# Supplementary material for: Spatial and temporal patterns in Canadian COVID-19 crowdfunding campaigns
Source: PLoS One. 2021 Aug 23;16(8):e0256204. doi: 10.1371/journal.pone.0256204 (PMC8382203; doi:10.1371/journal.pone.0256204)
Supplement: S1 Data — (TAR) [file pone.0256204.s001.tar]

Archive with 4 entries (3 files):
- Data
- Data/COVID-19 Case Counts.csv
- Data/Campaigns.csv
- Data/Sources.txt
