# Supplementary material for: Spatial and temporal patterns in Canadian COVID-19 crowdfunding campaigns
Source: PLoS One. 2021 Aug 23;16(8):e0256204. doi: 10.1371/journal.pone.0256204 (PMC8382203; doi:10.1371/journal.pone.0256204)
Supplement: S1 Data — (TAR) [file pone.0256204.s001.tar › Data/COVID-19 Case Counts.csv]

iso_code	continent	location	date	total_cases	new_cases	total_deaths	new_deaths	total_cases_per_million	new_cases_per_million	total_deaths_per_million	new_deaths_per_million	total_tests	new_tests	total_tests_per_thousand	new_tests_per_thousand	new_tests_smoothed	new_tests_smoothed_per_thousand	tests_units	stringency_index	population	population_density	median_age	aged_65_older	aged_70_older	gdp_per_capita	extreme_poverty	cvd_death_rate	diabetes_prevalence	female_smokers	male_smokers	handwashing_facilities	hospital_beds_per_thousand	life_expectancy
AFG	Asia	Afghanistan	2019-12-31	0	0	0	0	0	0	0	0									38928341	54.422	18.6	2.581	1.337	1803.987		597.029	9.59			37.746	0.5	64.83
AFG	Asia	Afghanistan	2020-01-01	0	0	0	0	0	0	0	0								0	38928341	54.422	18.6	2.581	1.337	1803.987		597.029	9.59			37.746	0.5	64.83
AFG	Asia	Afghanistan	2020-01-02	0	0	0	0	0	0	0	0								0	38928341	54.422	18.6	2.581	1.337	1803.987		597.029	9.59			37.746	0.5	64.83
AFG	Asia	Afghanistan	2020-01-03	0	0	0	0	0	0	0	0								0	38928341	54.422	18.6	2.581	1.337	1803.987		597.029	9.59			37.746	0.5	64.83
AFG	Asia	Afghanistan	2020-01-04	0	0	0	0	0	0	0	0								0	38928341	54.422	18.6	2.581	1.337	1803.987		597.029	9.59			37.746	0.5	64.83
AFG	Asia	Afghanistan	2020-01-05	0	0	0	0	0	0	0	0								0	38928341	54.422	18.6	2.581	1.337	1803.987		597.029	9.59			37.746	0.5	64.83
AFG	Asia	Afghanistan	2020-01-06	0	0	0	0	0	0	0	0								0	38928341	54.422	18.6	2.581	1.337	1803.987		597.029	9.59			37.746	0.5	64.83
AFG	Asia	Afghanistan	2020-01-07	0	0	0	0	0	0	0	0								0	38928341	54.422	18.6	2.581	1.337	1803.987		597.029	9.59			37.746	0.5	64.83
AFG	Asia	Afghanistan	2020-01-08	0	0	0	0	0	0	0	0								0	38928341	54.422	18.6	2.581	1.337	1803.987		597.029	9.59			37.746	0.5	64.83
AFG	Asia	Afghanistan	2020-01-09	0	0	0	0	0	0	0	0								0	38928341	54.422	18.6	2.581	1.337	1803.987		597.029	9.59			37.746	0.5	64.83
AFG	Asia	Afghanistan	2020-01-10	0	0	0	0	0	0	0	0								0	38928341	54.422	18.6	2.581	1.337	1803.987		597.029	9.59			37.746	0.5	64.83
AFG	Asia	Afghanistan	2020-01-11	0	0	0	0	0	0	0	0								0	38928341	54.422	18.6	2.581	1.337	1803.987		597.029	9.59			37.746	0.5	64.83
AFG	Asia	Afghanistan	2020-01-12	0	0	0	0	0	0	0	0								0	38928341	54.422	18.6	2.581	1.337	1803.987		597.029	9.59			37.746	0.5	64.83
AFG	Asia	Afghanistan	2020-01-13	0	0	0	0	0	0	0	0								0	38928341	54.422	18.6	2.581	1.337	1803.987		597.029	9.59			37.746	0.5	64.83
AFG	Asia	Afghanistan	2020-01-14	0	0	0	0	0	0	0	0								0	38928341	54.422	18.6	2.581	1.337	1803.987		597.029	9.59			37.746	0.5	64.83
AFG	Asia	Afghanistan	2020-01-15	0	0	0	0	0	0	0	0								0	38928341	54.422	18.6	2.581	1.337	1803.987		597.029	9.59			37.746	0.5	64.83
AFG	Asia	Afghanistan	2020-01-16	0	0	0	0	0	0	0	0								0	38928341	54.422	18.6	2.581	1.337	1803.987		597.029	9.59			37.746	0.5	64.83
AFG	Asia	Afghanistan	2020-01-17	0	0	0	0	0	0	0	0								0	38928341	54.422	18.6	2.581	1.337	1803.987		597.029	9.59			37.746	0.5	64.83
AFG	Asia	Afghanistan	2020-01-18	0	0	0	0	0	0	0	0								0	38928341	54.422	18.6	2.581	1.337	1803.987		597.029	9.59			37.746	0.5	64.83
AFG	Asia	Afghanistan	2020-01-19	0	0	0	0	0	0	0	0								0	38928341	54.422	18.6	2.581	1.337	1803.987		597.029	9.59			37.746	0.5	64.83
AFG	Asia	Afghanistan	2020-01-20	0	0	0	0	0	0	0	0								0	38928341	54.422	18.6	2.581	1.337	1803.987		597.029	9.59			37.746	0.5	64.83
AFG	Asia	Afghanistan	2020-01-21	0	0	0	0	0	0	0	0								0	38928341	54.422	18.6	2.581	1.337	1803.987		597.029	9.59			37.746	0.5	64.83
AFG	Asia	Afghanistan	2020-01-22	0	0	0	0	0	0	0	0								0	38928341	54.422	18.6	2.581	1.337	1803.987		597.029	9.59			37.746	0.5	64.83
AFG	Asia	Afghanistan	2020-01-23	0	0	0	0	0	0	0	0								0	38928341	54.422	18.6	2.581	1.337	1803.987		597.029	9.59			37.746	0.5	64.83
AFG	Asia	Afghanistan	2020-01-24	0	0	0	0	0	0	0	0								0	38928341	54.422	18.6	2.581	1.337	1803.987		597.029	9.59			37.746	0.5	64.83
AFG	Asia	Afghanistan	2020-01-25	0	0	0	0	0	0	0	0								0	38928341	54.422	18.6	2.581	1.337	1803.987		597.029	9.59			37.746	0.5	64.83
AFG	Asia	Afghanistan	2020-01-26	0	0	0	0	0	0	0	0								0	38928341	54.422	18.6	2.581	1.337	1803.987		597.029	9.59			37.746	0.5	64.83
AFG	Asia	Afghanistan	2020-01-27	0	0	0	0	0	0	0	0								0	38928341	54.422	18.6	2.581	1.337	1803.987		597.029	9.59			37.746	0.5	64.83
AFG	Asia	Afghanistan	2020-01-28	0	0	0	0	0	0	0	0								0	38928341	54.422	18.6	2.581	1.337	1803.987		597.029	9.59			37.746	0.5	64.83
AFG	Asia	Afghanistan	2020-01-29	0	0	0	0	0	0	0	0								0	38928341	54.422	18.6	2.581	1.337	1803.987		597.029	9.59			37.746	0.5	64.83
AFG	Asia	Afghanistan	2020-01-30	0	0	0	0	0	0	0	0								0	38928341	54.422	18.6	2.581	1.337	1803.987		597.029	9.59			37.746	0.5	64.83
AFG	Asia	Afghanistan	2020-01-31	0	0	0	0	0	0	0	0								0	38928341	54.422	18.6	2.581	1.337	1803.987		597.029	9.59			37.746	0.5	64.83
AFG	Asia	Afghanistan	2020-02-01	0	0	0	0	0	0	0	0								0	38928341	54.422	18.6	2.581	1.337	1803.987		597.029	9.59			37.746	0.5	64.83
AFG	Asia	Afghanistan	2020-02-02	0	0	0	0	0	0	0	0								0	38928341	54.422	18.6	2.581	1.337	1803.987		597.029	9.59			37.746	0.5	64.83
AFG	Asia	Afghanistan	2020-02-03	0	0	0	0	0	0	0	0								0	38928341	54.422	18.6	2.581	1.337	1803.987		597.029	9.59			37.746	0.5	64.83
AFG	Asia	Afghanistan	2020-02-04	0	0	0	0	0	0	0	0								0	38928341	54.422	18.6	2.581	1.337	1803.987		597.029	9.59			37.746	0.5	64.83
AFG	Asia	Afghanistan	2020-02-05	0	0	0	0	0	0	0	0								0	38928341	54.422	18.6	2.581	1.337	1803.987		597.029	9.59			37.746	0.5	64.83
AFG	Asia	Afghanistan	2020-02-06	0	0	0	0	0	0	0	0								0	38928341	54.422	18.6	2.581	1.337	1803.987		597.029	9.59			37.746	0.5	64.83
AFG	Asia	Afghanistan	2020-02-07	0	0	0	0	0	0	0	0								0	38928341	54.422	18.6	2.581	1.337	1803.987		597.029	9.59			37.746	0.5	64.83
AFG	Asia	Afghanistan	2020-02-08	0	0	0	0	0	0	0	0								0	38928341	54.422	18.6	2.581	1.337	1803.987		597.029	9.59			37.746	0.5	64.83
AFG	Asia	Afghanistan	2020-02-09	0	0	0	0	0	0	0	0								0	38928341	54.422	18.6	2.581	1.337	1803.987		597.029	9.59			37.746	0.5	64.83
AFG	Asia	Afghanistan	2020-02-10	0	0	0	0	0	0	0	0								0	38928341	54.422	18.6	2.581	1.337	1803.987		597.029	9.59			37.746	0.5	64.83
AFG	Asia	Afghanistan	2020-02-11	0	0	0	0	0	0	0	0								0	38928341	54.422	18.6	2.581	1.337	1803.987		597.029	9.59			37.746	0.5	64.83
AFG	Asia	Afghanistan	2020-02-12	0	0	0	0	0	0	0	0								0	38928341	54.422	18.6	2.581	1.337	1803.987		597.029	9.59			37.746	0.5	64.83
AFG	Asia	Afghanistan	2020-02-13	0	0	0	0	0	0	0	0								0	38928341	54.422	18.6	2.581	1.337	1803.987		597.029	9.59			37.746	0.5	64.83
AFG	Asia	Afghanistan	2020-02-14	0	0	0	0	0	0	0	0								0	38928341	54.422	18.6	2.581	1.337	1803.987		597.029	9.59			37.746	0.5	64.83
AFG	Asia	Afghanistan	2020-02-15	0	0	0	0	0	0	0	0								0	38928341	54.422	18.6	2.581	1.337	1803.987		597.029	9.59			37.746	0.5	64.83
AFG	Asia	Afghanistan	2020-02-16	0	0	0	0	0	0	0	0								0	38928341	54.422	18.6	2.581	1.337	1803.987		597.029	9.59			37.746	0.5	64.83
AFG	Asia	Afghanistan	2020-02-17	0	0	0	0	0	0	0	0								0	38928341	54.422	18.6	2.581	1.337	1803.987		597.029	9.59			37.746	0.5	64.83
AFG	Asia	Afghanistan	2020-02-18	0	0	0	0	0	0	0	0								0	38928341	54.422	18.6	2.581	1.337	1803.987		597.029	9.59			37.746	0.5	64.83
AFG	Asia	Afghanistan	2020-02-19	0	0	0	0	0	0	0	0								0	38928341	54.422	18.6	2.581	1.337	1803.987		597.029	9.59			37.746	0.5	64.83
AFG	Asia	Afghanistan	2020-02-20	0	0	0	0	0	0	0	0								0	38928341	54.422	18.6	2.581	1.337	1803.987		597.029	9.59			37.746	0.5	64.83
AFG	Asia	Afghanistan	2020-02-21	0	0	0	0	0	0	0	0								0	38928341	54.422	18.6	2.581	1.337	1803.987		597.029	9.59			37.746	0.5	64.83
AFG	Asia	Afghanistan	2020-02-22	0	0	0	0	0	0	0	0								0	38928341	54.422	18.6	2.581	1.337	1803.987		597.029	9.59			37.746	0.5	64.83
AFG	Asia	Afghanistan	2020-02-23	0	0	0	0	0	0	0	0								8.33	38928341	54.422	18.6	2.581	1.337	1803.987		597.029	9.59			37.746	0.5	64.83
AFG	Asia	Afghanistan	2020-02-24	0	0	0	0	0	0	0	0								8.33	38928341	54.422	18.6	2.581	1.337	1803.987		597.029	9.59			37.746	0.5	64.83
AFG	Asia	Afghanistan	2020-02-25	1	1	0	0	0.026	0.026	0	0								8.33	38928341	54.422	18.6	2.581	1.337	1803.987		597.029	9.59			37.746	0.5	64.83
AFG	Asia	Afghanistan	2020-02-26	1	0	0	0	0.026	0	0	0								8.33	38928341	54.422	18.6	2.581	1.337	1803.987		597.029	9.59			37.746	0.5	64.83
AFG	Asia	Afghanistan	2020-02-27	1	0	0	0	0.026	0	0	0								8.33	38928341	54.422	18.6	2.581	1.337	1803.987		597.029	9.59			37.746	0.5	64.83
AFG	Asia	Afghanistan	2020-02-28	1	0	0	0	0.026	0	0	0								8.33	38928341	54.422	18.6	2.581	1.337	1803.987		597.029	9.59			37.746	0.5	64.83
AFG	Asia	Afghanistan	2020-02-29	1	0	0	0	0.026	0	0	0								8.33	38928341	54.422	18.6	2.581	1.337	1803.987		597.029	9.59			37.746	0.5	64.83
AFG	Asia	Afghanistan	2020-03-01	1	0	0	0	0.026	0	0	0								27.78	38928341	54.422	18.6	2.581	1.337	1803.987		597.029	9.59			37.746	0.5	64.83
AFG	Asia	Afghanistan	2020-03-02	1	0	0	0	0.026	0	0	0								27.78	38928341	54.422	18.6	2.581	1.337	1803.987		597.029	9.59			37.746	0.5	64.83
AFG	Asia	Afghanistan	2020-03-08	4	3	0	0	0.103	0.077	0	0								27.78	38928341	54.422	18.6	2.581	1.337	1803.987		597.029	9.59			37.746	0.5	64.83
AFG	Asia	Afghanistan	2020-03-11	7	3	0	0	0.18	0.077	0	0								27.78	38928341	54.422	18.6	2.581	1.337	1803.987		597.029	9.59			37.746	0.5	64.83
AFG	Asia	Afghanistan	2020-03-15	10	3	0	0	0.257	0.077	0	0								38.89	38928341	54.422	18.6	2.581	1.337	1803.987		597.029	9.59			37.746	0.5	64.83
AFG	Asia	Afghanistan	2020-03-16	16	6	0	0	0.411	0.154	0	0								38.89	38928341	54.422	18.6	2.581	1.337	1803.987		597.029	9.59			37.746	0.5	64.83
AFG	Asia	Afghanistan	2020-03-17	21	5	0	0	0.539	0.128	0	0								38.89	38928341	54.422	18.6	2.581	1.337	1803.987		597.029	9.59			37.746	0.5	64.83
AFG	Asia	Afghanistan	2020-03-18	22	1	0	0	0.565	0.026	0	0								41.67	38928341	54.422	18.6	2.581	1.337	1803.987		597.029	9.59			37.746	0.5	64.83
AFG	Asia	Afghanistan	2020-03-19	22	0	0	0	0.565	0	0	0								41.67	38928341	54.422	18.6	2.581	1.337	1803.987		597.029	9.59			37.746	0.5	64.83
AFG	Asia	Afghanistan	2020-03-20	22	0	0	0	0.565	0	0	0								41.67	38928341	54.422	18.6	2.581	1.337	1803.987		597.029	9.59			37.746	0.5	64.83
AFG	Asia	Afghanistan	2020-03-21	24	2	0	0	0.617	0.051	0	0								41.67	38928341	54.422	18.6	2.581	1.337	1803.987		597.029	9.59			37.746	0.5	64.83
AFG	Asia	Afghanistan	2020-03-22	24	0	0	0	0.617	0	0	0								41.67	38928341	54.422	18.6	2.581	1.337	1803.987		597.029	9.59			37.746	0.5	64.83
AFG	Asia	Afghanistan	2020-03-23	34	10	0	0	0.873	0.257	0	0								41.67	38928341	54.422	18.6	2.581	1.337	1803.987		597.029	9.59			37.746	0.5	64.83
AFG	Asia	Afghanistan	2020-03-24	40	6	1	1	1.028	0.154	0.026	0.026								50.93	38928341	54.422	18.6	2.581	1.337	1803.987		597.029	9.59			37.746	0.5	64.83
AFG	Asia	Afghanistan	2020-03-25	42	2	1	0	1.079	0.051	0.026	0								59.26	38928341	54.422	18.6	2.581	1.337	1803.987		597.029	9.59			37.746	0.5	64.83
AFG	Asia	Afghanistan	2020-03-26	75	33	1	0	1.927	0.848	0.026	0								59.26	38928341	54.422	18.6	2.581	1.337	1803.987		597.029	9.59			37.746	0.5	64.83
AFG	Asia	Afghanistan	2020-03-27	75	0	1	0	1.927	0	0.026	0								59.26	38928341	54.422	18.6	2.581	1.337	1803.987		597.029	9.59			37.746	0.5	64.83
AFG	Asia	Afghanistan	2020-03-28	91	16	2	1	2.338	0.411	0.051	0.026								67.59	38928341	54.422	18.6	2.581	1.337	1803.987		597.029	9.59			37.746	0.5	64.83
AFG	Asia	Afghanistan	2020-03-29	106	15	3	1	2.723	0.385	0.077	0.026								67.59	38928341	54.422	18.6	2.581	1.337	1803.987		597.029	9.59			37.746	0.5	64.83
AFG	Asia	Afghanistan	2020-03-30	114	8	4	1	2.928	0.206	0.103	0.026								67.59	38928341	54.422	18.6	2.581	1.337	1803.987		597.029	9.59			37.746	0.5	64.83
AFG	Asia	Afghanistan	2020-03-31	141	27	4	0	3.622	0.694	0.103	0								67.59	38928341	54.422	18.6	2.581	1.337	1803.987		597.029	9.59			37.746	0.5	64.83
AFG	Asia	Afghanistan	2020-04-01	166	25	4	0	4.264	0.642	0.103	0								67.59	38928341	54.422	18.6	2.581	1.337	1803.987		597.029	9.59			37.746	0.5	64.83
AFG	Asia	Afghanistan	2020-04-02	192	26	4	0	4.932	0.668	0.103	0								67.59	38928341	54.422	18.6	2.581	1.337	1803.987		597.029	9.59			37.746	0.5	64.83
AFG	Asia	Afghanistan	2020-04-03	235	43	4	0	6.037	1.105	0.103	0								67.59	38928341	54.422	18.6	2.581	1.337	1803.987		597.029	9.59			37.746	0.5	64.83
AFG	Asia	Afghanistan	2020-04-04	235	0	4	0	6.037	0	0.103	0								67.59	38928341	54.422	18.6	2.581	1.337	1803.987		597.029	9.59			37.746	0.5	64.83
AFG	Asia	Afghanistan	2020-04-05	270	35	5	1	6.936	0.899	0.128	0.026								78.7	38928341	54.422	18.6	2.581	1.337	1803.987		597.029	9.59			37.746	0.5	64.83
AFG	Asia	Afghanistan	2020-04-06	299	29	7	2	7.681	0.745	0.18	0.051								78.7	38928341	54.422	18.6	2.581	1.337	1803.987		597.029	9.59			37.746	0.5	64.83
AFG	Asia	Afghanistan	2020-04-07	337	38	7	0	8.657	0.976	0.18	0								78.7	38928341	54.422	18.6	2.581	1.337	1803.987		597.029	9.59			37.746	0.5	64.83
AFG	Asia	Afghanistan	2020-04-08	367	30	11	4	9.428	0.771	0.283	0.103								78.7	38928341	54.422	18.6	2.581	1.337	1803.987		597.029	9.59			37.746	0.5	64.83
AFG	Asia	Afghanistan	2020-04-09	423	56	14	3	10.866	1.439	0.36	0.077								78.7	38928341	54.422	18.6	2.581	1.337	1803.987		597.029	9.59			37.746	0.5	64.83
AFG	Asia	Afghanistan	2020-04-10	484	61	15	1	12.433	1.567	0.385	0.026								78.7	38928341	54.422	18.6	2.581	1.337	1803.987		597.029	9.59			37.746	0.5	64.83
AFG	Asia	Afghanistan	2020-04-11	521	37	15	0	13.384	0.95	0.385	0								78.7	38928341	54.422	18.6	2.581	1.337	1803.987		597.029	9.59			37.746	0.5	64.83
AFG	Asia	Afghanistan	2020-04-12	555	34	18	3	14.257	0.873	0.462	0.077								84.26	38928341	54.422	18.6	2.581	1.337	1803.987		597.029	9.59			37.746	0.5	64.83
AFG	Asia	Afghanistan	2020-04-13	607	52	18	0	15.593	1.336	0.462	0								84.26	38928341	54.422	18.6	2.581	1.337	1803.987		597.029	9.59			37.746	0.5	64.83
AFG	Asia	Afghanistan	2020-04-14	665	58	21	3	17.083	1.49	0.539	0.077								84.26	38928341	54.422	18.6	2.581	1.337	1803.987		597.029	9.59			37.746	0.5	64.83
AFG	Asia	Afghanistan	2020-04-15	714	49	23	2	18.341	1.259	0.591	0.051								84.26	38928341	54.422	18.6	2.581	1.337	1803.987		597.029	9.59			37.746	0.5	64.83
AFG	Asia	Afghanistan	2020-04-16	784	70	25	2	20.14	1.798	0.642	0.051								84.26	38928341	54.422	18.6	2.581	1.337	1803.987		597.029	9.59			37.746	0.5	64.83
AFG	Asia	Afghanistan	2020-04-17	794	10	29	4	20.396	0.257	0.745	0.103								84.26	38928341	54.422	18.6	2.581	1.337	1803.987		597.029	9.59			37.746	0.5	64.83
AFG	Asia	Afghanistan	2020-04-18	845	51	30	1	21.707	1.31	0.771	0.026								84.26	38928341	54.422	18.6	2.581	1.337	1803.987		597.029	9.59			37.746	0.5	64.83
AFG	Asia	Afghanistan	2020-04-19	908	63	30	0	23.325	1.618	0.771	0								84.26	38928341	54.422	18.6	2.581	1.337	1803.987		597.029	9.59			37.746	0.5	64.83
AFG	Asia	Afghanistan	2020-04-20	996	88	33	3	25.585	2.261	0.848	0.077								84.26	38928341	54.422	18.6	2.581	1.337	1803.987		597.029	9.59			37.746	0.5	64.83
AFG	Asia	Afghanistan	2020-04-21	1031	35	35	2	26.485	0.899	0.899	0.051								84.26	38928341	54.422	18.6	2.581	1.337	1803.987		597.029	9.59			37.746	0.5	64.83
AFG	Asia	Afghanistan	2020-04-22	1092	61	36	1	28.052	1.567	0.925	0.026								84.26	38928341	54.422	18.6	2.581	1.337	1803.987		597.029	9.59			37.746	0.5	64.83
AFG	Asia	Afghanistan	2020-04-23	1176	84	40	4	30.209	2.158	1.028	0.103								84.26	38928341	54.422	18.6	2.581	1.337	1803.987		597.029	9.59			37.746	0.5	64.83
AFG	Asia	Afghanistan	2020-04-24	1281	105	42	2	32.907	2.697	1.079	0.051								84.26	38928341	54.422	18.6	2.581	1.337	1803.987		597.029	9.59			37.746	0.5	64.83
AFG	Asia	Afghanistan	2020-04-25	1351	70	43	1	34.705	1.798	1.105	0.026								84.26	38928341	54.422	18.6	2.581	1.337	1803.987		597.029	9.59			37.746	0.5	64.83
AFG	Asia	Afghanistan	2020-04-26	1463	112	47	4	37.582	2.877	1.207	0.103								84.26	38928341	54.422	18.6	2.581	1.337	1803.987		597.029	9.59			37.746	0.5	64.83
AFG	Asia	Afghanistan	2020-04-27	1531	68	57	10	39.329	1.747	1.464	0.257								84.26	38928341	54.422	18.6	2.581	1.337	1803.987		597.029	9.59			37.746	0.5	64.83
AFG	Asia	Afghanistan	2020-04-28	1703	172	57	0	43.747	4.418	1.464	0								84.26	38928341	54.422	18.6	2.581	1.337	1803.987		597.029	9.59			37.746	0.5	64.83
AFG	Asia	Afghanistan	2020-04-29	1827	124	60	3	46.932	3.185	1.541	0.077								84.26	38928341	54.422	18.6	2.581	1.337	1803.987		597.029	9.59			37.746	0.5	64.83
AFG	Asia	Afghanistan	2020-04-30	1949	122	60	0	50.066	3.134	1.541	0								84.26	38928341	54.422	18.6	2.581	1.337	1803.987		597.029	9.59			37.746	0.5	64.83
AFG	Asia	Afghanistan	2020-05-01	2171	222	64	4	55.769	5.703	1.644	0.103								84.26	38928341	54.422	18.6	2.581	1.337	1803.987		597.029	9.59			37.746	0.5	64.83
AFG	Asia	Afghanistan	2020-05-02	2335	164	68	4	59.982	4.213	1.747	0.103								84.26	38928341	54.422	18.6	2.581	1.337	1803.987		597.029	9.59			37.746	0.5	64.83
AFG	Asia	Afghanistan	2020-05-03	2469	134	72	4	63.424	3.442	1.85	0.103								84.26	38928341	54.422	18.6	2.581	1.337	1803.987		597.029	9.59			37.746	0.5	64.83
AFG	Asia	Afghanistan	2020-05-04	2704	235	85	13	69.461	6.037	2.183	0.334								84.26	38928341	54.422	18.6	2.581	1.337	1803.987		597.029	9.59			37.746	0.5	64.83
AFG	Asia	Afghanistan	2020-05-05	2894	190	90	5	74.342	4.881	2.312	0.128								84.26	38928341	54.422	18.6	2.581	1.337	1803.987		597.029	9.59			37.746	0.5	64.83
AFG	Asia	Afghanistan	2020-05-06	3224	330	95	5	82.819	8.477	2.44	0.128								84.26	38928341	54.422	18.6	2.581	1.337	1803.987		597.029	9.59			37.746	0.5	64.83
AFG	Asia	Afghanistan	2020-05-07	3392	168	104	9	87.134	4.316	2.672	0.231								84.26	38928341	54.422	18.6	2.581	1.337	1803.987		597.029	9.59			37.746	0.5	64.83
AFG	Asia	Afghanistan	2020-05-08	3563	171	106	2	91.527	4.393	2.723	0.051								84.26	38928341	54.422	18.6	2.581	1.337	1803.987		597.029	9.59			37.746	0.5	64.83
AFG	Asia	Afghanistan	2020-05-09	3778	215	109	3	97.05	5.523	2.8	0.077								84.26	38928341	54.422	18.6	2.581	1.337	1803.987		597.029	9.59			37.746	0.5	64.83
AFG	Asia	Afghanistan	2020-05-10	4033	255	115	6	103.601	6.55	2.954	0.154								84.26	38928341	54.422	18.6	2.581	1.337	1803.987		597.029	9.59			37.746	0.5	64.83
AFG	Asia	Afghanistan	2020-05-11	4402	369	120	5	113.08	9.479	3.083	0.128								84.26	38928341	54.422	18.6	2.581	1.337	1803.987		597.029	9.59			37.746	0.5	64.83
AFG	Asia	Afghanistan	2020-05-12	4687	285	122	2	120.401	7.321	3.134	0.051								84.26	38928341	54.422	18.6	2.581	1.337	1803.987		597.029	9.59			37.746	0.5	64.83
AFG	Asia	Afghanistan	2020-05-13	4967	280	127	5	127.593	7.193	3.262	0.128								84.26	38928341	54.422	18.6	2.581	1.337	1803.987		597.029	9.59			37.746	0.5	64.83
AFG	Asia	Afghanistan	2020-05-14	5226	259	130	3	134.247	6.653	3.339	0.077								84.26	38928341	54.422	18.6	2.581	1.337	1803.987		597.029	9.59			37.746	0.5	64.83
AFG	Asia	Afghanistan	2020-05-15	5339	113	136	6	137.149	2.903	3.494	0.154								84.26	38928341	54.422	18.6	2.581	1.337	1803.987		597.029	9.59			37.746	0.5	64.83
AFG	Asia	Afghanistan	2020-05-16	6402	1063	168	32	164.456	27.307	4.316	0.822								84.26	38928341	54.422	18.6	2.581	1.337	1803.987		597.029	9.59			37.746	0.5	64.83
AFG	Asia	Afghanistan	2020-05-17	6402	0	168	0	164.456	0	4.316	0								84.26	38928341	54.422	18.6	2.581	1.337	1803.987		597.029	9.59			37.746	0.5	64.83
AFG	Asia	Afghanistan	2020-05-18	6664	262	169	1	171.186	6.73	4.341	0.026								84.26	38928341	54.422	18.6	2.581	1.337	1803.987		597.029	9.59			37.746	0.5	64.83
AFG	Asia	Afghanistan	2020-05-19	7072	408	173	4	181.667	10.481	4.444	0.103								84.26	38928341	54.422	18.6	2.581	1.337	1803.987		597.029	9.59			37.746	0.5	64.83
AFG	Asia	Afghanistan	2020-05-20	7653	581	178	5	196.592	14.925	4.573	0.128								84.26	38928341	54.422	18.6	2.581	1.337	1803.987		597.029	9.59			37.746	0.5	64.83
AFG	Asia	Afghanistan	2020-05-21	8145	492	187	9	209.231	12.639	4.804	0.231								84.26	38928341	54.422	18.6	2.581	1.337	1803.987		597.029	9.59			37.746	0.5	64.83
AFG	Asia	Afghanistan	2020-05-22	8676	531	193	6	222.871	13.64	4.958	0.154								84.26	38928341	54.422	18.6	2.581	1.337	1803.987		597.029	9.59			37.746	0.5	64.83
AFG	Asia	Afghanistan	2020-05-23	9216	540	205	12	236.743	13.872	5.266	0.308								84.26	38928341	54.422	18.6	2.581	1.337	1803.987		597.029	9.59			37.746	0.5	64.83
AFG	Asia	Afghanistan	2020-05-24	9998	782	216	11	256.831	20.088	5.549	0.283								84.26	38928341	54.422	18.6	2.581	1.337	1803.987		597.029	9.59			37.746	0.5	64.83
AFG	Asia	Afghanistan	2020-05-25	10582	584	218	2	271.833	15.002	5.6	0.051								84.26	38928341	54.422	18.6	2.581	1.337	1803.987		597.029	9.59			37.746	0.5	64.83
AFG	Asia	Afghanistan	2020-05-26	11173	591	219	1	287.015	15.182	5.626	0.026								84.26	38928341	54.422	18.6	2.581	1.337	1803.987		597.029	9.59			37.746	0.5	64.83
AFG	Asia	Afghanistan	2020-05-27	11831	658	220	1	303.917	16.903	5.651	0.026								84.26	38928341	54.422	18.6	2.581	1.337	1803.987		597.029	9.59			37.746	0.5	64.83
AFG	Asia	Afghanistan	2020-05-28	12456	625	227	7	319.973	16.055	5.831	0.18								84.26	38928341	54.422	18.6	2.581	1.337	1803.987		597.029	9.59			37.746	0.5	64.83
AFG	Asia	Afghanistan	2020-05-29	13036	580	235	8	334.872	14.899	6.037	0.206								84.26	38928341	54.422	18.6	2.581	1.337	1803.987		597.029	9.59			37.746	0.5	64.83
AFG	Asia	Afghanistan	2020-05-30	13659	623	246	11	350.875	16.004	6.319	0.283								84.26	38928341	54.422	18.6	2.581	1.337	1803.987		597.029	9.59			37.746	0.5	64.83
AFG	Asia	Afghanistan	2020-05-31	14525	866	249	3	373.121	22.246	6.396	0.077								84.26	38928341	54.422	18.6	2.581	1.337	1803.987		597.029	9.59			37.746	0.5	64.83
AFG	Asia	Afghanistan	2020-06-01	15205	680	257	8	390.589	17.468	6.602	0.206								84.26	38928341	54.422	18.6	2.581	1.337	1803.987		597.029	9.59			37.746	0.5	64.83
AFG	Asia	Afghanistan	2020-06-02	15750	545	265	8	404.59	14	6.807	0.206								84.26	38928341	54.422	18.6	2.581	1.337	1803.987		597.029	9.59			37.746	0.5	64.83
AFG	Asia	Afghanistan	2020-06-03	16509	759	270	5	424.087	19.497	6.936	0.128								84.26	38928341	54.422	18.6	2.581	1.337	1803.987		597.029	9.59			37.746	0.5	64.83
AFG	Asia	Afghanistan	2020-06-04	17267	758	294	24	443.559	19.472	7.552	0.617								84.26	38928341	54.422	18.6	2.581	1.337	1803.987		597.029	9.59			37.746	0.5	64.83
AFG	Asia	Afghanistan	2020-06-05	18054	787	300	6	463.775	20.217	7.706	0.154								84.26	38928341	54.422	18.6	2.581	1.337	1803.987		597.029	9.59			37.746	0.5	64.83
AFG	Asia	Afghanistan	2020-06-06	18969	915	309	9	487.28	23.505	7.938	0.231								84.26	38928341	54.422	18.6	2.581	1.337	1803.987		597.029	9.59			37.746	0.5	64.83
AFG	Asia	Afghanistan	2020-06-07	19551	582	327	18	502.23	14.951	8.4	0.462								84.26	38928341	54.422	18.6	2.581	1.337	1803.987		597.029	9.59			37.746	0.5	64.83
AFG	Asia	Afghanistan	2020-06-08	20342	791	357	30	522.55	20.319	9.171	0.771								84.26	38928341	54.422	18.6	2.581	1.337	1803.987		597.029	9.59			37.746	0.5	64.83
AFG	Asia	Afghanistan	2020-06-09	20917	575	369	12	537.321	14.771	9.479	0.308								78.7	38928341	54.422	18.6	2.581	1.337	1803.987		597.029	9.59			37.746	0.5	64.83
AFG	Asia	Afghanistan	2020-06-10	21459	542	384	15	551.244	13.923	9.864	0.385								78.7	38928341	54.422	18.6	2.581	1.337	1803.987		597.029	9.59			37.746	0.5	64.83
AFG	Asia	Afghanistan	2020-06-11	22143	684	405	21	568.814	17.571	10.404	0.539								78.7	38928341	54.422	18.6	2.581	1.337	1803.987		597.029	9.59			37.746	0.5	64.83
AFG	Asia	Afghanistan	2020-06-12	22890	747	426	21	588.003	19.189	10.943	0.539								78.7	38928341	54.422	18.6	2.581	1.337	1803.987		597.029	9.59			37.746	0.5	64.83
AFG	Asia	Afghanistan	2020-06-13	23546	656	446	20	604.855	16.851	11.457	0.514								78.7	38928341	54.422	18.6	2.581	1.337	1803.987		597.029	9.59			37.746	0.5	64.83
AFG	Asia	Afghanistan	2020-06-14	24102	556	451	5	619.138	14.283	11.585	0.128								78.7	38928341	54.422	18.6	2.581	1.337	1803.987		597.029	9.59			37.746	0.5	64.83
AFG	Asia	Afghanistan	2020-06-15	24766	664	471	20	636.195	17.057	12.099	0.514								78.7	38928341	54.422	18.6	2.581	1.337	1803.987		597.029	9.59			37.746	0.5	64.83
AFG	Asia	Afghanistan	2020-06-16	25527	761	478	7	655.743	19.549	12.279	0.18								78.7	38928341	54.422	18.6	2.581	1.337	1803.987		597.029	9.59			37.746	0.5	64.83
AFG	Asia	Afghanistan	2020-06-17	26310	783	491	13	675.857	20.114	12.613	0.334								78.7	38928341	54.422	18.6	2.581	1.337	1803.987		597.029	9.59			37.746	0.5	64.83
AFG	Asia	Afghanistan	2020-06-18	26874	564	504	13	690.345	14.488	12.947	0.334								78.7	38928341	54.422	18.6	2.581	1.337	1803.987		597.029	9.59			37.746	0.5	64.83
AFG	Asia	Afghanistan	2020-06-19	27532	658	546	42	707.248	16.903	14.026	1.079								78.7	38928341	54.422	18.6	2.581	1.337	1803.987		597.029	9.59			37.746	0.5	64.83
AFG	Asia	Afghanistan	2020-06-20	27878	346	548	2	716.136	8.888	14.077	0.051								78.7	38928341	54.422	18.6	2.581	1.337	1803.987		597.029	9.59			37.746	0.5	64.83
AFG	Asia	Afghanistan	2020-06-21	28424	546	569	21	730.162	14.026	14.617	0.539								78.7	38928341	54.422	18.6	2.581	1.337	1803.987		597.029	9.59			37.746	0.5	64.83
AFG	Asia	Afghanistan	2020-06-22	28833	409	581	12	740.669	10.506	14.925	0.308								78.7	38928341	54.422	18.6	2.581	1.337	1803.987		597.029	9.59			37.746	0.5	64.83
AFG	Asia	Afghanistan	2020-06-23	29143	310	598	17	748.632	7.963	15.362	0.437								78.7	38928341	54.422	18.6	2.581	1.337	1803.987		597.029	9.59			37.746	0.5	64.83
AFG	Asia	Afghanistan	2020-06-24	29481	338	618	20	757.315	8.683	15.875	0.514									38928341	54.422	18.6	2.581	1.337	1803.987		597.029	9.59			37.746	0.5	64.83
AFG	Asia	Afghanistan	2020-06-25	29715	234	639	21	763.326	6.011	16.415	0.539									38928341	54.422	18.6	2.581	1.337	1803.987		597.029	9.59			37.746	0.5	64.83
AFG	Asia	Afghanistan	2020-06-26	30175	460	675	36	775.142	11.817	17.34	0.925									38928341	54.422	18.6	2.581	1.337	1803.987		597.029	9.59			37.746	0.5	64.83
ALB	Europe	Albania	2020-03-09	2	2	0	0	0.695	0.695	0	0								36.11	2877800	104.871	38	13.188	8.643	11803.431	1.1	304.195	10.08	7.1	51.2		2.89	78.57
ALB	Europe	Albania	2020-03-10	6	4	0	0	2.085	1.39	0	0								41.67	2877800	104.871	38	13.188	8.643	11803.431	1.1	304.195	10.08	7.1	51.2		2.89	78.57
ALB	Europe	Albania	2020-03-11	10	4	0	0	3.475	1.39	0	0								51.85	2877800	104.871	38	13.188	8.643	11803.431	1.1	304.195	10.08	7.1	51.2		2.89	78.57
ALB	Europe	Albania	2020-03-12	11	1	1	1	3.822	0.347	0.347	0.347								51.85	2877800	104.871	38	13.188	8.643	11803.431	1.1	304.195	10.08	7.1	51.2		2.89	78.57
ALB	Europe	Albania	2020-03-13	23	12	1	0	7.992	4.17	0.347	0								78.7	2877800	104.871	38	13.188	8.643	11803.431	1.1	304.195	10.08	7.1	51.2		2.89	78.57
ALB	Europe	Albania	2020-03-14	33	10	1	0	11.467	3.475	0.347	0								78.7	2877800	104.871	38	13.188	8.643	11803.431	1.1	304.195	10.08	7.1	51.2		2.89	78.57
ALB	Europe	Albania	2020-03-15	38	5	1	0	13.205	1.737	0.347	0								81.48	2877800	104.871	38	13.188	8.643	11803.431	1.1	304.195	10.08	7.1	51.2		2.89	78.57
ALB	Europe	Albania	2020-03-16	42	4	1	0	14.594	1.39	0.347	0								81.48	2877800	104.871	38	13.188	8.643	11803.431	1.1	304.195	10.08	7.1	51.2		2.89	78.57
ALB	Europe	Albania	2020-03-17	51	9	1	0	17.722	3.127	0.347	0								81.48	2877800	104.871	38	13.188	8.643	11803.431	1.1	304.195	10.08	7.1	51.2		2.89	78.57
ALB	Europe	Albania	2020-03-18	55	4	1	0	19.112	1.39	0.347	0								81.48	2877800	104.871	38	13.188	8.643	11803.431	1.1	304.195	10.08	7.1	51.2		2.89	78.57
ALB	Europe	Albania	2020-03-19	59	4	2	1	20.502	1.39	0.695	0.347								81.48	2877800	104.871	38	13.188	8.643	11803.431	1.1	304.195	10.08	7.1	51.2		2.89	78.57
ALB	Europe	Albania	2020-03-20	70	11	2	0	24.324	3.822	0.695	0								81.48	2877800	104.871	38	13.188	8.643	11803.431	1.1	304.195	10.08	7.1	51.2		2.89	78.57
ALB	Europe	Albania	2020-03-21	70	0	2	0	24.324	0	0.695	0								81.48	2877800	104.871	38	13.188	8.643	11803.431	1.1	304.195	10.08	7.1	51.2		2.89	78.57
ALB	Europe	Albania	2020-03-22	76	6	2	0	26.409	2.085	0.695	0								81.48	2877800	104.871	38	13.188	8.643	11803.431	1.1	304.195	10.08	7.1	51.2		2.89	78.57
ALB	Europe	Albania	2020-03-23	89	13	2	0	30.926	4.517	0.695	0								84.26	2877800	104.871	38	13.188	8.643	11803.431	1.1	304.195	10.08	7.1	51.2		2.89	78.57
ALB	Europe	Albania	2020-03-24	100	11	4	2	34.749	3.822	1.39	0.695								84.26	2877800	104.871	38	13.188	8.643	11803.431	1.1	304.195	10.08	7.1	51.2		2.89	78.57
ALB	Europe	Albania	2020-03-25	123	23	5	1	42.741	7.992	1.737	0.347								84.26	2877800	104.871	38	13.188	8.643	11803.431	1.1	304.195	10.08	7.1	51.2		2.89	78.57
ALB	Europe	Albania	2020-03-26	146	23	5	0	50.733	7.992	1.737	0								84.26	2877800	104.871	38	13.188	8.643	11803.431	1.1	304.195	10.08	7.1	51.2		2.89	78.57
ALB	Europe	Albania	2020-03-27	174	28	6	1	60.463	9.73	2.085	0.347								84.26	2877800	104.871	38	13.188	8.643	11803.431	1.1	304.195	10.08	7.1	51.2		2.89	78.57
ALB	Europe	Albania	2020-03-28	186	12	9	3	64.633	4.17	3.127	1.042								84.26	2877800	104.871	38	13.188	8.643	11803.431	1.1	304.195	10.08	7.1	51.2		2.89	78.57
ALB	Europe	Albania	2020-03-29	197	11	10	1	68.455	3.822	3.475	0.347								84.26	2877800	104.871	38	13.188	8.643	11803.431	1.1	304.195	10.08	7.1	51.2		2.89	78.57
ALB	Europe	Albania	2020-03-30	212	15	10	0	73.667	5.212	3.475	0								84.26	2877800	104.871	38	13.188	8.643	11803.431	1.1	304.195	10.08	7.1	51.2		2.89	78.57
ALB	Europe	Albania	2020-03-31	223	11	12	2	77.49	3.822	4.17	0.695								84.26	2877800	104.871	38	13.188	8.643	11803.431	1.1	304.195	10.08	7.1	51.2		2.89	78.57
ALB	Europe	Albania	2020-04-01	243	20	15	3	84.44	6.95	5.212	1.042								84.26	2877800	104.871	38	13.188	8.643	11803.431	1.1	304.195	10.08	7.1	51.2		2.89	78.57
ALB	Europe	Albania	2020-04-02	259	16	15	0	89.999	5.56	5.212	0								84.26	2877800	104.871	38	13.188	8.643	11803.431	1.1	304.195	10.08	7.1	51.2		2.89	78.57
ALB	Europe	Albania	2020-04-03	277	18	16	1	96.254	6.255	5.56	0.347								84.26	2877800	104.871	38	13.188	8.643	11803.431	1.1	304.195	10.08	7.1	51.2		2.89	78.57
ALB	Europe	Albania	2020-04-04	304	27	17	1	105.636	9.382	5.907	0.347								84.26	2877800	104.871	38	13.188	8.643	11803.431	1.1	304.195	10.08	7.1	51.2		2.89	78.57
ALB	Europe	Albania	2020-04-05	333	29	19	2	115.713	10.077	6.602	0.695								84.26	2877800	104.871	38	13.188	8.643	11803.431	1.1	304.195	10.08	7.1	51.2		2.89	78.57
ALB	Europe	Albania	2020-04-06	361	28	21	2	125.443	9.73	7.297	0.695								84.26	2877800	104.871	38	13.188	8.643	11803.431	1.1	304.195	10.08	7.1	51.2		2.89	78.57
ALB	Europe	Albania	2020-04-07	377	16	22	1	131.003	5.56	7.645	0.347								84.26	2877800	104.871	38	13.188	8.643	11803.431	1.1	304.195	10.08	7.1	51.2		2.89	78.57
ALB	Europe	Albania	2020-04-08	383	6	22	0	133.088	2.085	7.645	0								84.26	2877800	104.871	38	13.188	8.643	11803.431	1.1	304.195	10.08	7.1	51.2		2.89	78.57
ALB	Europe	Albania	2020-04-09	400	17	22	0	138.995	5.907	7.645	0								84.26	2877800	104.871	38	13.188	8.643	11803.431	1.1	304.195	10.08	7.1	51.2		2.89	78.57
ALB	Europe	Albania	2020-04-10	409	9	23	1	142.122	3.127	7.992	0.347								84.26	2877800	104.871	38	13.188	8.643	11803.431	1.1	304.195	10.08	7.1	51.2		2.89	78.57
ALB	Europe	Albania	2020-04-11	416	7	23	0	144.555	2.432	7.992	0								84.26	2877800	104.871	38	13.188	8.643	11803.431	1.1	304.195	10.08	7.1	51.2		2.89	78.57
ALB	Europe	Albania	2020-04-12	433	17	23	0	150.462	5.907	7.992	0								84.26	2877800	104.871	38	13.188	8.643	11803.431	1.1	304.195	10.08	7.1	51.2		2.89	78.57
ALB	Europe	Albania	2020-04-13	446	13	23	0	154.979	4.517	7.992	0								84.26	2877800	104.871	38	13.188	8.643	11803.431	1.1	304.195	10.08	7.1	51.2		2.89	78.57
ALB	Europe	Albania	2020-04-14	467	21	23	0	162.277	7.297	7.992	0								84.26	2877800	104.871	38	13.188	8.643	11803.431	1.1	304.195	10.08	7.1	51.2		2.89	78.57
ALB	Europe	Albania	2020-04-15	475	8	24	1	165.057	2.78	8.34	0.347								84.26	2877800	104.871	38	13.188	8.643	11803.431	1.1	304.195	10.08	7.1	51.2		2.89	78.57
ALB	Europe	Albania	2020-04-16	494	19	25	1	171.659	6.602	8.687	0.347								84.26	2877800	104.871	38	13.188	8.643	11803.431	1.1	304.195	10.08	7.1	51.2		2.89	78.57
ALB	Europe	Albania	2020-04-17	518	24	26	1	179.999	8.34	9.035	0.347								84.26	2877800	104.871	38	13.188	8.643	11803.431	1.1	304.195	10.08	7.1	51.2		2.89	78.57
ALB	Europe	Albania	2020-04-18	539	21	26	0	187.296	7.297	9.035	0								89.81	2877800	104.871	38	13.188	8.643	11803.431	1.1	304.195	10.08	7.1	51.2		2.89	78.57
ALB	Europe	Albania	2020-04-19	548	9	26	0	190.423	3.127	9.035	0								89.81	2877800	104.871	38	13.188	8.643	11803.431	1.1	304.195	10.08	7.1	51.2		2.89	78.57
ALB	Europe	Albania	2020-04-20	562	14	26	0	195.288	4.865	9.035	0								89.81	2877800	104.871	38	13.188	8.643	11803.431	1.1	304.195	10.08	7.1	51.2		2.89	78.57
ALB	Europe	Albania	2020-04-21	584	22	26	0	202.933	7.645	9.035	0								89.81	2877800	104.871	38	13.188	8.643	11803.431	1.1	304.195	10.08	7.1	51.2		2.89	78.57
ALB	Europe	Albania	2020-04-22	609	25	26	0	211.62	8.687	9.035	0								89.81	2877800	104.871	38	13.188	8.643	11803.431	1.1	304.195	10.08	7.1	51.2		2.89	78.57
ALB	Europe	Albania	2020-04-23	634	25	27	1	220.307	8.687	9.382	0.347								89.81	2877800	104.871	38	13.188	8.643	11803.431	1.1	304.195	10.08	7.1	51.2		2.89	78.57
ALB	Europe	Albania	2020-04-24	663	29	27	0	230.384	10.077	9.382	0								89.81	2877800	104.871	38	13.188	8.643	11803.431	1.1	304.195	10.08	7.1	51.2		2.89	78.57
ALB	Europe	Albania	2020-04-25	678	15	27	0	235.597	5.212	9.382	0								89.81	2877800	104.871	38	13.188	8.643	11803.431	1.1	304.195	10.08	7.1	51.2		2.89	78.57
ALB	Europe	Albania	2020-04-26	712	34	27	0	247.411	11.815	9.382	0								89.81	2877800	104.871	38	13.188	8.643	11803.431	1.1	304.195	10.08	7.1	51.2		2.89	78.57
ALB	Europe	Albania	2020-04-27	726	14	28	1	252.276	4.865	9.73	0.347								89.81	2877800	104.871	38	13.188	8.643	11803.431	1.1	304.195	10.08	7.1	51.2		2.89	78.57
ALB	Europe	Albania	2020-04-28	736	10	28	0	255.751	3.475	9.73	0								89.81	2877800	104.871	38	13.188	8.643	11803.431	1.1	304.195	10.08	7.1	51.2		2.89	78.57
ALB	Europe	Albania	2020-04-29	750	14	30	2	260.616	4.865	10.425	0.695								89.81	2877800	104.871	38	13.188	8.643	11803.431	1.1	304.195	10.08	7.1	51.2		2.89	78.57
ALB	Europe	Albania	2020-04-30	766	16	31	1	266.176	5.56	10.772	0.347								89.81	2877800	104.871	38	13.188	8.643	11803.431	1.1	304.195	10.08	7.1	51.2		2.89	78.57
ALB	Europe	Albania	2020-05-01	773	7	31	0	268.608	2.432	10.772	0								89.81	2877800	104.871	38	13.188	8.643	11803.431	1.1	304.195	10.08	7.1	51.2		2.89	78.57
ALB	Europe	Albania	2020-05-02	782	9	31	0	271.735	3.127	10.772	0								89.81	2877800	104.871	38	13.188	8.643	11803.431	1.1	304.195	10.08	7.1	51.2		2.89	78.57
ALB	Europe	Albania	2020-05-03	789	7	31	0	274.168	2.432	10.772	0								89.81	2877800	104.871	38	13.188	8.643	11803.431	1.1	304.195	10.08	7.1	51.2		2.89	78.57
ALB	Europe	Albania	2020-05-04	795	6	31	0	276.253	2.085	10.772	0								89.81	2877800	104.871	38	13.188	8.643	11803.431	1.1	304.195	10.08	7.1	51.2		2.89	78.57
ALB	Europe	Albania	2020-05-05	803	8	31	0	279.033	2.78	10.772	0								89.81	2877800	104.871	38	13.188	8.643	11803.431	1.1	304.195	10.08	7.1	51.2		2.89	78.57
ALB	Europe	Albania	2020-05-06	820	17	31	0	284.94	5.907	10.772	0								89.81	2877800	104.871	38	13.188	8.643	11803.431	1.1	304.195	10.08	7.1	51.2		2.89	78.57
ALB	Europe	Albania	2020-05-07	832	12	31	0	289.11	4.17	10.772	0								89.81	2877800	104.871	38	13.188	8.643	11803.431	1.1	304.195	10.08	7.1	51.2		2.89	78.57
ALB	Europe	Albania	2020-05-08	842	10	31	0	292.585	3.475	10.772	0								89.81	2877800	104.871	38	13.188	8.643	11803.431	1.1	304.195	10.08	7.1	51.2		2.89	78.57
ALB	Europe	Albania	2020-05-09	850	8	31	0	295.365	2.78	10.772	0								89.81	2877800	104.871	38	13.188	8.643	11803.431	1.1	304.195	10.08	7.1	51.2		2.89	78.57
ALB	Europe	Albania	2020-05-10	856	6	31	0	297.449	2.085	10.772	0								89.81	2877800	104.871	38	13.188	8.643	11803.431	1.1	304.195	10.08	7.1	51.2		2.89	78.57
ALB	Europe	Albania	2020-05-11	868	12	31	0	301.619	4.17	10.772	0								89.81	2877800	104.871	38	13.188	8.643	11803.431	1.1	304.195	10.08	7.1	51.2		2.89	78.57
ALB	Europe	Albania	2020-05-12	872	4	31	0	303.009	1.39	10.772	0								89.81	2877800	104.871	38	13.188	8.643	11803.431	1.1	304.195	10.08	7.1	51.2		2.89	78.57
ALB	Europe	Albania	2020-05-13	876	4	31	0	304.399	1.39	10.772	0								89.81	2877800	104.871	38	13.188	8.643	11803.431	1.1	304.195	10.08	7.1	51.2		2.89	78.57
ALB	Europe	Albania	2020-05-14	880	4	31	0	305.789	1.39	10.772	0								89.81	2877800	104.871	38	13.188	8.643	11803.431	1.1	304.195	10.08	7.1	51.2		2.89	78.57
ALB	Europe	Albania	2020-05-15	898	18	31	0	312.044	6.255	10.772	0								89.81	2877800	104.871	38	13.188	8.643	11803.431	1.1	304.195	10.08	7.1	51.2		2.89	78.57
ALB	Europe	Albania	2020-05-16	916	18	31	0	318.299	6.255	10.772	0								89.81	2877800	104.871	38	13.188	8.643	11803.431	1.1	304.195	10.08	7.1	51.2		2.89	78.57
ALB	Europe	Albania	2020-05-17	933	17	31	0	324.206	5.907	10.772	0								89.81	2877800	104.871	38	13.188	8.643	11803.431	1.1	304.195	10.08	7.1	51.2		2.89	78.57
ALB	Europe	Albania	2020-05-18	946	13	31	0	328.723	4.517	10.772	0								83.33	2877800	104.871	38	13.188	8.643	11803.431	1.1	304.195	10.08	7.1	51.2		2.89	78.57
ALB	Europe	Albania	2020-05-19	948	2	31	0	329.418	0.695	10.772	0								83.33	2877800	104.871	38	13.188	8.643	11803.431	1.1	304.195	10.08	7.1	51.2		2.89	78.57
ALB	Europe	Albania	2020-05-20	949	1	31	0	329.766	0.347	10.772	0								83.33	2877800	104.871	38	13.188	8.643	11803.431	1.1	304.195	10.08	7.1	51.2		2.89	78.57
ALB	Europe	Albania	2020-05-21	964	15	31	0	334.978	5.212	10.772	0								83.33	2877800	104.871	38	13.188	8.643	11803.431	1.1	304.195	10.08	7.1	51.2		2.89	78.57
ALB	Europe	Albania	2020-05-22	969	5	31	0	336.716	1.737	10.772	0								83.33	2877800	104.871	38	13.188	8.643	11803.431	1.1	304.195	10.08	7.1	51.2		2.89	78.57
ALB	Europe	Albania	2020-05-23	981	12	31	0	340.885	4.17	10.772	0								83.33	2877800	104.871	38	13.188	8.643	11803.431	1.1	304.195	10.08	7.1	51.2		2.89	78.57
ALB	Europe	Albania	2020-05-24	989	8	31	0	343.665	2.78	10.772	0								83.33	2877800	104.871	38	13.188	8.643	11803.431	1.1	304.195	10.08	7.1	51.2		2.89	78.57
ALB	Europe	Albania	2020-05-25	998	9	32	1	346.793	3.127	11.12	0.347								83.33	2877800	104.871	38	13.188	8.643	11803.431	1.1	304.195	10.08	7.1	51.2		2.89	78.57
ALB	Europe	Albania	2020-05-26	1004	6	32	0	348.878	2.085	11.12	0								86.11	2877800	104.871	38	13.188	8.643	11803.431	1.1	304.195	10.08	7.1	51.2		2.89	78.57
ALB	Europe	Albania	2020-05-27	1029	25	33	1	357.565	8.687	11.467	0.347								86.11	2877800	104.871	38	13.188	8.643	11803.431	1.1	304.195	10.08	7.1	51.2		2.89	78.57
ALB	Europe	Albania	2020-05-28	1050	21	33	0	364.862	7.297	11.467	0								86.11	2877800	104.871	38	13.188	8.643	11803.431	1.1	304.195	10.08	7.1	51.2		2.89	78.57
ALB	Europe	Albania	2020-05-29	1076	26	33	0	373.897	9.035	11.467	0								86.11	2877800	104.871	38	13.188	8.643	11803.431	1.1	304.195	10.08	7.1	51.2		2.89	78.57
ALB	Europe	Albania	2020-05-30	1099	23	33	0	381.889	7.992	11.467	0								86.11	2877800	104.871	38	13.188	8.643	11803.431	1.1	304.195	10.08	7.1	51.2		2.89	78.57
ALB	Europe	Albania	2020-05-31	1122	23	33	0	389.881	7.992	11.467	0								86.11	2877800	104.871	38	13.188	8.643	11803.431	1.1	304.195	10.08	7.1	51.2		2.89	78.57
ALB	Europe	Albania	2020-06-01	1137	15	33	0	395.093	5.212	11.467	0								67.59	2877800	104.871	38	13.188	8.643	11803.431	1.1	304.195	10.08	7.1	51.2		2.89	78.57
ALB	Europe	Albania	2020-06-02	1143	6	33	0	397.178	2.085	11.467	0								67.59	2877800	104.871	38	13.188	8.643	11803.431	1.1	304.195	10.08	7.1	51.2		2.89	78.57
ALB	Europe	Albania	2020-06-03	1164	21	33	0	404.476	7.297	11.467	0								67.59	2877800	104.871	38	13.188	8.643	11803.431	1.1	304.195	10.08	7.1	51.2		2.89	78.57
ALB	Europe	Albania	2020-06-04	1184	20	33	0	411.425	6.95	11.467	0								67.59	2877800	104.871	38	13.188	8.643	11803.431	1.1	304.195	10.08	7.1	51.2		2.89	78.57
ALB	Europe	Albania	2020-06-05	1197	13	33	0	415.943	4.517	11.467	0								67.59	2877800	104.871	38	13.188	8.643	11803.431	1.1	304.195	10.08	7.1	51.2		2.89	78.57
ALB	Europe	Albania	2020-06-06	1212	15	33	0	421.155	5.212	11.467	0								67.59	2877800	104.871	38	13.188	8.643	11803.431	1.1	304.195	10.08	7.1	51.2		2.89	78.57
ALB	Europe	Albania	2020-06-07	1232	20	34	1	428.105	6.95	11.815	0.347								67.59	2877800	104.871	38	13.188	8.643	11803.431	1.1	304.195	10.08	7.1	51.2		2.89	78.57
ALB	Europe	Albania	2020-06-08	1246	14	34	0	432.97	4.865	11.815	0								67.59	2877800	104.871	38	13.188	8.643	11803.431	1.1	304.195	10.08	7.1	51.2		2.89	78.57
ALB	Europe	Albania	2020-06-09	1263	17	34	0	438.877	5.907	11.815	0								67.59	2877800	104.871	38	13.188	8.643	11803.431	1.1	304.195	10.08	7.1	51.2		2.89	78.57
ALB	Europe	Albania	2020-06-10	1299	36	34	0	451.386	12.51	11.815	0								67.59	2877800	104.871	38	13.188	8.643	11803.431	1.1	304.195	10.08	7.1	51.2		2.89	78.57
ALB	Europe	Albania	2020-06-11	1341	42	34	0	465.981	14.594	11.815	0								67.59	2877800	104.871	38	13.188	8.643	11803.431	1.1	304.195	10.08	7.1	51.2		2.89	78.57
ALB	Europe	Albania	2020-06-12	1385	44	35	1	481.27	15.289	12.162	0.347								67.59	2877800	104.871	38	13.188	8.643	11803.431	1.1	304.195	10.08	7.1	51.2		2.89	78.57
ALB	Europe	Albania	2020-06-13	1416	31	36	1	492.043	10.772	12.51	0.347								67.59	2877800	104.871	38	13.188	8.643	11803.431	1.1	304.195	10.08	7.1	51.2		2.89	78.57
ALB	Europe	Albania	2020-06-14	1464	48	36	0	508.722	16.679	12.51	0								67.59	2877800	104.871	38	13.188	8.643	11803.431	1.1	304.195	10.08	7.1	51.2		2.89	78.57
ALB	Europe	Albania	2020-06-15	1521	57	36	0	528.529	19.807	12.51	0								67.59	2877800	104.871	38	13.188	8.643	11803.431	1.1	304.195	10.08	7.1	51.2		2.89	78.57
ALB	Europe	Albania	2020-06-16	1590	69	36	0	552.505	23.977	12.51	0								67.59	2877800	104.871	38	13.188	8.643	11803.431	1.1	304.195	10.08	7.1	51.2		2.89	78.57
ALB	Europe	Albania	2020-06-17	1672	82	37	1	580.999	28.494	12.857	0.347								67.59	2877800	104.871	38	13.188	8.643	11803.431	1.1	304.195	10.08	7.1	51.2		2.89	78.57
ALB	Europe	Albania	2020-06-18	1722	50	38	1	598.374	17.374	13.205	0.347								67.59	2877800	104.871	38	13.188	8.643	11803.431	1.1	304.195	10.08	7.1	51.2		2.89	78.57
ALB	Europe	Albania	2020-06-19	1788	66	39	1	621.308	22.934	13.552	0.347								67.59	2877800	104.871	38	13.188	8.643	11803.431	1.1	304.195	10.08	7.1	51.2		2.89	78.57
ALB	Europe	Albania	2020-06-20	1838	50	42	3	638.682	17.374	14.594	1.042								67.59	2877800	104.871	38	13.188	8.643	11803.431	1.1	304.195	10.08	7.1	51.2		2.89	78.57
ALB	Europe	Albania	2020-06-21	1891	53	43	1	657.099	18.417	14.942	0.347								67.59	2877800	104.871	38	13.188	8.643	11803.431	1.1	304.195	10.08	7.1	51.2		2.89	78.57
ALB	Europe	Albania	2020-06-22	1927	36	44	1	669.609	12.51	15.289	0.347								64.81	2877800	104.871	38	13.188	8.643	11803.431	1.1	304.195	10.08	7.1	51.2		2.89	78.57
ALB	Europe	Albania	2020-06-23	1995	68	44	0	693.238	23.629	15.289	0								64.81	2877800	104.871	38	13.188	8.643	11803.431	1.1	304.195	10.08	7.1	51.2		2.89	78.57
ALB	Europe	Albania	2020-06-24	2047	52	45	1	711.307	18.069	15.637	0.347								64.81	2877800	104.871	38	13.188	8.643	11803.431	1.1	304.195	10.08	7.1	51.2		2.89	78.57
ALB	Europe	Albania	2020-06-25	2114	67	47	2	734.589	23.282	16.332	0.695								64.81	2877800	104.871	38	13.188	8.643	11803.431	1.1	304.195	10.08	7.1	51.2		2.89	78.57
ALB	Europe	Albania	2020-06-26	2192	78	49	2	761.693	27.104	17.027	0.695									2877800	104.871	38	13.188	8.643	11803.431	1.1	304.195	10.08	7.1	51.2		2.89	78.57
DZA	Africa	Algeria	2019-12-31	0	0	0	0	0	0	0	0									43851043	17.348	29.1	6.211	3.857	13913.839	0.5	278.364	6.73	0.7	30.4	83.741	1.9	76.88
DZA	Africa	Algeria	2020-01-01	0	0	0	0	0	0	0	0								0	43851043	17.348	29.1	6.211	3.857	13913.839	0.5	278.364	6.73	0.7	30.4	83.741	1.9	76.88
DZA	Africa	Algeria	2020-01-02	0	0	0	0	0	0	0	0								0	43851043	17.348	29.1	6.211	3.857	13913.839	0.5	278.364	6.73	0.7	30.4	83.741	1.9	76.88
DZA	Africa	Algeria	2020-01-03	0	0	0	0	0	0	0	0								0	43851043	17.348	29.1	6.211	3.857	13913.839	0.5	278.364	6.73	0.7	30.4	83.741	1.9	76.88
DZA	Africa	Algeria	2020-01-04	0	0	0	0	0	0	0	0								0	43851043	17.348	29.1	6.211	3.857	13913.839	0.5	278.364	6.73	0.7	30.4	83.741	1.9	76.88
DZA	Africa	Algeria	2020-01-05	0	0	0	0	0	0	0	0								0	43851043	17.348	29.1	6.211	3.857	13913.839	0.5	278.364	6.73	0.7	30.4	83.741	1.9	76.88
DZA	Africa	Algeria	2020-01-06	0	0	0	0	0	0	0	0								0	43851043	17.348	29.1	6.211	3.857	13913.839	0.5	278.364	6.73	0.7	30.4	83.741	1.9	76.88
DZA	Africa	Algeria	2020-01-07	0	0	0	0	0	0	0	0								0	43851043	17.348	29.1	6.211	3.857	13913.839	0.5	278.364	6.73	0.7	30.4	83.741	1.9	76.88
DZA	Africa	Algeria	2020-01-08	0	0	0	0	0	0	0	0								0	43851043	17.348	29.1	6.211	3.857	13913.839	0.5	278.364	6.73	0.7	30.4	83.741	1.9	76.88
DZA	Africa	Algeria	2020-01-09	0	0	0	0	0	0	0	0								0	43851043	17.348	29.1	6.211	3.857	13913.839	0.5	278.364	6.73	0.7	30.4	83.741	1.9	76.88
DZA	Africa	Algeria	2020-01-10	0	0	0	0	0	0	0	0								0	43851043	17.348	29.1	6.211	3.857	13913.839	0.5	278.364	6.73	0.7	30.4	83.741	1.9	76.88
DZA	Africa	Algeria	2020-01-11	0	0	0	0	0	0	0	0								0	43851043	17.348	29.1	6.211	3.857	13913.839	0.5	278.364	6.73	0.7	30.4	83.741	1.9	76.88
DZA	Africa	Algeria	2020-01-12	0	0	0	0	0	0	0	0								0	43851043	17.348	29.1	6.211	3.857	13913.839	0.5	278.364	6.73	0.7	30.4	83.741	1.9	76.88
DZA	Africa	Algeria	2020-01-13	0	0	0	0	0	0	0	0								0	43851043	17.348	29.1	6.211	3.857	13913.839	0.5	278.364	6.73	0.7	30.4	83.741	1.9	76.88
DZA	Africa	Algeria	2020-01-14	0	0	0	0	0	0	0	0								0	43851043	17.348	29.1	6.211	3.857	13913.839	0.5	278.364	6.73	0.7	30.4	83.741	1.9	76.88
DZA	Africa	Algeria	2020-01-15	0	0	0	0	0	0	0	0								0	43851043	17.348	29.1	6.211	3.857	13913.839	0.5	278.364	6.73	0.7	30.4	83.741	1.9	76.88
DZA	Africa	Algeria	2020-01-16	0	0	0	0	0	0	0	0								0	43851043	17.348	29.1	6.211	3.857	13913.839	0.5	278.364	6.73	0.7	30.4	83.741	1.9	76.88
DZA	Africa	Algeria	2020-01-17	0	0	0	0	0	0	0	0								0	43851043	17.348	29.1	6.211	3.857	13913.839	0.5	278.364	6.73	0.7	30.4	83.741	1.9	76.88
DZA	Africa	Algeria	2020-01-18	0	0	0	0	0	0	0	0								0	43851043	17.348	29.1	6.211	3.857	13913.839	0.5	278.364	6.73	0.7	30.4	83.741	1.9	76.88
DZA	Africa	Algeria	2020-01-19	0	0	0	0	0	0	0	0								0	43851043	17.348	29.1	6.211	3.857	13913.839	0.5	278.364	6.73	0.7	30.4	83.741	1.9	76.88
DZA	Africa	Algeria	2020-01-20	0	0	0	0	0	0	0	0								0	43851043	17.348	29.1	6.211	3.857	13913.839	0.5	278.364	6.73	0.7	30.4	83.741	1.9	76.88
DZA	Africa	Algeria	2020-01-21	0	0	0	0	0	0	0	0								0	43851043	17.348	29.1	6.211	3.857	13913.839	0.5	278.364	6.73	0.7	30.4	83.741	1.9	76.88
DZA	Africa	Algeria	2020-01-22	0	0	0	0	0	0	0	0								0	43851043	17.348	29.1	6.211	3.857	13913.839	0.5	278.364	6.73	0.7	30.4	83.741	1.9	76.88
DZA	Africa	Algeria	2020-01-23	0	0	0	0	0	0	0	0								0	43851043	17.348	29.1	6.211	3.857	13913.839	0.5	278.364	6.73	0.7	30.4	83.741	1.9	76.88
DZA	Africa	Algeria	2020-01-24	0	0	0	0	0	0	0	0								0	43851043	17.348	29.1	6.211	3.857	13913.839	0.5	278.364	6.73	0.7	30.4	83.741	1.9	76.88
DZA	Africa	Algeria	2020-01-25	0	0	0	0	0	0	0	0								0	43851043	17.348	29.1	6.211	3.857	13913.839	0.5	278.364	6.73	0.7	30.4	83.741	1.9	76.88
DZA	Africa	Algeria	2020-01-26	0	0	0	0	0	0	0	0								0	43851043	17.348	29.1	6.211	3.857	13913.839	0.5	278.364	6.73	0.7	30.4	83.741	1.9	76.88
DZA	Africa	Algeria	2020-01-27	0	0	0	0	0	0	0	0								0	43851043	17.348	29.1	6.211	3.857	13913.839	0.5	278.364	6.73	0.7	30.4	83.741	1.9	76.88
DZA	Africa	Algeria	2020-01-28	0	0	0	0	0	0	0	0								0	43851043	17.348	29.1	6.211	3.857	13913.839	0.5	278.364	6.73	0.7	30.4	83.741	1.9	76.88
DZA	Africa	Algeria	2020-01-29	0	0	0	0	0	0	0	0								0	43851043	17.348	29.1	6.211	3.857	13913.839	0.5	278.364	6.73	0.7	30.4	83.741	1.9	76.88
DZA	Africa	Algeria	2020-01-30	0	0	0	0	0	0	0	0								0	43851043	17.348	29.1	6.211	3.857	13913.839	0.5	278.364	6.73	0.7	30.4	83.741	1.9	76.88
DZA	Africa	Algeria	2020-01-31	0	0	0	0	0	0	0	0								0	43851043	17.348	29.1	6.211	3.857	13913.839	0.5	278.364	6.73	0.7	30.4	83.741	1.9	76.88
DZA	Africa	Algeria	2020-02-01	0	0	0	0	0	0	0	0								0	43851043	17.348	29.1	6.211	3.857	13913.839	0.5	278.364	6.73	0.7	30.4	83.741	1.9	76.88
DZA	Africa	Algeria	2020-02-02	0	0	0	0	0	0	0	0								0	43851043	17.348	29.1	6.211	3.857	13913.839	0.5	278.364	6.73	0.7	30.4	83.741	1.9	76.88
DZA	Africa	Algeria	2020-02-03	0	0	0	0	0	0	0	0								0	43851043	17.348	29.1	6.211	3.857	13913.839	0.5	278.364	6.73	0.7	30.4	83.741	1.9	76.88
DZA	Africa	Algeria	2020-02-04	0	0	0	0	0	0	0	0								0	43851043	17.348	29.1	6.211	3.857	13913.839	0.5	278.364	6.73	0.7	30.4	83.741	1.9	76.88
DZA	Africa	Algeria	2020-02-05	0	0	0	0	0	0	0	0								0	43851043	17.348	29.1	6.211	3.857	13913.839	0.5	278.364	6.73	0.7	30.4	83.741	1.9	76.88
DZA	Africa	Algeria	2020-02-06	0	0	0	0	0	0	0	0								0	43851043	17.348	29.1	6.211	3.857	13913.839	0.5	278.364	6.73	0.7	30.4	83.741	1.9	76.88
DZA	Africa	Algeria	2020-02-07	0	0	0	0	0	0	0	0								0	43851043	17.348	29.1	6.211	3.857	13913.839	0.5	278.364	6.73	0.7	30.4	83.741	1.9	76.88
DZA	Africa	Algeria	2020-02-08	0	0	0	0	0	0	0	0								0	43851043	17.348	29.1	6.211	3.857	13913.839	0.5	278.364	6.73	0.7	30.4	83.741	1.9	76.88
DZA	Africa	Algeria	2020-02-09	0	0	0	0	0	0	0	0								0	43851043	17.348	29.1	6.211	3.857	13913.839	0.5	278.364	6.73	0.7	30.4	83.741	1.9	76.88
DZA	Africa	Algeria	2020-02-10	0	0	0	0	0	0	0	0								0	43851043	17.348	29.1	6.211	3.857	13913.839	0.5	278.364	6.73	0.7	30.4	83.741	1.9	76.88
DZA	Africa	Algeria	2020-02-11	0	0	0	0	0	0	0	0								0	43851043	17.348	29.1	6.211	3.857	13913.839	0.5	278.364	6.73	0.7	30.4	83.741	1.9	76.88
DZA	Africa	Algeria	2020-02-12	0	0	0	0	0	0	0	0								0	43851043	17.348	29.1	6.211	3.857	13913.839	0.5	278.364	6.73	0.7	30.4	83.741	1.9	76.88
DZA	Africa	Algeria	2020-02-13	0	0	0	0	0	0	0	0								0	43851043	17.348	29.1	6.211	3.857	13913.839	0.5	278.364	6.73	0.7	30.4	83.741	1.9	76.88
DZA	Africa	Algeria	2020-02-14	0	0	0	0	0	0	0	0								0	43851043	17.348	29.1	6.211	3.857	13913.839	0.5	278.364	6.73	0.7	30.4	83.741	1.9	76.88
DZA	Africa	Algeria	2020-02-15	0	0	0	0	0	0	0	0								0	43851043	17.348	29.1	6.211	3.857	13913.839	0.5	278.364	6.73	0.7	30.4	83.741	1.9	76.88
DZA	Africa	Algeria	2020-02-16	0	0	0	0	0	0	0	0								0	43851043	17.348	29.1	6.211	3.857	13913.839	0.5	278.364	6.73	0.7	30.4	83.741	1.9	76.88
DZA	Africa	Algeria	2020-02-17	0	0	0	0	0	0	0	0								0	43851043	17.348	29.1	6.211	3.857	13913.839	0.5	278.364	6.73	0.7	30.4	83.741	1.9	76.88
DZA	Africa	Algeria	2020-02-18	0	0	0	0	0	0	0	0								0	43851043	17.348	29.1	6.211	3.857	13913.839	0.5	278.364	6.73	0.7	30.4	83.741	1.9	76.88
DZA	Africa	Algeria	2020-02-19	0	0	0	0	0	0	0	0								0	43851043	17.348	29.1	6.211	3.857	13913.839	0.5	278.364	6.73	0.7	30.4	83.741	1.9	76.88
DZA	Africa	Algeria	2020-02-20	0	0	0	0	0	0	0	0								0	43851043	17.348	29.1	6.211	3.857	13913.839	0.5	278.364	6.73	0.7	30.4	83.741	1.9	76.88
DZA	Africa	Algeria	2020-02-21	0	0	0	0	0	0	0	0								0	43851043	17.348	29.1	6.211	3.857	13913.839	0.5	278.364	6.73	0.7	30.4	83.741	1.9	76.88
DZA	Africa	Algeria	2020-02-22	0	0	0	0	0	0	0	0								0	43851043	17.348	29.1	6.211	3.857	13913.839	0.5	278.364	6.73	0.7	30.4	83.741	1.9	76.88
DZA	Africa	Algeria	2020-02-23	0	0	0	0	0	0	0	0								0	43851043	17.348	29.1	6.211	3.857	13913.839	0.5	278.364	6.73	0.7	30.4	83.741	1.9	76.88
DZA	Africa	Algeria	2020-02-24	0	0	0	0	0	0	0	0								0	43851043	17.348	29.1	6.211	3.857	13913.839	0.5	278.364	6.73	0.7	30.4	83.741	1.9	76.88
DZA	Africa	Algeria	2020-02-25	0	0	0	0	0	0	0	0								0	43851043	17.348	29.1	6.211	3.857	13913.839	0.5	278.364	6.73	0.7	30.4	83.741	1.9	76.88
DZA	Africa	Algeria	2020-02-26	1	1	0	0	0.023	0.023	0	0								0	43851043	17.348	29.1	6.211	3.857	13913.839	0.5	278.364	6.73	0.7	30.4	83.741	1.9	76.88
DZA	Africa	Algeria	2020-02-27	1	0	0	0	0.023	0	0	0								0	43851043	17.348	29.1	6.211	3.857	13913.839	0.5	278.364	6.73	0.7	30.4	83.741	1.9	76.88
DZA	Africa	Algeria	2020-02-28	1	0	0	0	0.023	0	0	0								0	43851043	17.348	29.1	6.211	3.857	13913.839	0.5	278.364	6.73	0.7	30.4	83.741	1.9	76.88
DZA	Africa	Algeria	2020-02-29	1	0	0	0	0.023	0	0	0								0	43851043	17.348	29.1	6.211	3.857	13913.839	0.5	278.364	6.73	0.7	30.4	83.741	1.9	76.88
DZA	Africa	Algeria	2020-03-01	3	2	0	0	0.068	0.046	0	0								0	43851043	17.348	29.1	6.211	3.857	13913.839	0.5	278.364	6.73	0.7	30.4	83.741	1.9	76.88
DZA	Africa	Algeria	2020-03-02	3	0	0	0	0.068	0	0	0								0	43851043	17.348	29.1	6.211	3.857	13913.839	0.5	278.364	6.73	0.7	30.4	83.741	1.9	76.88
DZA	Africa	Algeria	2020-03-04	5	2	0	0	0.114	0.046	0	0								0	43851043	17.348	29.1	6.211	3.857	13913.839	0.5	278.364	6.73	0.7	30.4	83.741	1.9	76.88
DZA	Africa	Algeria	2020-03-05	12	7	0	0	0.274	0.16	0	0								5.56	43851043	17.348	29.1	6.211	3.857	13913.839	0.5	278.364	6.73	0.7	30.4	83.741	1.9	76.88
DZA	Africa	Algeria	2020-03-06	17	5	0	0	0.388	0.114	0	0								5.56	43851043	17.348	29.1	6.211	3.857	13913.839	0.5	278.364	6.73	0.7	30.4	83.741	1.9	76.88
DZA	Africa	Algeria	2020-03-09	20	3	0	0	0.456	0.068	0	0								5.56	43851043	17.348	29.1	6.211	3.857	13913.839	0.5	278.364	6.73	0.7	30.4	83.741	1.9	76.88
DZA	Africa	Algeria	2020-03-12	20	0	0	0	0.456	0	0	0								30.56	43851043	17.348	29.1	6.211	3.857	13913.839	0.5	278.364	6.73	0.7	30.4	83.741	1.9	76.88
DZA	Africa	Algeria	2020-03-13	25	5	1	1	0.57	0.114	0.023	0.023								30.56	43851043	17.348	29.1	6.211	3.857	13913.839	0.5	278.364	6.73	0.7	30.4	83.741	1.9	76.88
DZA	Africa	Algeria	2020-03-14	26	1	2	1	0.593	0.023	0.046	0.023								36.11	43851043	17.348	29.1	6.211	3.857	13913.839	0.5	278.364	6.73	0.7	30.4	83.741	1.9	76.88
DZA	Africa	Algeria	2020-03-15	37	11	2	0	0.844	0.251	0.046	0								36.11	43851043	17.348	29.1	6.211	3.857	13913.839	0.5	278.364	6.73	0.7	30.4	83.741	1.9	76.88
DZA	Africa	Algeria	2020-03-16	48	11	4	2	1.095	0.251	0.091	0.046								36.11	43851043	17.348	29.1	6.211	3.857	13913.839	0.5	278.364	6.73	0.7	30.4	83.741	1.9	76.88
DZA	Africa	Algeria	2020-03-17	58	10	4	0	1.323	0.228	0.091	0								38.89	43851043	17.348	29.1	6.211	3.857	13913.839	0.5	278.364	6.73	0.7	30.4	83.741	1.9	76.88
DZA	Africa	Algeria	2020-03-18	60	2	5	1	1.368	0.046	0.114	0.023								38.89	43851043	17.348	29.1	6.211	3.857	13913.839	0.5	278.364	6.73	0.7	30.4	83.741	1.9	76.88
DZA	Africa	Algeria	2020-03-19	72	12	6	1	1.642	0.274	0.137	0.023								38.89	43851043	17.348	29.1	6.211	3.857	13913.839	0.5	278.364	6.73	0.7	30.4	83.741	1.9	76.88
DZA	Africa	Algeria	2020-03-20	90	18	7	1	2.052	0.41	0.16	0.023								38.89	43851043	17.348	29.1	6.211	3.857	13913.839	0.5	278.364	6.73	0.7	30.4	83.741	1.9	76.88
DZA	Africa	Algeria	2020-03-21	102	12	10	3	2.326	0.274	0.228	0.068								38.89	43851043	17.348	29.1	6.211	3.857	13913.839	0.5	278.364	6.73	0.7	30.4	83.741	1.9	76.88
DZA	Africa	Algeria	2020-03-22	139	37	15	5	3.17	0.844	0.342	0.114								38.89	43851043	17.348	29.1	6.211	3.857	13913.839	0.5	278.364	6.73	0.7	30.4	83.741	1.9	76.88
DZA	Africa	Algeria	2020-03-23	201	62	17	2	4.584	1.414	0.388	0.046								75	43851043	17.348	29.1	6.211	3.857	13913.839	0.5	278.364	6.73	0.7	30.4	83.741	1.9	76.88
DZA	Africa	Algeria	2020-03-24	230	29	17	0	5.245	0.661	0.388	0								75	43851043	17.348	29.1	6.211	3.857	13913.839	0.5	278.364	6.73	0.7	30.4	83.741	1.9	76.88
DZA	Africa	Algeria	2020-03-25	264	34	19	2	6.02	0.775	0.433	0.046								75	43851043	17.348	29.1	6.211	3.857	13913.839	0.5	278.364	6.73	0.7	30.4	83.741	1.9	76.88
DZA	Africa	Algeria	2020-03-26	302	38	21	2	6.887	0.867	0.479	0.046								75	43851043	17.348	29.1	6.211	3.857	13913.839	0.5	278.364	6.73	0.7	30.4	83.741	1.9	76.88
DZA	Africa	Algeria	2020-03-27	367	65	25	4	8.369	1.482	0.57	0.091								75	43851043	17.348	29.1	6.211	3.857	13913.839	0.5	278.364	6.73	0.7	30.4	83.741	1.9	76.88
DZA	Africa	Algeria	2020-03-28	409	42	26	1	9.327	0.958	0.593	0.023								75	43851043	17.348	29.1	6.211	3.857	13913.839	0.5	278.364	6.73	0.7	30.4	83.741	1.9	76.88
DZA	Africa	Algeria	2020-03-29	454	45	29	3	10.353	1.026	0.661	0.068								75	43851043	17.348	29.1	6.211	3.857	13913.839	0.5	278.364	6.73	0.7	30.4	83.741	1.9	76.88
DZA	Africa	Algeria	2020-03-30	511	57	31	2	11.653	1.3	0.707	0.046								86.57	43851043	17.348	29.1	6.211	3.857	13913.839	0.5	278.364	6.73	0.7	30.4	83.741	1.9	76.88
DZA	Africa	Algeria	2020-03-31	584	73	35	4	13.318	1.665	0.798	0.091								86.57	43851043	17.348	29.1	6.211	3.857	13913.839	0.5	278.364	6.73	0.7	30.4	83.741	1.9	76.88
DZA	Africa	Algeria	2020-04-01	716	132	44	9	16.328	3.01	1.003	0.205								86.57	43851043	17.348	29.1	6.211	3.857	13913.839	0.5	278.364	6.73	0.7	30.4	83.741	1.9	76.88
DZA	Africa	Algeria	2020-04-02	847	131	58	14	19.315	2.987	1.323	0.319								86.57	43851043	17.348	29.1	6.211	3.857	13913.839	0.5	278.364	6.73	0.7	30.4	83.741	1.9	76.88
DZA	Africa	Algeria	2020-04-03	986	139	63	5	22.485	3.17	1.437	0.114								86.57	43851043	17.348	29.1	6.211	3.857	13913.839	0.5	278.364	6.73	0.7	30.4	83.741	1.9	76.88
DZA	Africa	Algeria	2020-04-04	1171	185	105	42	26.704	4.219	2.394	0.958								86.57	43851043	17.348	29.1	6.211	3.857	13913.839	0.5	278.364	6.73	0.7	30.4	83.741	1.9	76.88
DZA	Africa	Algeria	2020-04-05	1251	80	130	25	28.528	1.824	2.965	0.57								86.57	43851043	17.348	29.1	6.211	3.857	13913.839	0.5	278.364	6.73	0.7	30.4	83.741	1.9	76.88
DZA	Africa	Algeria	2020-04-06	1320	69	152	22	30.102	1.574	3.466	0.502								86.57	43851043	17.348	29.1	6.211	3.857	13913.839	0.5	278.364	6.73	0.7	30.4	83.741	1.9	76.88
DZA	Africa	Algeria	2020-04-07	1423	103	173	21	32.451	2.349	3.945	0.479								86.57	43851043	17.348	29.1	6.211	3.857	13913.839	0.5	278.364	6.73	0.7	30.4	83.741	1.9	76.88
DZA	Africa	Algeria	2020-04-08	1468	45	193	20	33.477	1.026	4.401	0.456								86.57	43851043	17.348	29.1	6.211	3.857	13913.839	0.5	278.364	6.73	0.7	30.4	83.741	1.9	76.88
DZA	Africa	Algeria	2020-04-09	1572	104	205	12	35.849	2.372	4.675	0.274								86.57	43851043	17.348	29.1	6.211	3.857	13913.839	0.5	278.364	6.73	0.7	30.4	83.741	1.9	76.88
DZA	Africa	Algeria	2020-04-10	1666	94	235	30	37.992	2.144	5.359	0.684								86.57	43851043	17.348	29.1	6.211	3.857	13913.839	0.5	278.364	6.73	0.7	30.4	83.741	1.9	76.88
DZA	Africa	Algeria	2020-04-11	1761	95	256	21	40.159	2.166	5.838	0.479								86.57	43851043	17.348	29.1	6.211	3.857	13913.839	0.5	278.364	6.73	0.7	30.4	83.741	1.9	76.88
DZA	Africa	Algeria	2020-04-12	1825	64	275	19	41.618	1.459	6.271	0.433								86.57	43851043	17.348	29.1	6.211	3.857	13913.839	0.5	278.364	6.73	0.7	30.4	83.741	1.9	76.88
DZA	Africa	Algeria	2020-04-13	1914	89	293	18	43.648	2.03	6.682	0.41								86.57	43851043	17.348	29.1	6.211	3.857	13913.839	0.5	278.364	6.73	0.7	30.4	83.741	1.9	76.88
DZA	Africa	Algeria	2020-04-14	1983	69	313	20	45.221	1.574	7.138	0.456								92.13	43851043	17.348	29.1	6.211	3.857	13913.839	0.5	278.364	6.73	0.7	30.4	83.741	1.9	76.88
DZA	Africa	Algeria	2020-04-15	2070	87	325	12	47.205	1.984	7.411	0.274								92.13	43851043	17.348	29.1	6.211	3.857	13913.839	0.5	278.364	6.73	0.7	30.4	83.741	1.9	76.88
DZA	Africa	Algeria	2020-04-16	2160	90	336	11	49.258	2.052	7.662	0.251								92.13	43851043	17.348	29.1	6.211	3.857	13913.839	0.5	278.364	6.73	0.7	30.4	83.741	1.9	76.88
DZA	Africa	Algeria	2020-04-17	2268	108	348	12	51.721	2.463	7.936	0.274								92.13	43851043	17.348	29.1	6.211	3.857	13913.839	0.5	278.364	6.73	0.7	30.4	83.741	1.9	76.88
DZA	Africa	Algeria	2020-04-18	2418	150	364	16	55.141	3.421	8.301	0.365								92.13	43851043	17.348	29.1	6.211	3.857	13913.839	0.5	278.364	6.73	0.7	30.4	83.741	1.9	76.88
DZA	Africa	Algeria	2020-04-19	2535	117	367	3	57.809	2.668	8.369	0.068								92.13	43851043	17.348	29.1	6.211	3.857	13913.839	0.5	278.364	6.73	0.7	30.4	83.741	1.9	76.88
DZA	Africa	Algeria	2020-04-20	2629	94	375	8	59.953	2.144	8.552	0.182								92.13	43851043	17.348	29.1	6.211	3.857	13913.839	0.5	278.364	6.73	0.7	30.4	83.741	1.9	76.88
DZA	Africa	Algeria	2020-04-21	2718	89	384	9	61.983	2.03	8.757	0.205								92.13	43851043	17.348	29.1	6.211	3.857	13913.839	0.5	278.364	6.73	0.7	30.4	83.741	1.9	76.88
DZA	Africa	Algeria	2020-04-22	2811	93	392	8	64.103	2.121	8.939	0.182								92.13	43851043	17.348	29.1	6.211	3.857	13913.839	0.5	278.364	6.73	0.7	30.4	83.741	1.9	76.88
DZA	Africa	Algeria	2020-04-23	2910	99	402	10	66.361	2.258	9.167	0.228								92.13	43851043	17.348	29.1	6.211	3.857	13913.839	0.5	278.364	6.73	0.7	30.4	83.741	1.9	76.88
DZA	Africa	Algeria	2020-04-24	3007	97	407	5	68.573	2.212	9.281	0.114								86.57	43851043	17.348	29.1	6.211	3.857	13913.839	0.5	278.364	6.73	0.7	30.4	83.741	1.9	76.88
DZA	Africa	Algeria	2020-04-25	3127	120	415	8	71.31	2.737	9.464	0.182								86.57	43851043	17.348	29.1	6.211	3.857	13913.839	0.5	278.364	6.73	0.7	30.4	83.741	1.9	76.88
DZA	Africa	Algeria	2020-04-26	3256	129	419	4	74.251	2.942	9.555	0.091								86.57	43851043	17.348	29.1	6.211	3.857	13913.839	0.5	278.364	6.73	0.7	30.4	83.741	1.9	76.88
DZA	Africa	Algeria	2020-04-27	3382	126	425	6	77.125	2.873	9.692	0.137								86.57	43851043	17.348	29.1	6.211	3.857	13913.839	0.5	278.364	6.73	0.7	30.4	83.741	1.9	76.88
DZA	Africa	Algeria	2020-04-28	3517	135	432	7	80.203	3.079	9.852	0.16								86.57	43851043	17.348	29.1	6.211	3.857	13913.839	0.5	278.364	6.73	0.7	30.4	83.741	1.9	76.88
DZA	Africa	Algeria	2020-04-29	3649	132	437	5	83.214	3.01	9.966	0.114								86.57	43851043	17.348	29.1	6.211	3.857	13913.839	0.5	278.364	6.73	0.7	30.4	83.741	1.9	76.88
DZA	Africa	Algeria	2020-04-30	3848	199	444	7	87.752	4.538	10.125	0.16								86.57	43851043	17.348	29.1	6.211	3.857	13913.839	0.5	278.364	6.73	0.7	30.4	83.741	1.9	76.88
DZA	Africa	Algeria	2020-05-01	4006	158	450	6	91.355	3.603	10.262	0.137								86.57	43851043	17.348	29.1	6.211	3.857	13913.839	0.5	278.364	6.73	0.7	30.4	83.741	1.9	76.88
DZA	Africa	Algeria	2020-05-02	4154	148	453	3	94.73	3.375	10.33	0.068								86.57	43851043	17.348	29.1	6.211	3.857	13913.839	0.5	278.364	6.73	0.7	30.4	83.741	1.9	76.88
DZA	Africa	Algeria	2020-05-03	4295	141	459	6	97.945	3.215	10.467	0.137								86.57	43851043	17.348	29.1	6.211	3.857	13913.839	0.5	278.364	6.73	0.7	30.4	83.741	1.9	76.88
DZA	Africa	Algeria	2020-05-04	4474	179	463	4	102.027	4.082	10.558	0.091								86.57	43851043	17.348	29.1	6.211	3.857	13913.839	0.5	278.364	6.73	0.7	30.4	83.741	1.9	76.88
DZA	Africa	Algeria	2020-05-05	4648	174	465	2	105.995	3.968	10.604	0.046								86.57	43851043	17.348	29.1	6.211	3.857	13913.839	0.5	278.364	6.73	0.7	30.4	83.741	1.9	76.88
DZA	Africa	Algeria	2020-05-06	4838	190	470	5	110.328	4.333	10.718	0.114								86.57	43851043	17.348	29.1	6.211	3.857	13913.839	0.5	278.364	6.73	0.7	30.4	83.741	1.9	76.88
DZA	Africa	Algeria	2020-05-07	4997	159	476	6	113.954	3.626	10.855	0.137								86.57	43851043	17.348	29.1	6.211	3.857	13913.839	0.5	278.364	6.73	0.7	30.4	83.741	1.9	76.88
DZA	Africa	Algeria	2020-05-08	5182	185	483	7	118.173	4.219	11.015	0.16								86.57	43851043	17.348	29.1	6.211	3.857	13913.839	0.5	278.364	6.73	0.7	30.4	83.741	1.9	76.88
DZA	Africa	Algeria	2020-05-09	5369	187	488	5	122.437	4.264	11.129	0.114								86.57	43851043	17.348	29.1	6.211	3.857	13913.839	0.5	278.364	6.73	0.7	30.4	83.741	1.9	76.88
DZA	Africa	Algeria	2020-05-10	5558	189	494	6	126.747	4.31	11.265	0.137								86.57	43851043	17.348	29.1	6.211	3.857	13913.839	0.5	278.364	6.73	0.7	30.4	83.741	1.9	76.88
DZA	Africa	Algeria	2020-05-11	5723	165	502	8	130.51	3.763	11.448	0.182								86.57	43851043	17.348	29.1	6.211	3.857	13913.839	0.5	278.364	6.73	0.7	30.4	83.741	1.9	76.88
DZA	Africa	Algeria	2020-05-12	5891	168	507	5	134.341	3.831	11.562	0.114								86.57	43851043	17.348	29.1	6.211	3.857	13913.839	0.5	278.364	6.73	0.7	30.4	83.741	1.9	76.88
DZA	Africa	Algeria	2020-05-13	6067	176	515	8	138.355	4.014	11.744	0.182								86.57	43851043	17.348	29.1	6.211	3.857	13913.839	0.5	278.364	6.73	0.7	30.4	83.741	1.9	76.88
DZA	Africa	Algeria	2020-05-14	6253	186	522	7	142.596	4.242	11.904	0.16								86.57	43851043	17.348	29.1	6.211	3.857	13913.839	0.5	278.364	6.73	0.7	30.4	83.741	1.9	76.88
DZA	Africa	Algeria	2020-05-15	6442	189	529	7	146.906	4.31	12.064	0.16								86.57	43851043	17.348	29.1	6.211	3.857	13913.839	0.5	278.364	6.73	0.7	30.4	83.741	1.9	76.88
DZA	Africa	Algeria	2020-05-16	6629	187	536	7	151.171	4.264	12.223	0.16								86.57	43851043	17.348	29.1	6.211	3.857	13913.839	0.5	278.364	6.73	0.7	30.4	83.741	1.9	76.88
DZA	Africa	Algeria	2020-05-17	6821	192	542	6	155.549	4.378	12.36	0.137								86.57	43851043	17.348	29.1	6.211	3.857	13913.839	0.5	278.364	6.73	0.7	30.4	83.741	1.9	76.88
DZA	Africa	Algeria	2020-05-18	7019	198	548	6	160.065	4.515	12.497	0.137								86.57	43851043	17.348	29.1	6.211	3.857	13913.839	0.5	278.364	6.73	0.7	30.4	83.741	1.9	76.88
DZA	Africa	Algeria	2020-05-19	7201	182	555	7	164.215	4.15	12.656	0.16								86.57	43851043	17.348	29.1	6.211	3.857	13913.839	0.5	278.364	6.73	0.7	30.4	83.741	1.9	76.88
DZA	Africa	Algeria	2020-05-20	7377	176	561	6	168.229	4.014	12.793	0.137								86.57	43851043	17.348	29.1	6.211	3.857	13913.839	0.5	278.364	6.73	0.7	30.4	83.741	1.9	76.88
DZA	Africa	Algeria	2020-05-21	7542	165	568	7	171.991	3.763	12.953	0.16								86.57	43851043	17.348	29.1	6.211	3.857	13913.839	0.5	278.364	6.73	0.7	30.4	83.741	1.9	76.88
DZA	Africa	Algeria	2020-05-22	7728	186	575	7	176.233	4.242	13.113	0.16								86.57	43851043	17.348	29.1	6.211	3.857	13913.839	0.5	278.364	6.73	0.7	30.4	83.741	1.9	76.88
DZA	Africa	Algeria	2020-05-23	7918	190	582	7	180.566	4.333	13.272	0.16								86.57	43851043	17.348	29.1	6.211	3.857	13913.839	0.5	278.364	6.73	0.7	30.4	83.741	1.9	76.88
DZA	Africa	Algeria	2020-05-24	8113	195	592	10	185.013	4.447	13.5	0.228								86.57	43851043	17.348	29.1	6.211	3.857	13913.839	0.5	278.364	6.73	0.7	30.4	83.741	1.9	76.88
DZA	Africa	Algeria	2020-05-25	8306	193	600	8	189.414	4.401	13.683	0.182								86.57	43851043	17.348	29.1	6.211	3.857	13913.839	0.5	278.364	6.73	0.7	30.4	83.741	1.9	76.88
DZA	Africa	Algeria	2020-05-26	8503	197	609	9	193.906	4.492	13.888	0.205								86.57	43851043	17.348	29.1	6.211	3.857	13913.839	0.5	278.364	6.73	0.7	30.4	83.741	1.9	76.88
DZA	Africa	Algeria	2020-05-27	8697	194	617	8	198.331	4.424	14.07	0.182								86.57	43851043	17.348	29.1	6.211	3.857	13913.839	0.5	278.364	6.73	0.7	30.4	83.741	1.9	76.88
DZA	Africa	Algeria	2020-05-28	8857	160	623	6	201.979	3.649	14.207	0.137								86.57	43851043	17.348	29.1	6.211	3.857	13913.839	0.5	278.364	6.73	0.7	30.4	83.741	1.9	76.88
DZA	Africa	Algeria	2020-05-29	8997	140	630	7	205.172	3.193	14.367	0.16								86.57	43851043	17.348	29.1	6.211	3.857	13913.839	0.5	278.364	6.73	0.7	30.4	83.741	1.9	76.88
DZA	Africa	Algeria	2020-05-30	9134	137	638	8	208.296	3.124	14.549	0.182								86.57	43851043	17.348	29.1	6.211	3.857	13913.839	0.5	278.364	6.73	0.7	30.4	83.741	1.9	76.88
DZA	Africa	Algeria	2020-05-31	9267	133	646	8	211.329	3.033	14.732	0.182								86.57	43851043	17.348	29.1	6.211	3.857	13913.839	0.5	278.364	6.73	0.7	30.4	83.741	1.9	76.88
DZA	Africa	Algeria	2020-06-01	9394	127	653	7	214.225	2.896	14.891	0.16								86.57	43851043	17.348	29.1	6.211	3.857	13913.839	0.5	278.364	6.73	0.7	30.4	83.741	1.9	76.88
DZA	Africa	Algeria	2020-06-02	9513	119	661	8	216.939	2.714	15.074	0.182								86.57	43851043	17.348	29.1	6.211	3.857	13913.839	0.5	278.364	6.73	0.7	30.4	83.741	1.9	76.88
DZA	Africa	Algeria	2020-06-03	9626	113	667	6	219.516	2.577	15.211	0.137								86.57	43851043	17.348	29.1	6.211	3.857	13913.839	0.5	278.364	6.73	0.7	30.4	83.741	1.9	76.88
DZA	Africa	Algeria	2020-06-04	9626	0	667	0	219.516	0	15.211	0								86.57	43851043	17.348	29.1	6.211	3.857	13913.839	0.5	278.364	6.73	0.7	30.4	83.741	1.9	76.88
DZA	Africa	Algeria	2020-06-05	9831	205	681	14	224.191	4.675	15.53	0.319								86.57	43851043	17.348	29.1	6.211	3.857	13913.839	0.5	278.364	6.73	0.7	30.4	83.741	1.9	76.88
DZA	Africa	Algeria	2020-06-06	9935	104	690	9	226.562	2.372	15.735	0.205								86.57	43851043	17.348	29.1	6.211	3.857	13913.839	0.5	278.364	6.73	0.7	30.4	83.741	1.9	76.88
DZA	Africa	Algeria	2020-06-07	10050	115	698	8	229.185	2.623	15.918	0.182								86.57	43851043	17.348	29.1	6.211	3.857	13913.839	0.5	278.364	6.73	0.7	30.4	83.741	1.9	76.88
DZA	Africa	Algeria	2020-06-08	10154	104	707	9	231.557	2.372	16.123	0.205								86.57	43851043	17.348	29.1	6.211	3.857	13913.839	0.5	278.364	6.73	0.7	30.4	83.741	1.9	76.88
DZA	Africa	Algeria	2020-06-09	10265	111	715	8	234.088	2.531	16.305	0.182								86.57	43851043	17.348	29.1	6.211	3.857	13913.839	0.5	278.364	6.73	0.7	30.4	83.741	1.9	76.88
DZA	Africa	Algeria	2020-06-10	10382	117	724	9	236.756	2.668	16.51	0.205								86.57	43851043	17.348	29.1	6.211	3.857	13913.839	0.5	278.364	6.73	0.7	30.4	83.741	1.9	76.88
DZA	Africa	Algeria	2020-06-11	10484	102	732	8	239.082	2.326	16.693	0.182								86.57	43851043	17.348	29.1	6.211	3.857	13913.839	0.5	278.364	6.73	0.7	30.4	83.741	1.9	76.88
DZA	Africa	Algeria	2020-06-12	10589	105	741	9	241.477	2.394	16.898	0.205								86.57	43851043	17.348	29.1	6.211	3.857	13913.839	0.5	278.364	6.73	0.7	30.4	83.741	1.9	76.88
DZA	Africa	Algeria	2020-06-13	10698	109	751	10	243.962	2.486	17.126	0.228								86.57	43851043	17.348	29.1	6.211	3.857	13913.839	0.5	278.364	6.73	0.7	30.4	83.741	1.9	76.88
DZA	Africa	Algeria	2020-06-14	10810	112	760	9	246.516	2.554	17.331	0.205								65.28	43851043	17.348	29.1	6.211	3.857	13913.839	0.5	278.364	6.73	0.7	30.4	83.741	1.9	76.88
DZA	Africa	Algeria	2020-06-15	10919	109	767	7	249.002	2.486	17.491	0.16								65.28	43851043	17.348	29.1	6.211	3.857	13913.839	0.5	278.364	6.73	0.7	30.4	83.741	1.9	76.88
DZA	Africa	Algeria	2020-06-16	11031	112	777	10	251.556	2.554	17.719	0.228								65.28	43851043	17.348	29.1	6.211	3.857	13913.839	0.5	278.364	6.73	0.7	30.4	83.741	1.9	76.88
DZA	Africa	Algeria	2020-06-17	11147	116	788	11	254.201	2.645	17.97	0.251								65.28	43851043	17.348	29.1	6.211	3.857	13913.839	0.5	278.364	6.73	0.7	30.4	83.741	1.9	76.88
DZA	Africa	Algeria	2020-06-18	11268	121	799	11	256.961	2.759	18.221	0.251								65.28	43851043	17.348	29.1	6.211	3.857	13913.839	0.5	278.364	6.73	0.7	30.4	83.741	1.9	76.88
DZA	Africa	Algeria	2020-06-19	11385	117	811	12	259.629	2.668	18.494	0.274								65.28	43851043	17.348	29.1	6.211	3.857	13913.839	0.5	278.364	6.73	0.7	30.4	83.741	1.9	76.88
DZA	Africa	Algeria	2020-06-20	11504	119	825	14	262.343	2.714	18.814	0.319								65.28	43851043	17.348	29.1	6.211	3.857	13913.839	0.5	278.364	6.73	0.7	30.4	83.741	1.9	76.88
DZA	Africa	Algeria	2020-06-21	11631	127	837	12	265.239	2.896	19.087	0.274								65.28	43851043	17.348	29.1	6.211	3.857	13913.839	0.5	278.364	6.73	0.7	30.4	83.741	1.9	76.88
DZA	Africa	Algeria	2020-06-22	11771	140	845	8	268.431	3.193	19.27	0.182								65.28	43851043	17.348	29.1	6.211	3.857	13913.839	0.5	278.364	6.73	0.7	30.4	83.741	1.9	76.88
DZA	Africa	Algeria	2020-06-23	11920	149	852	7	271.829	3.398	19.429	0.16									43851043	17.348	29.1	6.211	3.857	13913.839	0.5	278.364	6.73	0.7	30.4	83.741	1.9	76.88
DZA	Africa	Algeria	2020-06-24	12076	156	861	9	275.387	3.557	19.635	0.205									43851043	17.348	29.1	6.211	3.857	13913.839	0.5	278.364	6.73	0.7	30.4	83.741	1.9	76.88
DZA	Africa	Algeria	2020-06-25	12248	172	869	8	279.309	3.922	19.817	0.182									43851043	17.348	29.1	6.211	3.857	13913.839	0.5	278.364	6.73	0.7	30.4	83.741	1.9	76.88
DZA	Africa	Algeria	2020-06-26	12445	197	878	9	283.802	4.492	20.022	0.205									43851043	17.348	29.1	6.211	3.857	13913.839	0.5	278.364	6.73	0.7	30.4	83.741	1.9	76.88
AND	Europe	Andorra	2020-03-03	1	1	0	0	12.942	12.942	0	0								0	77265	163.755						109.135	7.97	29	37.8			83.73
AND	Europe	Andorra	2020-03-14	2	1	0	0	25.885	12.942	0	0								20.37	77265	163.755						109.135	7.97	29	37.8			83.73
AND	Europe	Andorra	2020-03-16	5	3	0	0	64.712	38.827	0	0								31.48	77265	163.755						109.135	7.97	29	37.8			83.73
AND	Europe	Andorra	2020-03-17	14	9	0	0	181.195	116.482	0	0								31.48	77265	163.755						109.135	7.97	29	37.8			83.73
AND	Europe	Andorra	2020-03-18	14	0	0	0	181.195	0	0	0								31.48	77265	163.755						109.135	7.97	29	37.8			83.73
AND	Europe	Andorra	2020-03-19	53	39	0	0	685.951	504.756	0	0								31.48	77265	163.755						109.135	7.97	29	37.8			83.73
AND	Europe	Andorra	2020-03-20	75	22	0	0	970.685	284.734	0	0								31.48	77265	163.755						109.135	7.97	29	37.8			83.73
AND	Europe	Andorra	2020-03-21	75	0	0	0	970.685	0	0	0								31.48	77265	163.755						109.135	7.97	29	37.8			83.73
AND	Europe	Andorra	2020-03-22	88	13	0	0	1138.937	168.252	0	0								31.48	77265	163.755						109.135	7.97	29	37.8			83.73
AND	Europe	Andorra	2020-03-23	113	25	0	0	1462.499	323.562	0	0								31.48	77265	163.755						109.135	7.97	29	37.8			83.73
AND	Europe	Andorra	2020-03-24	133	20	0	0	1721.349	258.849	0	0								31.48	77265	163.755						109.135	7.97	29	37.8			83.73
AND	Europe	Andorra	2020-03-25	164	31	0	0	2122.565	401.217	0	0								48.15	77265	163.755						109.135	7.97	29	37.8			83.73
AND	Europe	Andorra	2020-03-26	188	24	0	0	2433.184	310.619	0	0								48.15	77265	163.755						109.135	7.97	29	37.8			83.73
AND	Europe	Andorra	2020-03-27	224	36	3	3	2899.113	465.929	38.827	38.827								48.15	77265	163.755						109.135	7.97	29	37.8			83.73
AND	Europe	Andorra	2020-03-28	267	43	3	0	3455.64	556.526	38.827	0								48.15	77265	163.755						109.135	7.97	29	37.8			83.73
AND	Europe	Andorra	2020-03-29	308	41	4	1	3986.281	530.641	51.77	12.942								48.15	77265	163.755						109.135	7.97	29	37.8			83.73
AND	Europe	Andorra	2020-03-30	334	26	6	2	4322.785	336.504	77.655	25.885								48.15	77265	163.755						109.135	7.97	29	37.8			83.73
AND	Europe	Andorra	2020-03-31	370	36	8	2	4788.714	465.929	103.54	25.885								48.15	77265	163.755						109.135	7.97	29	37.8			83.73
AND	Europe	Andorra	2020-04-01	376	6	12	4	4866.369	77.655	155.31	51.77								48.15	77265	163.755						109.135	7.97	29	37.8			83.73
AND	Europe	Andorra	2020-04-02	390	14	14	2	5047.564	181.195	181.195	25.885								48.15	77265	163.755						109.135	7.97	29	37.8			83.73
AND	Europe	Andorra	2020-04-03	428	38	15	1	5539.377	491.814	194.137	12.942								48.15	77265	163.755						109.135	7.97	29	37.8			83.73
AND	Europe	Andorra	2020-04-04	439	11	16	1	5681.745	142.367	207.08	12.942								48.15	77265	163.755						109.135	7.97	29	37.8			83.73
AND	Europe	Andorra	2020-04-05	466	27	17	1	6031.191	349.447	220.022	12.942								48.15	77265	163.755						109.135	7.97	29	37.8			83.73
AND	Europe	Andorra	2020-04-06	501	35	18	1	6484.178	452.986	232.964	12.942								48.15	77265	163.755						109.135	7.97	29	37.8			83.73
AND	Europe	Andorra	2020-04-07	526	25	21	3	6807.74	323.562	271.792	38.827								48.15	77265	163.755						109.135	7.97	29	37.8			83.73
AND	Europe	Andorra	2020-04-08	545	19	22	1	7053.647	245.907	284.734	12.942								56.48	77265	163.755						109.135	7.97	29	37.8			83.73
AND	Europe	Andorra	2020-04-09	564	19	23	1	7299.553	245.907	297.677	12.942								56.48	77265	163.755						109.135	7.97	29	37.8			83.73
AND	Europe	Andorra	2020-04-10	583	19	25	2	7545.46	245.907	323.562	25.885								56.48	77265	163.755						109.135	7.97	29	37.8			83.73
AND	Europe	Andorra	2020-04-11	601	18	26	1	7778.425	232.964	336.504	12.942								56.48	77265	163.755						109.135	7.97	29	37.8			83.73
AND	Europe	Andorra	2020-04-12	622	21	28	2	8050.217	271.792	362.389	25.885								56.48	77265	163.755						109.135	7.97	29	37.8			83.73
AND	Europe	Andorra	2020-04-13	638	16	29	1	8257.296	207.08	375.332	12.942								56.48	77265	163.755						109.135	7.97	29	37.8			83.73
AND	Europe	Andorra	2020-04-14	646	8	29	0	8360.836	103.54	375.332	0								56.48	77265	163.755						109.135	7.97	29	37.8			83.73
AND	Europe	Andorra	2020-04-15	659	13	31	2	8529.088	168.252	401.217	25.885								56.48	77265	163.755						109.135	7.97	29	37.8			83.73
AND	Europe	Andorra	2020-04-16	673	14	33	2	8710.283	181.195	427.102	25.885								56.48	77265	163.755						109.135	7.97	29	37.8			83.73
AND	Europe	Andorra	2020-04-17	682	9	33	0	8826.765	116.482	427.102	0								56.48	77265	163.755						109.135	7.97	29	37.8			83.73
AND	Europe	Andorra	2020-04-18	696	14	35	2	9007.96	181.195	452.986	25.885								56.48	77265	163.755						109.135	7.97	29	37.8			83.73
AND	Europe	Andorra	2020-04-19	704	8	35	0	9111.499	103.54	452.986	0								56.48	77265	163.755						109.135	7.97	29	37.8			83.73
AND	Europe	Andorra	2020-04-20	713	9	36	1	9227.982	116.482	465.929	12.942								52.78	77265	163.755						109.135	7.97	29	37.8			83.73
AND	Europe	Andorra	2020-04-21	717	4	36	0	9279.752	51.77	465.929	0								52.78	77265	163.755						109.135	7.97	29	37.8			83.73
AND	Europe	Andorra	2020-04-22	717	0	37	1	9279.752	0	478.871	12.942								52.78	77265	163.755						109.135	7.97	29	37.8			83.73
AND	Europe	Andorra	2020-04-23	723	6	37	0	9357.406	77.655	478.871	0								52.78	77265	163.755						109.135	7.97	29	37.8			83.73
AND	Europe	Andorra	2020-04-24	724	1	37	0	9370.349	12.942	478.871	0								52.78	77265	163.755						109.135	7.97	29	37.8			83.73
AND	Europe	Andorra	2020-04-25	731	7	40	3	9460.946	90.597	517.699	38.827								52.78	77265	163.755						109.135	7.97	29	37.8			83.73
AND	Europe	Andorra	2020-04-26	733	2	40	0	9486.831	25.885	517.699	0								52.78	77265	163.755						109.135	7.97	29	37.8			83.73
AND	Europe	Andorra	2020-04-27	740	7	40	0	9577.428	90.597	517.699	0								52.78	77265	163.755						109.135	7.97	29	37.8			83.73
AND	Europe	Andorra	2020-04-28	743	3	40	0	9616.256	38.827	517.699	0								52.78	77265	163.755						109.135	7.97	29	37.8			83.73
AND	Europe	Andorra	2020-04-29	743	0	41	1	9616.256	0	530.641	12.942								52.78	77265	163.755						109.135	7.97	29	37.8			83.73
AND	Europe	Andorra	2020-04-30	743	0	42	1	9616.256	0	543.584	12.942								52.78	77265	163.755						109.135	7.97	29	37.8			83.73
AND	Europe	Andorra	2020-05-01	745	2	42	0	9642.141	25.885	543.584	0								52.78	77265	163.755						109.135	7.97	29	37.8			83.73
AND	Europe	Andorra	2020-05-02	746	1	43	1	9655.083	12.942	556.526	12.942								52.78	77265	163.755						109.135	7.97	29	37.8			83.73
AND	Europe	Andorra	2020-05-03	747	1	44	1	9668.026	12.942	569.469	12.942								52.78	77265	163.755						109.135	7.97	29	37.8			83.73
AND	Europe	Andorra	2020-05-04	748	1	45	1	9680.968	12.942	582.411	12.942								52.78	77265	163.755						109.135	7.97	29	37.8			83.73
AND	Europe	Andorra	2020-05-05	750	2	45	0	9706.853	25.885	582.411	0								52.78	77265	163.755						109.135	7.97	29	37.8			83.73
AND	Europe	Andorra	2020-05-06	751	1	46	1	9719.796	12.942	595.354	12.942								52.78	77265	163.755						109.135	7.97	29	37.8			83.73
AND	Europe	Andorra	2020-05-07	751	0	46	0	9719.796	0	595.354	0								52.78	77265	163.755						109.135	7.97	29	37.8			83.73
AND	Europe	Andorra	2020-05-08	752	1	47	1	9732.738	12.942	608.296	12.942								52.78	77265	163.755						109.135	7.97	29	37.8			83.73
AND	Europe	Andorra	2020-05-09	752	0	47	0	9732.738	0	608.296	0								52.78	77265	163.755						109.135	7.97	29	37.8			83.73
AND	Europe	Andorra	2020-05-10	754	2	48	1	9758.623	25.885	621.239	12.942								52.78	77265	163.755						109.135	7.97	29	37.8			83.73
AND	Europe	Andorra	2020-05-11	755	1	48	0	9771.565	12.942	621.239	0								50	77265	163.755						109.135	7.97	29	37.8			83.73
AND	Europe	Andorra	2020-05-12	756	1	48	0	9784.508	12.942	621.239	0								50	77265	163.755						109.135	7.97	29	37.8			83.73
AND	Europe	Andorra	2020-05-13	758	2	48	0	9810.393	25.885	621.239	0								50	77265	163.755						109.135	7.97	29	37.8			83.73
AND	Europe	Andorra	2020-05-14	760	2	49	1	9836.278	25.885	634.181	12.942								50	77265	163.755						109.135	7.97	29	37.8			83.73
AND	Europe	Andorra	2020-05-15	761	1	49	0	9849.22	12.942	634.181	0								50	77265	163.755						109.135	7.97	29	37.8			83.73
AND	Europe	Andorra	2020-05-16	761	0	49	0	9849.22	0	634.181	0								50	77265	163.755						109.135	7.97	29	37.8			83.73
AND	Europe	Andorra	2020-05-17	761	0	51	2	9849.22	0	660.066	25.885								50	77265	163.755						109.135	7.97	29	37.8			83.73
AND	Europe	Andorra	2020-05-18	761	0	51	0	9849.22	0	660.066	0								50	77265	163.755						109.135	7.97	29	37.8			83.73
AND	Europe	Andorra	2020-05-19	761	0	51	0	9849.22	0	660.066	0								50	77265	163.755						109.135	7.97	29	37.8			83.73
AND	Europe	Andorra	2020-05-20	761	0	51	0	9849.22	0	660.066	0								50	77265	163.755						109.135	7.97	29	37.8			83.73
AND	Europe	Andorra	2020-05-21	762	1	51	0	9862.163	12.942	660.066	0								50	77265	163.755						109.135	7.97	29	37.8			83.73
AND	Europe	Andorra	2020-05-22	762	0	51	0	9862.163	0	660.066	0								50	77265	163.755						109.135	7.97	29	37.8			83.73
AND	Europe	Andorra	2020-05-23	762	0	51	0	9862.163	0	660.066	0								50	77265	163.755						109.135	7.97	29	37.8			83.73
AND	Europe	Andorra	2020-05-24	762	0	51	0	9862.163	0	660.066	0								50	77265	163.755						109.135	7.97	29	37.8			83.73
AND	Europe	Andorra	2020-05-25	763	1	51	0	9875.105	12.942	660.066	0								50	77265	163.755						109.135	7.97	29	37.8			83.73
AND	Europe	Andorra	2020-05-26	763	0	51	0	9875.105	0	660.066	0								50	77265	163.755						109.135	7.97	29	37.8			83.73
AND	Europe	Andorra	2020-05-27	763	0	51	0	9875.105	0	660.066	0								50	77265	163.755						109.135	7.97	29	37.8			83.73
AND	Europe	Andorra	2020-05-28	763	0	51	0	9875.105	0	660.066	0								50	77265	163.755						109.135	7.97	29	37.8			83.73
AND	Europe	Andorra	2020-05-29	763	0	51	0	9875.105	0	660.066	0								50	77265	163.755						109.135	7.97	29	37.8			83.73
AND	Europe	Andorra	2020-05-30	764	1	51	0	9888.048	12.942	660.066	0								50	77265	163.755						109.135	7.97	29	37.8			83.73
AND	Europe	Andorra	2020-05-31	764	0	51	0	9888.048	0	660.066	0								50	77265	163.755						109.135	7.97	29	37.8			83.73
AND	Europe	Andorra	2020-06-01	764	0	51	0	9888.048	0	660.066	0								50	77265	163.755						109.135	7.97	29	37.8			83.73
AND	Europe	Andorra	2020-06-02	765	1	51	0	9900.99	12.942	660.066	0								38.89	77265	163.755						109.135	7.97	29	37.8			83.73
AND	Europe	Andorra	2020-06-03	844	79	51	0	10923.445	1022.455	660.066	0								38.89	77265	163.755						109.135	7.97	29	37.8			83.73
AND	Europe	Andorra	2020-06-04	851	7	51	0	11014.043	90.597	660.066	0								38.89	77265	163.755						109.135	7.97	29	37.8			83.73
AND	Europe	Andorra	2020-06-05	852	1	51	0	11026.985	12.942	660.066	0								38.89	77265	163.755						109.135	7.97	29	37.8			83.73
AND	Europe	Andorra	2020-06-06	852	0	51	0	11026.985	0	660.066	0								38.89	77265	163.755						109.135	7.97	29	37.8			83.73
AND	Europe	Andorra	2020-06-07	852	0	51	0	11026.985	0	660.066	0								38.89	77265	163.755						109.135	7.97	29	37.8			83.73
AND	Europe	Andorra	2020-06-08	852	0	51	0	11026.985	0	660.066	0								38.89	77265	163.755						109.135	7.97	29	37.8			83.73
AND	Europe	Andorra	2020-06-09	852	0	51	0	11026.985	0	660.066	0								38.89	77265	163.755						109.135	7.97	29	37.8			83.73
AND	Europe	Andorra	2020-06-10	852	0	51	0	11026.985	0	660.066	0								38.89	77265	163.755						109.135	7.97	29	37.8			83.73
AND	Europe	Andorra	2020-06-11	852	0	51	0	11026.985	0	660.066	0								38.89	77265	163.755						109.135	7.97	29	37.8			83.73
AND	Europe	Andorra	2020-06-12	852	0	51	0	11026.985	0	660.066	0								38.89	77265	163.755						109.135	7.97	29	37.8			83.73
AND	Europe	Andorra	2020-06-13	853	1	51	0	11039.928	12.942	660.066	0								38.89	77265	163.755						109.135	7.97	29	37.8			83.73
AND	Europe	Andorra	2020-06-14	853	0	51	0	11039.928	0	660.066	0								38.89	77265	163.755						109.135	7.97	29	37.8			83.73
AND	Europe	Andorra	2020-06-15	853	0	51	0	11039.928	0	660.066	0								38.89	77265	163.755						109.135	7.97	29	37.8			83.73
AND	Europe	Andorra	2020-06-16	853	0	51	0	11039.928	0	660.066	0								38.89	77265	163.755						109.135	7.97	29	37.8			83.73
AND	Europe	Andorra	2020-06-17	854	1	52	1	11052.87	12.942	673.008	12.942								38.89	77265	163.755						109.135	7.97	29	37.8			83.73
AND	Europe	Andorra	2020-06-18	854	0	52	0	11052.87	0	673.008	0								38.89	77265	163.755						109.135	7.97	29	37.8			83.73
AND	Europe	Andorra	2020-06-19	855	1	52	0	11065.812	12.942	673.008	0								38.89	77265	163.755						109.135	7.97	29	37.8			83.73
AND	Europe	Andorra	2020-06-20	855	0	52	0	11065.812	0	673.008	0								38.89	77265	163.755						109.135	7.97	29	37.8			83.73
AND	Europe	Andorra	2020-06-21	855	0	52	0	11065.812	0	673.008	0								38.89	77265	163.755						109.135	7.97	29	37.8			83.73
AND	Europe	Andorra	2020-06-22	855	0	52	0	11065.812	0	673.008	0								38.89	77265	163.755						109.135	7.97	29	37.8			83.73
AND	Europe	Andorra	2020-06-23	855	0	52	0	11065.812	0	673.008	0									77265	163.755						109.135	7.97	29	37.8			83.73
AND	Europe	Andorra	2020-06-24	855	0	52	0	11065.812	0	673.008	0									77265	163.755						109.135	7.97	29	37.8			83.73
AND	Europe	Andorra	2020-06-25	855	0	52	0	11065.812	0	673.008	0									77265	163.755						109.135	7.97	29	37.8			83.73
AND	Europe	Andorra	2020-06-26	855	0	52	0	11065.812	0	673.008	0									77265	163.755						109.135	7.97	29	37.8			83.73
AGO	Africa	Angola	2020-03-22	2	2	0	0	0.061	0.061	0	0								11.11	32866268	23.89	16.8	2.405	1.362	5819.495		276.045	3.94			26.664		61.15
AGO	Africa	Angola	2020-03-23	2	0	0	0	0.061	0	0	0								11.11	32866268	23.89	16.8	2.405	1.362	5819.495		276.045	3.94			26.664		61.15
AGO	Africa	Angola	2020-03-24	2	0	0	0	0.061	0	0	0								33.33	32866268	23.89	16.8	2.405	1.362	5819.495		276.045	3.94			26.664		61.15
AGO	Africa	Angola	2020-03-25	2	0	0	0	0.061	0	0	0								33.33	32866268	23.89	16.8	2.405	1.362	5819.495		276.045	3.94			26.664		61.15
AGO	Africa	Angola	2020-03-26	2	0	0	0	0.061	0	0	0								33.33	32866268	23.89	16.8	2.405	1.362	5819.495		276.045	3.94			26.664		61.15
AGO	Africa	Angola	2020-03-27	3	1	0	0	0.091	0.03	0	0								90.74	32866268	23.89	16.8	2.405	1.362	5819.495		276.045	3.94			26.664		61.15
AGO	Africa	Angola	2020-03-28	4	1	0	0	0.122	0.03	0	0								90.74	32866268	23.89	16.8	2.405	1.362	5819.495		276.045	3.94			26.664		61.15
AGO	Africa	Angola	2020-03-29	4	0	0	0	0.122	0	0	0								90.74	32866268	23.89	16.8	2.405	1.362	5819.495		276.045	3.94			26.664		61.15
AGO	Africa	Angola	2020-03-30	7	3	2	2	0.213	0.091	0.061	0.061								90.74	32866268	23.89	16.8	2.405	1.362	5819.495		276.045	3.94			26.664		61.15
AGO	Africa	Angola	2020-03-31	7	0	2	0	0.213	0	0.061	0								90.74	32866268	23.89	16.8	2.405	1.362	5819.495		276.045	3.94			26.664		61.15
AGO	Africa	Angola	2020-04-01	7	0	2	0	0.213	0	0.061	0								90.74	32866268	23.89	16.8	2.405	1.362	5819.495		276.045	3.94			26.664		61.15
AGO	Africa	Angola	2020-04-02	8	1	2	0	0.243	0.03	0.061	0								90.74	32866268	23.89	16.8	2.405	1.362	5819.495		276.045	3.94			26.664		61.15
AGO	Africa	Angola	2020-04-03	8	0	2	0	0.243	0	0.061	0								90.74	32866268	23.89	16.8	2.405	1.362	5819.495		276.045	3.94			26.664		61.15
AGO	Africa	Angola	2020-04-04	8	0	2	0	0.243	0	0.061	0								90.74	32866268	23.89	16.8	2.405	1.362	5819.495		276.045	3.94			26.664		61.15
AGO	Africa	Angola	2020-04-05	10	2	2	0	0.304	0.061	0.061	0								90.74	32866268	23.89	16.8	2.405	1.362	5819.495		276.045	3.94			26.664		61.15
AGO	Africa	Angola	2020-04-06	14	4	2	0	0.426	0.122	0.061	0								90.74	32866268	23.89	16.8	2.405	1.362	5819.495		276.045	3.94			26.664		61.15
AGO	Africa	Angola	2020-04-07	16	2	2	0	0.487	0.061	0.061	0								90.74	32866268	23.89	16.8	2.405	1.362	5819.495		276.045	3.94			26.664		61.15
AGO	Africa	Angola	2020-04-08	17	1	2	0	0.517	0.03	0.061	0								90.74	32866268	23.89	16.8	2.405	1.362	5819.495		276.045	3.94			26.664		61.15
AGO	Africa	Angola	2020-04-09	19	2	2	0	0.578	0.061	0.061	0								90.74	32866268	23.89	16.8	2.405	1.362	5819.495		276.045	3.94			26.664		61.15
AGO	Africa	Angola	2020-04-10	19	0	2	0	0.578	0	0.061	0								90.74	32866268	23.89	16.8	2.405	1.362	5819.495		276.045	3.94			26.664		61.15
AGO	Africa	Angola	2020-04-11	19	0	2	0	0.578	0	0.061	0								90.74	32866268	23.89	16.8	2.405	1.362	5819.495		276.045	3.94			26.664		61.15
AGO	Africa	Angola	2020-04-12	19	0	2	0	0.578	0	0.061	0								90.74	32866268	23.89	16.8	2.405	1.362	5819.495		276.045	3.94			26.664		61.15
AGO	Africa	Angola	2020-04-13	19	0	2	0	0.578	0	0.061	0								90.74	32866268	23.89	16.8	2.405	1.362	5819.495		276.045	3.94			26.664		61.15
AGO	Africa	Angola	2020-04-14	19	0	2	0	0.578	0	0.061	0								90.74	32866268	23.89	16.8	2.405	1.362	5819.495		276.045	3.94			26.664		61.15
AGO	Africa	Angola	2020-04-15	19	0	2	0	0.578	0	0.061	0								90.74	32866268	23.89	16.8	2.405	1.362	5819.495		276.045	3.94			26.664		61.15
AGO	Africa	Angola	2020-04-16	19	0	2	0	0.578	0	0.061	0								90.74	32866268	23.89	16.8	2.405	1.362	5819.495		276.045	3.94			26.664		61.15
AGO	Africa	Angola	2020-04-17	19	0	2	0	0.578	0	0.061	0								90.74	32866268	23.89	16.8	2.405	1.362	5819.495		276.045	3.94			26.664		61.15
AGO	Africa	Angola	2020-04-18	19	0	2	0	0.578	0	0.061	0								90.74	32866268	23.89	16.8	2.405	1.362	5819.495		276.045	3.94			26.664		61.15
AGO	Africa	Angola	2020-04-19	24	5	2	0	0.73	0.152	0.061	0								90.74	32866268	23.89	16.8	2.405	1.362	5819.495		276.045	3.94			26.664		61.15
AGO	Africa	Angola	2020-04-20	24	0	2	0	0.73	0	0.061	0								90.74	32866268	23.89	16.8	2.405	1.362	5819.495		276.045	3.94			26.664		61.15
AGO	Africa	Angola	2020-04-21	24	0	2	0	0.73	0	0.061	0								90.74	32866268	23.89	16.8	2.405	1.362	5819.495		276.045	3.94			26.664		61.15
AGO	Africa	Angola	2020-04-22	24	0	2	0	0.73	0	0.061	0								90.74	32866268	23.89	16.8	2.405	1.362	5819.495		276.045	3.94			26.664		61.15
AGO	Africa	Angola	2020-04-23	24	0	2	0	0.73	0	0.061	0								78.7	32866268	23.89	16.8	2.405	1.362	5819.495		276.045	3.94			26.664		61.15
AGO	Africa	Angola	2020-04-24	25	1	2	0	0.761	0.03	0.061	0								78.7	32866268	23.89	16.8	2.405	1.362	5819.495		276.045	3.94			26.664		61.15
AGO	Africa	Angola	2020-04-25	25	0	2	0	0.761	0	0.061	0								78.7	32866268	23.89	16.8	2.405	1.362	5819.495		276.045	3.94			26.664		61.15
AGO	Africa	Angola	2020-04-26	25	0	2	0	0.761	0	0.061	0								78.7	32866268	23.89	16.8	2.405	1.362	5819.495		276.045	3.94			26.664		61.15
AGO	Africa	Angola	2020-04-27	26	1	2	0	0.791	0.03	0.061	0								78.7	32866268	23.89	16.8	2.405	1.362	5819.495		276.045	3.94			26.664		61.15
AGO	Africa	Angola	2020-04-28	27	1	2	0	0.822	0.03	0.061	0								78.7	32866268	23.89	16.8	2.405	1.362	5819.495		276.045	3.94			26.664		61.15
AGO	Africa	Angola	2020-04-29	27	0	2	0	0.822	0	0.061	0								78.7	32866268	23.89	16.8	2.405	1.362	5819.495		276.045	3.94			26.664		61.15
AGO	Africa	Angola	2020-04-30	27	0	2	0	0.822	0	0.061	0								78.7	32866268	23.89	16.8	2.405	1.362	5819.495		276.045	3.94			26.664		61.15
AGO	Africa	Angola	2020-05-01	27	0	2	0	0.822	0	0.061	0								78.7	32866268	23.89	16.8	2.405	1.362	5819.495		276.045	3.94			26.664		61.15
AGO	Africa	Angola	2020-05-02	29	2	2	0	0.882	0.061	0.061	0								78.7	32866268	23.89	16.8	2.405	1.362	5819.495		276.045	3.94			26.664		61.15
AGO	Africa	Angola	2020-05-03	35	6	2	0	1.065	0.183	0.061	0								78.7	32866268	23.89	16.8	2.405	1.362	5819.495		276.045	3.94			26.664		61.15
AGO	Africa	Angola	2020-05-04	35	0	2	0	1.065	0	0.061	0								78.7	32866268	23.89	16.8	2.405	1.362	5819.495		276.045	3.94			26.664		61.15
AGO	Africa	Angola	2020-05-05	35	0	2	0	1.065	0	0.061	0								78.7	32866268	23.89	16.8	2.405	1.362	5819.495		276.045	3.94			26.664		61.15
AGO	Africa	Angola	2020-05-06	36	1	2	0	1.095	0.03	0.061	0								78.7	32866268	23.89	16.8	2.405	1.362	5819.495		276.045	3.94			26.664		61.15
AGO	Africa	Angola	2020-05-07	36	0	2	0	1.095	0	0.061	0								78.7	32866268	23.89	16.8	2.405	1.362	5819.495		276.045	3.94			26.664		61.15
AGO	Africa	Angola	2020-05-08	36	0	2	0	1.095	0	0.061	0								75.93	32866268	23.89	16.8	2.405	1.362	5819.495		276.045	3.94			26.664		61.15
AGO	Africa	Angola	2020-05-09	43	7	2	0	1.308	0.213	0.061	0								75.93	32866268	23.89	16.8	2.405	1.362	5819.495		276.045	3.94			26.664		61.15
AGO	Africa	Angola	2020-05-10	43	0	2	0	1.308	0	0.061	0								75.93	32866268	23.89	16.8	2.405	1.362	5819.495		276.045	3.94			26.664		61.15
AGO	Africa	Angola	2020-05-11	45	2	2	0	1.369	0.061	0.061	0								75.93	32866268	23.89	16.8	2.405	1.362	5819.495		276.045	3.94			26.664		61.15
AGO	Africa	Angola	2020-05-12	45	0	2	0	1.369	0	0.061	0								75.93	32866268	23.89	16.8	2.405	1.362	5819.495		276.045	3.94			26.664		61.15
AGO	Africa	Angola	2020-05-13	45	0	2	0	1.369	0	0.061	0								75.93	32866268	23.89	16.8	2.405	1.362	5819.495		276.045	3.94			26.664		61.15
AGO	Africa	Angola	2020-05-14	45	0	2	0	1.369	0	0.061	0								75.93	32866268	23.89	16.8	2.405	1.362	5819.495		276.045	3.94			26.664		61.15
AGO	Africa	Angola	2020-05-15	48	3	2	0	1.46	0.091	0.061	0								75.93	32866268	23.89	16.8	2.405	1.362	5819.495		276.045	3.94			26.664		61.15
AGO	Africa	Angola	2020-05-16	48	0	2	0	1.46	0	0.061	0								75.93	32866268	23.89	16.8	2.405	1.362	5819.495		276.045	3.94			26.664		61.15
AGO	Africa	Angola	2020-05-17	48	0	2	0	1.46	0	0.061	0								81.48	32866268	23.89	16.8	2.405	1.362	5819.495		276.045	3.94			26.664		61.15
AGO	Africa	Angola	2020-05-18	48	0	2	0	1.46	0	0.061	0								81.48	32866268	23.89	16.8	2.405	1.362	5819.495		276.045	3.94			26.664		61.15
AGO	Africa	Angola	2020-05-19	48	0	2	0	1.46	0	0.061	0								81.48	32866268	23.89	16.8	2.405	1.362	5819.495		276.045	3.94			26.664		61.15
AGO	Africa	Angola	2020-05-20	50	2	2	0	1.521	0.061	0.061	0								81.48	32866268	23.89	16.8	2.405	1.362	5819.495		276.045	3.94			26.664		61.15
AGO	Africa	Angola	2020-05-21	52	2	3	1	1.582	0.061	0.091	0.03								81.48	32866268	23.89	16.8	2.405	1.362	5819.495		276.045	3.94			26.664		61.15
AGO	Africa	Angola	2020-05-22	58	6	3	0	1.765	0.183	0.091	0								81.48	32866268	23.89	16.8	2.405	1.362	5819.495		276.045	3.94			26.664		61.15
AGO	Africa	Angola	2020-05-23	60	2	3	0	1.826	0.061	0.091	0								81.48	32866268	23.89	16.8	2.405	1.362	5819.495		276.045	3.94			26.664		61.15
AGO	Africa	Angola	2020-05-24	60	0	3	0	1.826	0	0.091	0								81.48	32866268	23.89	16.8	2.405	1.362	5819.495		276.045	3.94			26.664		61.15
AGO	Africa	Angola	2020-05-25	69	9	4	1	2.099	0.274	0.122	0.03								81.48	32866268	23.89	16.8	2.405	1.362	5819.495		276.045	3.94			26.664		61.15
AGO	Africa	Angola	2020-05-26	69	0	4	0	2.099	0	0.122	0								77.78	32866268	23.89	16.8	2.405	1.362	5819.495		276.045	3.94			26.664		61.15
AGO	Africa	Angola	2020-05-27	71	2	4	0	2.16	0.061	0.122	0								77.78	32866268	23.89	16.8	2.405	1.362	5819.495		276.045	3.94			26.664		61.15
AGO	Africa	Angola	2020-05-28	71	0	4	0	2.16	0	0.122	0								77.78	32866268	23.89	16.8	2.405	1.362	5819.495		276.045	3.94			26.664		61.15
AGO	Africa	Angola	2020-05-29	73	2	4	0	2.221	0.061	0.122	0								77.78	32866268	23.89	16.8	2.405	1.362	5819.495		276.045	3.94			26.664		61.15
AGO	Africa	Angola	2020-05-30	77	4	4	0	2.343	0.122	0.122	0								77.78	32866268	23.89	16.8	2.405	1.362	5819.495		276.045	3.94			26.664		61.15
AGO	Africa	Angola	2020-05-31	84	7	4	0	2.556	0.213	0.122	0								77.78	32866268	23.89	16.8	2.405	1.362	5819.495		276.045	3.94			26.664		61.15
AGO	Africa	Angola	2020-06-01	86	2	4	0	2.617	0.061	0.122	0								77.78	32866268	23.89	16.8	2.405	1.362	5819.495		276.045	3.94			26.664		61.15
AGO	Africa	Angola	2020-06-02	86	0	4	0	2.617	0	0.122	0								77.78	32866268	23.89	16.8	2.405	1.362	5819.495		276.045	3.94			26.664		61.15
AGO	Africa	Angola	2020-06-03	86	0	4	0	2.617	0	0.122	0								77.78	32866268	23.89	16.8	2.405	1.362	5819.495		276.045	3.94			26.664		61.15
AGO	Africa	Angola	2020-06-04	86	0	4	0	2.617	0	0.122	0								77.78	32866268	23.89	16.8	2.405	1.362	5819.495		276.045	3.94			26.664		61.15
AGO	Africa	Angola	2020-06-05	86	0	4	0	2.617	0	0.122	0								72.22	32866268	23.89	16.8	2.405	1.362	5819.495		276.045	3.94			26.664		61.15
AGO	Africa	Angola	2020-06-06	86	0	4	0	2.617	0	0.122	0								72.22	32866268	23.89	16.8	2.405	1.362	5819.495		276.045	3.94			26.664		61.15
AGO	Africa	Angola	2020-06-07	86	0	4	0	2.617	0	0.122	0								72.22	32866268	23.89	16.8	2.405	1.362	5819.495		276.045	3.94			26.664		61.15
AGO	Africa	Angola	2020-06-08	91	5	4	0	2.769	0.152	0.122	0								72.22	32866268	23.89	16.8	2.405	1.362	5819.495		276.045	3.94			26.664		61.15
AGO	Africa	Angola	2020-06-09	92	1	4	0	2.799	0.03	0.122	0								72.22	32866268	23.89	16.8	2.405	1.362	5819.495		276.045	3.94			26.664		61.15
AGO	Africa	Angola	2020-06-10	96	4	4	0	2.921	0.122	0.122	0								72.22	32866268	23.89	16.8	2.405	1.362	5819.495		276.045	3.94			26.664		61.15
AGO	Africa	Angola	2020-06-11	113	17	4	0	3.438	0.517	0.122	0								72.22	32866268	23.89	16.8	2.405	1.362	5819.495		276.045	3.94			26.664		61.15
AGO	Africa	Angola	2020-06-12	118	5	5	1	3.59	0.152	0.152	0.03								72.22	32866268	23.89	16.8	2.405	1.362	5819.495		276.045	3.94			26.664		61.15
AGO	Africa	Angola	2020-06-13	130	12	5	0	3.955	0.365	0.152	0								72.22	32866268	23.89	16.8	2.405	1.362	5819.495		276.045	3.94			26.664		61.15
AGO	Africa	Angola	2020-06-14	138	8	6	1	4.199	0.243	0.183	0.03								72.22	32866268	23.89	16.8	2.405	1.362	5819.495		276.045	3.94			26.664		61.15
AGO	Africa	Angola	2020-06-15	140	2	6	0	4.26	0.061	0.183	0								72.22	32866268	23.89	16.8	2.405	1.362	5819.495		276.045	3.94			26.664		61.15
AGO	Africa	Angola	2020-06-16	142	2	6	0	4.321	0.061	0.183	0								72.22	32866268	23.89	16.8	2.405	1.362	5819.495		276.045	3.94			26.664		61.15
AGO	Africa	Angola	2020-06-17	142	0	6	0	4.321	0	0.183	0									32866268	23.89	16.8	2.405	1.362	5819.495		276.045	3.94			26.664		61.15
AGO	Africa	Angola	2020-06-18	155	13	7	1	4.716	0.396	0.213	0.03									32866268	23.89	16.8	2.405	1.362	5819.495		276.045	3.94			26.664		61.15
AGO	Africa	Angola	2020-06-19	155	0	7	0	4.716	0	0.213	0									32866268	23.89	16.8	2.405	1.362	5819.495		276.045	3.94			26.664		61.15
AGO	Africa	Angola	2020-06-20	166	11	8	1	5.051	0.335	0.243	0.03									32866268	23.89	16.8	2.405	1.362	5819.495		276.045	3.94			26.664		61.15
AGO	Africa	Angola	2020-06-21	172	6	8	0	5.233	0.183	0.243	0									32866268	23.89	16.8	2.405	1.362	5819.495		276.045	3.94			26.664		61.15
AGO	Africa	Angola	2020-06-22	176	4	9	1	5.355	0.122	0.274	0.03									32866268	23.89	16.8	2.405	1.362	5819.495		276.045	3.94			26.664		61.15
AGO	Africa	Angola	2020-06-23	183	7	9	0	5.568	0.213	0.274	0									32866268	23.89	16.8	2.405	1.362	5819.495		276.045	3.94			26.664		61.15
AGO	Africa	Angola	2020-06-24	186	3	10	1	5.659	0.091	0.304	0.03									32866268	23.89	16.8	2.405	1.362	5819.495		276.045	3.94			26.664		61.15
AGO	Africa	Angola	2020-06-25	189	3	10	0	5.751	0.091	0.304	0									32866268	23.89	16.8	2.405	1.362	5819.495		276.045	3.94			26.664		61.15
AGO	Africa	Angola	2020-06-26	197	8	10	0	5.994	0.243	0.304	0									32866268	23.89	16.8	2.405	1.362	5819.495		276.045	3.94			26.664		61.15
AIA	North America	Anguilla	2020-03-27	2	2	0	0	133.316	133.316	0	0									15002													81.88
AIA	North America	Anguilla	2020-03-28	2	0	0	0	133.316	0	0	0									15002													81.88
AIA	North America	Anguilla	2020-03-29	2	0	0	0	133.316	0	0	0									15002													81.88
AIA	North America	Anguilla	2020-03-30	2	0	0	0	133.316	0	0	0									15002													81.88
AIA	North America	Anguilla	2020-03-31	2	0	0	0	133.316	0	0	0									15002													81.88
AIA	North America	Anguilla	2020-04-01	2	0	0	0	133.316	0	0	0									15002													81.88
AIA	North America	Anguilla	2020-04-02	2	0	0	0	133.316	0	0	0									15002													81.88
AIA	North America	Anguilla	2020-04-03	3	1	0	0	199.973	66.658	0	0									15002													81.88
AIA	North America	Anguilla	2020-04-04	3	0	0	0	199.973	0	0	0									15002													81.88
AIA	North America	Anguilla	2020-04-05	3	0	0	0	199.973	0	0	0									15002													81.88
AIA	North America	Anguilla	2020-04-06	3	0	0	0	199.973	0	0	0									15002													81.88
AIA	North America	Anguilla	2020-04-07	3	0	0	0	199.973	0	0	0									15002													81.88
AIA	North America	Anguilla	2020-04-08	3	0	0	0	199.973	0	0	0									15002													81.88
AIA	North America	Anguilla	2020-04-09	3	0	0	0	199.973	0	0	0									15002													81.88
AIA	North America	Anguilla	2020-04-10	3	0	0	0	199.973	0	0	0									15002													81.88
AIA	North America	Anguilla	2020-04-11	3	0	0	0	199.973	0	0	0									15002													81.88
AIA	North America	Anguilla	2020-04-12	3	0	0	0	199.973	0	0	0									15002													81.88
AIA	North America	Anguilla	2020-04-13	3	0	0	0	199.973	0	0	0									15002													81.88
AIA	North America	Anguilla	2020-04-14	3	0	0	0	199.973	0	0	0									15002													81.88
AIA	North America	Anguilla	2020-04-15	3	0	0	0	199.973	0	0	0									15002													81.88
AIA	North America	Anguilla	2020-04-16	3	0	0	0	199.973	0	0	0									15002													81.88
AIA	North America	Anguilla	2020-04-17	3	0	0	0	199.973	0	0	0									15002													81.88
AIA	North America	Anguilla	2020-04-18	3	0	0	0	199.973	0	0	0									15002													81.88
AIA	North America	Anguilla	2020-04-19	3	0	0	0	199.973	0	0	0									15002													81.88
AIA	North America	Anguilla	2020-04-20	3	0	0	0	199.973	0	0	0									15002													81.88
AIA	North America	Anguilla	2020-04-21	3	0	0	0	199.973	0	0	0									15002													81.88
AIA	North America	Anguilla	2020-04-22	3	0	0	0	199.973	0	0	0									15002													81.88
AIA	North America	Anguilla	2020-04-23	3	0	0	0	199.973	0	0	0									15002													81.88
AIA	North America	Anguilla	2020-04-24	3	0	0	0	199.973	0	0	0									15002													81.88
AIA	North America	Anguilla	2020-04-25	3	0	0	0	199.973	0	0	0									15002													81.88
AIA	North America	Anguilla	2020-04-26	3	0	0	0	199.973	0	0	0									15002													81.88
AIA	North America	Anguilla	2020-04-27	3	0	0	0	199.973	0	0	0									15002													81.88
AIA	North America	Anguilla	2020-04-28	3	0	0	0	199.973	0	0	0									15002													81.88
AIA	North America	Anguilla	2020-04-29	3	0	0	0	199.973	0	0	0									15002													81.88
AIA	North America	Anguilla	2020-04-30	3	0	0	0	199.973	0	0	0									15002													81.88
AIA	North America	Anguilla	2020-05-01	3	0	0	0	199.973	0	0	0									15002													81.88
AIA	North America	Anguilla	2020-05-02	3	0	0	0	199.973	0	0	0									15002													81.88
AIA	North America	Anguilla	2020-05-03	3	0	0	0	199.973	0	0	0									15002													81.88
AIA	North America	Anguilla	2020-05-04	3	0	0	0	199.973	0	0	0									15002													81.88
AIA	North America	Anguilla	2020-05-05	3	0	0	0	199.973	0	0	0									15002													81.88
AIA	North America	Anguilla	2020-05-06	3	0	0	0	199.973	0	0	0									15002													81.88
AIA	North America	Anguilla	2020-05-07	3	0	0	0	199.973	0	0	0									15002													81.88
AIA	North America	Anguilla	2020-05-08	3	0	0	0	199.973	0	0	0									15002													81.88
AIA	North America	Anguilla	2020-05-09	3	0	0	0	199.973	0	0	0									15002													81.88
AIA	North America	Anguilla	2020-05-10	3	0	0	0	199.973	0	0	0									15002													81.88
AIA	North America	Anguilla	2020-05-11	3	0	0	0	199.973	0	0	0									15002													81.88
AIA	North America	Anguilla	2020-05-12	3	0	0	0	199.973	0	0	0									15002													81.88
AIA	North America	Anguilla	2020-05-13	3	0	0	0	199.973	0	0	0									15002													81.88
AIA	North America	Anguilla	2020-05-14	3	0	0	0	199.973	0	0	0									15002													81.88
AIA	North America	Anguilla	2020-05-15	3	0	0	0	199.973	0	0	0									15002													81.88
AIA	North America	Anguilla	2020-05-16	3	0	0	0	199.973	0	0	0									15002													81.88
AIA	North America	Anguilla	2020-05-17	3	0	0	0	199.973	0	0	0									15002													81.88
AIA	North America	Anguilla	2020-05-18	3	0	0	0	199.973	0	0	0									15002													81.88
AIA	North America	Anguilla	2020-05-19	3	0	0	0	199.973	0	0	0									15002													81.88
AIA	North America	Anguilla	2020-05-20	3	0	0	0	199.973	0	0	0									15002													81.88
AIA	North America	Anguilla	2020-05-21	3	0	0	0	199.973	0	0	0									15002													81.88
AIA	North America	Anguilla	2020-05-22	3	0	0	0	199.973	0	0	0									15002													81.88
AIA	North America	Anguilla	2020-05-23	3	0	0	0	199.973	0	0	0									15002													81.88
AIA	North America	Anguilla	2020-05-24	3	0	0	0	199.973	0	0	0									15002													81.88
AIA	North America	Anguilla	2020-05-25	3	0	0	0	199.973	0	0	0									15002													81.88
AIA	North America	Anguilla	2020-05-26	3	0	0	0	199.973	0	0	0									15002													81.88
AIA	North America	Anguilla	2020-05-27	3	0	0	0	199.973	0	0	0									15002													81.88
AIA	North America	Anguilla	2020-05-28	3	0	0	0	199.973	0	0	0									15002													81.88
AIA	North America	Anguilla	2020-05-29	3	0	0	0	199.973	0	0	0									15002													81.88
AIA	North America	Anguilla	2020-05-30	3	0	0	0	199.973	0	0	0									15002													81.88
AIA	North America	Anguilla	2020-05-31	3	0	0	0	199.973	0	0	0									15002													81.88
AIA	North America	Anguilla	2020-06-01	3	0	0	0	199.973	0	0	0									15002													81.88
AIA	North America	Anguilla	2020-06-02	3	0	0	0	199.973	0	0	0									15002													81.88
AIA	North America	Anguilla	2020-06-03	3	0	0	0	199.973	0	0	0									15002													81.88
AIA	North America	Anguilla	2020-06-04	3	0	0	0	199.973	0	0	0									15002													81.88
AIA	North America	Anguilla	2020-06-05	3	0	0	0	199.973	0	0	0									15002													81.88
AIA	North America	Anguilla	2020-06-06	3	0	0	0	199.973	0	0	0									15002													81.88
AIA	North America	Anguilla	2020-06-07	3	0	0	0	199.973	0	0	0									15002													81.88
AIA	North America	Anguilla	2020-06-08	3	0	0	0	199.973	0	0	0									15002													81.88
AIA	North America	Anguilla	2020-06-09	3	0	0	0	199.973	0	0	0									15002													81.88
AIA	North America	Anguilla	2020-06-10	3	0	0	0	199.973	0	0	0									15002													81.88
AIA	North America	Anguilla	2020-06-11	3	0	0	0	199.973	0	0	0									15002													81.88
AIA	North America	Anguilla	2020-06-12	3	0	0	0	199.973	0	0	0									15002													81.88
AIA	North America	Anguilla	2020-06-13	3	0	0	0	199.973	0	0	0									15002													81.88
AIA	North America	Anguilla	2020-06-14	3	0	0	0	199.973	0	0	0									15002													81.88
AIA	North America	Anguilla	2020-06-15	3	0	0	0	199.973	0	0	0									15002													81.88
AIA	North America	Anguilla	2020-06-16	3	0	0	0	199.973	0	0	0									15002													81.88
AIA	North America	Anguilla	2020-06-17	3	0	0	0	199.973	0	0	0									15002													81.88
AIA	North America	Anguilla	2020-06-18	3	0	0	0	199.973	0	0	0									15002													81.88
AIA	North America	Anguilla	2020-06-19	3	0	0	0	199.973	0	0	0									15002													81.88
AIA	North America	Anguilla	2020-06-20	3	0	0	0	199.973	0	0	0									15002													81.88
AIA	North America	Anguilla	2020-06-21	3	0	0	0	199.973	0	0	0									15002													81.88
AIA	North America	Anguilla	2020-06-22	3	0	0	0	199.973	0	0	0									15002													81.88
AIA	North America	Anguilla	2020-06-23	3	0	0	0	199.973	0	0	0									15002													81.88
AIA	North America	Anguilla	2020-06-24	3	0	0	0	199.973	0	0	0									15002													81.88
AIA	North America	Anguilla	2020-06-25	3	0	0	0	199.973	0	0	0									15002													81.88
AIA	North America	Anguilla	2020-06-26	3	0	0	0	199.973	0	0	0									15002													81.88
ATG	North America	Antigua and Barbuda	2020-03-15	1	1	0	0	10.212	10.212	0	0									97928	231.845	32.1	6.933	4.631	21490.943		191.511	13.17				3.8	77.02
ATG	North America	Antigua and Barbuda	2020-03-21	1	0	0	0	10.212	0	0	0									97928	231.845	32.1	6.933	4.631	21490.943		191.511	13.17				3.8	77.02
ATG	North America	Antigua and Barbuda	2020-03-22	1	0	0	0	10.212	0	0	0									97928	231.845	32.1	6.933	4.631	21490.943		191.511	13.17				3.8	77.02
ATG	North America	Antigua and Barbuda	2020-03-23	1	0	0	0	10.212	0	0	0									97928	231.845	32.1	6.933	4.631	21490.943		191.511	13.17				3.8	77.02
ATG	North America	Antigua and Barbuda	2020-03-24	1	0	0	0	10.212	0	0	0									97928	231.845	32.1	6.933	4.631	21490.943		191.511	13.17				3.8	77.02
ATG	North America	Antigua and Barbuda	2020-03-25	3	2	0	0	30.635	20.423	0	0									97928	231.845	32.1	6.933	4.631	21490.943		191.511	13.17				3.8	77.02
ATG	North America	Antigua and Barbuda	2020-03-26	3	0	0	0	30.635	0	0	0									97928	231.845	32.1	6.933	4.631	21490.943		191.511	13.17				3.8	77.02
ATG	North America	Antigua and Barbuda	2020-03-27	7	4	0	0	71.481	40.846	0	0									97928	231.845	32.1	6.933	4.631	21490.943		191.511	13.17				3.8	77.02
ATG	North America	Antigua and Barbuda	2020-03-28	7	0	0	0	71.481	0	0	0									97928	231.845	32.1	6.933	4.631	21490.943		191.511	13.17				3.8	77.02
ATG	North America	Antigua and Barbuda	2020-03-29	7	0	0	0	71.481	0	0	0									97928	231.845	32.1	6.933	4.631	21490.943		191.511	13.17				3.8	77.02
ATG	North America	Antigua and Barbuda	2020-03-30	7	0	0	0	71.481	0	0	0									97928	231.845	32.1	6.933	4.631	21490.943		191.511	13.17				3.8	77.02
ATG	North America	Antigua and Barbuda	2020-03-31	7	0	0	0	71.481	0	0	0									97928	231.845	32.1	6.933	4.631	21490.943		191.511	13.17				3.8	77.02
ATG	North America	Antigua and Barbuda	2020-04-01	7	0	0	0	71.481	0	0	0									97928	231.845	32.1	6.933	4.631	21490.943		191.511	13.17				3.8	77.02
ATG	North America	Antigua and Barbuda	2020-04-02	7	0	0	0	71.481	0	0	0									97928	231.845	32.1	6.933	4.631	21490.943		191.511	13.17				3.8	77.02
ATG	North America	Antigua and Barbuda	2020-04-03	9	2	0	0	91.904	20.423	0	0									97928	231.845	32.1	6.933	4.631	21490.943		191.511	13.17				3.8	77.02
ATG	North America	Antigua and Barbuda	2020-04-04	15	6	0	0	153.174	61.27	0	0									97928	231.845	32.1	6.933	4.631	21490.943		191.511	13.17				3.8	77.02
ATG	North America	Antigua and Barbuda	2020-04-05	15	0	0	0	153.174	0	0	0									97928	231.845	32.1	6.933	4.631	21490.943		191.511	13.17				3.8	77.02
ATG	North America	Antigua and Barbuda	2020-04-06	15	0	0	0	153.174	0	0	0									97928	231.845	32.1	6.933	4.631	21490.943		191.511	13.17				3.8	77.02
ATG	North America	Antigua and Barbuda	2020-04-07	15	0	0	0	153.174	0	0	0									97928	231.845	32.1	6.933	4.631	21490.943		191.511	13.17				3.8	77.02
ATG	North America	Antigua and Barbuda	2020-04-08	15	0	0	0	153.174	0	0	0									97928	231.845	32.1	6.933	4.631	21490.943		191.511	13.17				3.8	77.02
ATG	North America	Antigua and Barbuda	2020-04-09	15	0	0	0	153.174	0	0	0									97928	231.845	32.1	6.933	4.631	21490.943		191.511	13.17				3.8	77.02
ATG	North America	Antigua and Barbuda	2020-04-10	19	4	2	2	194.02	40.846	20.423	20.423									97928	231.845	32.1	6.933	4.631	21490.943		191.511	13.17				3.8	77.02
ATG	North America	Antigua and Barbuda	2020-04-11	21	2	2	0	214.443	20.423	20.423	0									97928	231.845	32.1	6.933	4.631	21490.943		191.511	13.17				3.8	77.02
ATG	North America	Antigua and Barbuda	2020-04-12	21	0	2	0	214.443	0	20.423	0									97928	231.845	32.1	6.933	4.631	21490.943		191.511	13.17				3.8	77.02
ATG	North America	Antigua and Barbuda	2020-04-13	21	0	2	0	214.443	0	20.423	0									97928	231.845	32.1	6.933	4.631	21490.943		191.511	13.17				3.8	77.02
ATG	North America	Antigua and Barbuda	2020-04-14	23	2	2	0	234.866	20.423	20.423	0									97928	231.845	32.1	6.933	4.631	21490.943		191.511	13.17				3.8	77.02
ATG	North America	Antigua and Barbuda	2020-04-15	23	0	2	0	234.866	0	20.423	0									97928	231.845	32.1	6.933	4.631	21490.943		191.511	13.17				3.8	77.02
ATG	North America	Antigua and Barbuda	2020-04-16	23	0	2	0	234.866	0	20.423	0									97928	231.845	32.1	6.933	4.631	21490.943		191.511	13.17				3.8	77.02
ATG	North America	Antigua and Barbuda	2020-04-17	23	0	2	0	234.866	0	20.423	0									97928	231.845	32.1	6.933	4.631	21490.943		191.511	13.17				3.8	77.02
ATG	North America	Antigua and Barbuda	2020-04-18	23	0	2	0	234.866	0	20.423	0									97928	231.845	32.1	6.933	4.631	21490.943		191.511	13.17				3.8	77.02
ATG	North America	Antigua and Barbuda	2020-04-19	23	0	2	0	234.866	0	20.423	0									97928	231.845	32.1	6.933	4.631	21490.943		191.511	13.17				3.8	77.02
ATG	North America	Antigua and Barbuda	2020-04-20	23	0	2	0	234.866	0	20.423	0									97928	231.845	32.1	6.933	4.631	21490.943		191.511	13.17				3.8	77.02
ATG	North America	Antigua and Barbuda	2020-04-21	23	0	3	1	234.866	0	30.635	10.212									97928	231.845	32.1	6.933	4.631	21490.943		191.511	13.17				3.8	77.02
ATG	North America	Antigua and Barbuda	2020-04-22	24	1	3	0	245.078	10.212	30.635	0									97928	231.845	32.1	6.933	4.631	21490.943		191.511	13.17				3.8	77.02
ATG	North America	Antigua and Barbuda	2020-04-23	24	0	3	0	245.078	0	30.635	0									97928	231.845	32.1	6.933	4.631	21490.943		191.511	13.17				3.8	77.02
ATG	North America	Antigua and Barbuda	2020-04-24	24	0	3	0	245.078	0	30.635	0									97928	231.845	32.1	6.933	4.631	21490.943		191.511	13.17				3.8	77.02
ATG	North America	Antigua and Barbuda	2020-04-25	24	0	3	0	245.078	0	30.635	0									97928	231.845	32.1	6.933	4.631	21490.943		191.511	13.17				3.8	77.02
ATG	North America	Antigua and Barbuda	2020-04-26	24	0	3	0	245.078	0	30.635	0									97928	231.845	32.1	6.933	4.631	21490.943		191.511	13.17				3.8	77.02
ATG	North America	Antigua and Barbuda	2020-04-27	24	0	3	0	245.078	0	30.635	0									97928	231.845	32.1	6.933	4.631	21490.943		191.511	13.17				3.8	77.02
ATG	North America	Antigua and Barbuda	2020-04-28	24	0	3	0	245.078	0	30.635	0									97928	231.845	32.1	6.933	4.631	21490.943		191.511	13.17				3.8	77.02
ATG	North America	Antigua and Barbuda	2020-04-29	24	0	3	0	245.078	0	30.635	0									97928	231.845	32.1	6.933	4.631	21490.943		191.511	13.17				3.8	77.02
ATG	North America	Antigua and Barbuda	2020-04-30	24	0	3	0	245.078	0	30.635	0									97928	231.845	32.1	6.933	4.631	21490.943		191.511	13.17				3.8	77.02
ATG	North America	Antigua and Barbuda	2020-05-01	24	0	3	0	245.078	0	30.635	0									97928	231.845	32.1	6.933	4.631	21490.943		191.511	13.17				3.8	77.02
ATG	North America	Antigua and Barbuda	2020-05-02	25	1	3	0	255.29	10.212	30.635	0									97928	231.845	32.1	6.933	4.631	21490.943		191.511	13.17				3.8	77.02
ATG	North America	Antigua and Barbuda	2020-05-03	25	0	3	0	255.29	0	30.635	0									97928	231.845	32.1	6.933	4.631	21490.943		191.511	13.17				3.8	77.02
ATG	North America	Antigua and Barbuda	2020-05-04	25	0	3	0	255.29	0	30.635	0									97928	231.845	32.1	6.933	4.631	21490.943		191.511	13.17				3.8	77.02
ATG	North America	Antigua and Barbuda	2020-05-05	25	0	3	0	255.29	0	30.635	0									97928	231.845	32.1	6.933	4.631	21490.943		191.511	13.17				3.8	77.02
ATG	North America	Antigua and Barbuda	2020-05-06	25	0	3	0	255.29	0	30.635	0									97928	231.845	32.1	6.933	4.631	21490.943		191.511	13.17				3.8	77.02
ATG	North America	Antigua and Barbuda	2020-05-07	25	0	3	0	255.29	0	30.635	0									97928	231.845	32.1	6.933	4.631	21490.943		191.511	13.17				3.8	77.02
ATG	North America	Antigua and Barbuda	2020-05-08	25	0	3	0	255.29	0	30.635	0									97928	231.845	32.1	6.933	4.631	21490.943		191.511	13.17				3.8	77.02
ATG	North America	Antigua and Barbuda	2020-05-09	25	0	3	0	255.29	0	30.635	0									97928	231.845	32.1	6.933	4.631	21490.943		191.511	13.17				3.8	77.02
ATG	North America	Antigua and Barbuda	2020-05-10	25	0	3	0	255.29	0	30.635	0									97928	231.845	32.1	6.933	4.631	21490.943		191.511	13.17				3.8	77.02
ATG	North America	Antigua and Barbuda	2020-05-11	25	0	3	0	255.29	0	30.635	0									97928	231.845	32.1	6.933	4.631	21490.943		191.511	13.17				3.8	77.02
ATG	North America	Antigua and Barbuda	2020-05-12	25	0	3	0	255.29	0	30.635	0									97928	231.845	32.1	6.933	4.631	21490.943		191.511	13.17				3.8	77.02
ATG	North America	Antigua and Barbuda	2020-05-13	25	0	3	0	255.29	0	30.635	0									97928	231.845	32.1	6.933	4.631	21490.943		191.511	13.17				3.8	77.02
ATG	North America	Antigua and Barbuda	2020-05-14	25	0	3	0	255.29	0	30.635	0									97928	231.845	32.1	6.933	4.631	21490.943		191.511	13.17				3.8	77.02
ATG	North America	Antigua and Barbuda	2020-05-15	25	0	3	0	255.29	0	30.635	0									97928	231.845	32.1	6.933	4.631	21490.943		191.511	13.17				3.8	77.02
ATG	North America	Antigua and Barbuda	2020-05-16	25	0	3	0	255.29	0	30.635	0									97928	231.845	32.1	6.933	4.631	21490.943		191.511	13.17				3.8	77.02
ATG	North America	Antigua and Barbuda	2020-05-17	25	0	3	0	255.29	0	30.635	0									97928	231.845	32.1	6.933	4.631	21490.943		191.511	13.17				3.8	77.02
ATG	North America	Antigua and Barbuda	2020-05-18	25	0	3	0	255.29	0	30.635	0									97928	231.845	32.1	6.933	4.631	21490.943		191.511	13.17				3.8	77.02
ATG	North America	Antigua and Barbuda	2020-05-19	25	0	3	0	255.29	0	30.635	0									97928	231.845	32.1	6.933	4.631	21490.943		191.511	13.17				3.8	77.02
ATG	North America	Antigua and Barbuda	2020-05-20	25	0	3	0	255.29	0	30.635	0									97928	231.845	32.1	6.933	4.631	21490.943		191.511	13.17				3.8	77.02
ATG	North America	Antigua and Barbuda	2020-05-21	25	0	3	0	255.29	0	30.635	0									97928	231.845	32.1	6.933	4.631	21490.943		191.511	13.17				3.8	77.02
ATG	North America	Antigua and Barbuda	2020-05-22	25	0	3	0	255.29	0	30.635	0									97928	231.845	32.1	6.933	4.631	21490.943		191.511	13.17				3.8	77.02
ATG	North America	Antigua and Barbuda	2020-05-23	25	0	3	0	255.29	0	30.635	0									97928	231.845	32.1	6.933	4.631	21490.943		191.511	13.17				3.8	77.02
ATG	North America	Antigua and Barbuda	2020-05-24	25	0	3	0	255.29	0	30.635	0									97928	231.845	32.1	6.933	4.631	21490.943		191.511	13.17				3.8	77.02
ATG	North America	Antigua and Barbuda	2020-05-25	25	0	3	0	255.29	0	30.635	0									97928	231.845	32.1	6.933	4.631	21490.943		191.511	13.17				3.8	77.02
ATG	North America	Antigua and Barbuda	2020-05-26	25	0	3	0	255.29	0	30.635	0									97928	231.845	32.1	6.933	4.631	21490.943		191.511	13.17				3.8	77.02
ATG	North America	Antigua and Barbuda	2020-05-27	25	0	3	0	255.29	0	30.635	0									97928	231.845	32.1	6.933	4.631	21490.943		191.511	13.17				3.8	77.02
ATG	North America	Antigua and Barbuda	2020-05-28	25	0	3	0	255.29	0	30.635	0									97928	231.845	32.1	6.933	4.631	21490.943		191.511	13.17				3.8	77.02
ATG	North America	Antigua and Barbuda	2020-05-29	25	0	3	0	255.29	0	30.635	0									97928	231.845	32.1	6.933	4.631	21490.943		191.511	13.17				3.8	77.02
ATG	North America	Antigua and Barbuda	2020-05-30	25	0	3	0	255.29	0	30.635	0									97928	231.845	32.1	6.933	4.631	21490.943		191.511	13.17				3.8	77.02
ATG	North America	Antigua and Barbuda	2020-05-31	25	0	3	0	255.29	0	30.635	0									97928	231.845	32.1	6.933	4.631	21490.943		191.511	13.17				3.8	77.02
ATG	North America	Antigua and Barbuda	2020-06-01	25	0	3	0	255.29	0	30.635	0									97928	231.845	32.1	6.933	4.631	21490.943		191.511	13.17				3.8	77.02
ATG	North America	Antigua and Barbuda	2020-06-02	25	0	3	0	255.29	0	30.635	0									97928	231.845	32.1	6.933	4.631	21490.943		191.511	13.17				3.8	77.02
ATG	North America	Antigua and Barbuda	2020-06-03	25	0	3	0	255.29	0	30.635	0									97928	231.845	32.1	6.933	4.631	21490.943		191.511	13.17				3.8	77.02
ATG	North America	Antigua and Barbuda	2020-06-04	26	1	3	0	265.501	10.212	30.635	0									97928	231.845	32.1	6.933	4.631	21490.943		191.511	13.17				3.8	77.02
ATG	North America	Antigua and Barbuda	2020-06-05	26	0	3	0	265.501	0	30.635	0									97928	231.845	32.1	6.933	4.631	21490.943		191.511	13.17				3.8	77.02
ATG	North America	Antigua and Barbuda	2020-06-06	26	0	3	0	265.501	0	30.635	0									97928	231.845	32.1	6.933	4.631	21490.943		191.511	13.17				3.8	77.02
ATG	North America	Antigua and Barbuda	2020-06-07	26	0	3	0	265.501	0	30.635	0									97928	231.845	32.1	6.933	4.631	21490.943		191.511	13.17				3.8	77.02
ATG	North America	Antigua and Barbuda	2020-06-08	26	0	3	0	265.501	0	30.635	0									97928	231.845	32.1	6.933	4.631	21490.943		191.511	13.17				3.8	77.02
ATG	North America	Antigua and Barbuda	2020-06-09	26	0	3	0	265.501	0	30.635	0									97928	231.845	32.1	6.933	4.631	21490.943		191.511	13.17				3.8	77.02
ATG	North America	Antigua and Barbuda	2020-06-10	26	0	3	0	265.501	0	30.635	0									97928	231.845	32.1	6.933	4.631	21490.943		191.511	13.17				3.8	77.02
ATG	North America	Antigua and Barbuda	2020-06-11	26	0	3	0	265.501	0	30.635	0									97928	231.845	32.1	6.933	4.631	21490.943		191.511	13.17				3.8	77.02
ATG	North America	Antigua and Barbuda	2020-06-12	26	0	3	0	265.501	0	30.635	0									97928	231.845	32.1	6.933	4.631	21490.943		191.511	13.17				3.8	77.02
ATG	North America	Antigua and Barbuda	2020-06-13	26	0	3	0	265.501	0	30.635	0									97928	231.845	32.1	6.933	4.631	21490.943		191.511	13.17				3.8	77.02
ATG	North America	Antigua and Barbuda	2020-06-14	26	0	3	0	265.501	0	30.635	0									97928	231.845	32.1	6.933	4.631	21490.943		191.511	13.17				3.8	77.02
ATG	North America	Antigua and Barbuda	2020-06-15	26	0	3	0	265.501	0	30.635	0									97928	231.845	32.1	6.933	4.631	21490.943		191.511	13.17				3.8	77.02
ATG	North America	Antigua and Barbuda	2020-06-16	26	0	3	0	265.501	0	30.635	0									97928	231.845	32.1	6.933	4.631	21490.943		191.511	13.17				3.8	77.02
ATG	North America	Antigua and Barbuda	2020-06-17	26	0	3	0	265.501	0	30.635	0									97928	231.845	32.1	6.933	4.631	21490.943		191.511	13.17				3.8	77.02
ATG	North America	Antigua and Barbuda	2020-06-18	26	0	3	0	265.501	0	30.635	0									97928	231.845	32.1	6.933	4.631	21490.943		191.511	13.17				3.8	77.02
ATG	North America	Antigua and Barbuda	2020-06-19	26	0	3	0	265.501	0	30.635	0									97928	231.845	32.1	6.933	4.631	21490.943		191.511	13.17				3.8	77.02
ATG	North America	Antigua and Barbuda	2020-06-20	26	0	3	0	265.501	0	30.635	0									97928	231.845	32.1	6.933	4.631	21490.943		191.511	13.17				3.8	77.02
ATG	North America	Antigua and Barbuda	2020-06-21	26	0	3	0	265.501	0	30.635	0									97928	231.845	32.1	6.933	4.631	21490.943		191.511	13.17				3.8	77.02
ATG	North America	Antigua and Barbuda	2020-06-22	26	0	3	0	265.501	0	30.635	0									97928	231.845	32.1	6.933	4.631	21490.943		191.511	13.17				3.8	77.02
ATG	North America	Antigua and Barbuda	2020-06-23	26	0	3	0	265.501	0	30.635	0									97928	231.845	32.1	6.933	4.631	21490.943		191.511	13.17				3.8	77.02
ATG	North America	Antigua and Barbuda	2020-06-24	26	0	3	0	265.501	0	30.635	0									97928	231.845	32.1	6.933	4.631	21490.943		191.511	13.17				3.8	77.02
ATG	North America	Antigua and Barbuda	2020-06-25	65	39	3	0	663.753	398.252	30.635	0									97928	231.845	32.1	6.933	4.631	21490.943		191.511	13.17				3.8	77.02
ATG	North America	Antigua and Barbuda	2020-06-26	65	0	3	0	663.753	0	30.635	0									97928	231.845	32.1	6.933	4.631	21490.943		191.511	13.17				3.8	77.02
ARG	South America	Argentina	2020-03-04	1	1	0	0	0.022	0.022	0	0								11.11	45195777	16.177	31.9	11.198	7.441	18933.907	0.6	191.032	5.5	16.2	27.7		5	76.67
ARG	South America	Argentina	2020-03-06	2	1	0	0	0.044	0.022	0	0								11.11	45195777	16.177	31.9	11.198	7.441	18933.907	0.6	191.032	5.5	16.2	27.7		5	76.67
ARG	South America	Argentina	2020-03-07	8	6	0	0	0.177	0.133	0	0								11.11	45195777	16.177	31.9	11.198	7.441	18933.907	0.6	191.032	5.5	16.2	27.7		5	76.67
ARG	South America	Argentina	2020-03-08	9	1	1	1	0.199	0.022	0.022	0.022								11.11	45195777	16.177	31.9	11.198	7.441	18933.907	0.6	191.032	5.5	16.2	27.7		5	76.67
ARG	South America	Argentina	2020-03-09	12	3	1	0	0.266	0.066	0.022	0								11.11	45195777	16.177	31.9	11.198	7.441	18933.907	0.6	191.032	5.5	16.2	27.7		5	76.67
ARG	South America	Argentina	2020-03-11	19	7	1	0	0.42	0.155	0.022	0								25	45195777	16.177	31.9	11.198	7.441	18933.907	0.6	191.032	5.5	16.2	27.7		5	76.67
ARG	South America	Argentina	2020-03-13	31	12	1	0	0.686	0.266	0.022	0								25	45195777	16.177	31.9	11.198	7.441	18933.907	0.6	191.032	5.5	16.2	27.7		5	76.67
ARG	South America	Argentina	2020-03-14	34	3	2	1	0.752	0.066	0.044	0.022								25	45195777	16.177	31.9	11.198	7.441	18933.907	0.6	191.032	5.5	16.2	27.7		5	76.67
ARG	South America	Argentina	2020-03-15	45	11	2	0	0.996	0.243	0.044	0								25	45195777	16.177	31.9	11.198	7.441	18933.907	0.6	191.032	5.5	16.2	27.7		5	76.67
ARG	South America	Argentina	2020-03-16	56	11	2	0	1.239	0.243	0.044	0								41.67	45195777	16.177	31.9	11.198	7.441	18933.907	0.6	191.032	5.5	16.2	27.7		5	76.67
ARG	South America	Argentina	2020-03-17	65	9	2	0	1.438	0.199	0.044	0								41.67	45195777	16.177	31.9	11.198	7.441	18933.907	0.6	191.032	5.5	16.2	27.7		5	76.67
ARG	South America	Argentina	2020-03-18	79	14	2	0	1.748	0.31	0.044	0								41.67	45195777	16.177	31.9	11.198	7.441	18933.907	0.6	191.032	5.5	16.2	27.7		5	76.67
ARG	South America	Argentina	2020-03-19	97	18	2	0	2.146	0.398	0.044	0								75	45195777	16.177	31.9	11.198	7.441	18933.907	0.6	191.032	5.5	16.2	27.7		5	76.67
ARG	South America	Argentina	2020-03-20	128	31	3	1	2.832	0.686	0.066	0.022								88.89	45195777	16.177	31.9	11.198	7.441	18933.907	0.6	191.032	5.5	16.2	27.7		5	76.67
ARG	South America	Argentina	2020-03-21	158	30	3	0	3.496	0.664	0.066	0								88.89	45195777	16.177	31.9	11.198	7.441	18933.907	0.6	191.032	5.5	16.2	27.7		5	76.67
ARG	South America	Argentina	2020-03-22	225	67	4	1	4.978	1.482	0.089	0.022								88.89	45195777	16.177	31.9	11.198	7.441	18933.907	0.6	191.032	5.5	16.2	27.7		5	76.67
ARG	South America	Argentina	2020-03-23	266	41	4	0	5.886	0.907	0.089	0								100	45195777	16.177	31.9	11.198	7.441	18933.907	0.6	191.032	5.5	16.2	27.7		5	76.67
ARG	South America	Argentina	2020-03-24	301	35	4	0	6.66	0.774	0.089	0								100	45195777	16.177	31.9	11.198	7.441	18933.907	0.6	191.032	5.5	16.2	27.7		5	76.67
ARG	South America	Argentina	2020-03-25	387	86	6	2	8.563	1.903	0.133	0.044								100	45195777	16.177	31.9	11.198	7.441	18933.907	0.6	191.032	5.5	16.2	27.7		5	76.67
ARG	South America	Argentina	2020-03-26	502	115	8	2	11.107	2.544	0.177	0.044								100	45195777	16.177	31.9	11.198	7.441	18933.907	0.6	191.032	5.5	16.2	27.7		5	76.67
ARG	South America	Argentina	2020-03-27	589	87	12	4	13.032	1.925	0.266	0.089								100	45195777	16.177	31.9	11.198	7.441	18933.907	0.6	191.032	5.5	16.2	27.7		5	76.67
ARG	South America	Argentina	2020-03-28	690	101	17	5	15.267	2.235	0.376	0.111								100	45195777	16.177	31.9	11.198	7.441	18933.907	0.6	191.032	5.5	16.2	27.7		5	76.67
ARG	South America	Argentina	2020-03-29	745	55	19	2	16.484	1.217	0.42	0.044								100	45195777	16.177	31.9	11.198	7.441	18933.907	0.6	191.032	5.5	16.2	27.7		5	76.67
ARG	South America	Argentina	2020-03-30	820	75	20	1	18.143	1.659	0.443	0.022								100	45195777	16.177	31.9	11.198	7.441	18933.907	0.6	191.032	5.5	16.2	27.7		5	76.67
ARG	South America	Argentina	2020-03-31	966	146	24	4	21.374	3.23	0.531	0.089								100	45195777	16.177	31.9	11.198	7.441	18933.907	0.6	191.032	5.5	16.2	27.7		5	76.67
ARG	South America	Argentina	2020-04-01	966	0	24	0	21.374	0	0.531	0								100	45195777	16.177	31.9	11.198	7.441	18933.907	0.6	191.032	5.5	16.2	27.7		5	76.67
ARG	South America	Argentina	2020-04-02	1133	167	31	7	25.069	3.695	0.686	0.155								100	45195777	16.177	31.9	11.198	7.441	18933.907	0.6	191.032	5.5	16.2	27.7		5	76.67
ARG	South America	Argentina	2020-04-03	1133	0	34	3	25.069	0	0.752	0.066								100	45195777	16.177	31.9	11.198	7.441	18933.907	0.6	191.032	5.5	16.2	27.7		5	76.67
ARG	South America	Argentina	2020-04-04	1265	132	37	3	27.989	2.921	0.819	0.066								100	45195777	16.177	31.9	11.198	7.441	18933.907	0.6	191.032	5.5	16.2	27.7		5	76.67
ARG	South America	Argentina	2020-04-05	1451	186	43	6	32.105	4.115	0.951	0.133								100	45195777	16.177	31.9	11.198	7.441	18933.907	0.6	191.032	5.5	16.2	27.7		5	76.67
ARG	South America	Argentina	2020-04-06	1554	103	46	3	34.384	2.279	1.018	0.066								100	45195777	16.177	31.9	11.198	7.441	18933.907	0.6	191.032	5.5	16.2	27.7		5	76.67
ARG	South America	Argentina	2020-04-07	1628	74	53	7	36.021	1.637	1.173	0.155								100	45195777	16.177	31.9	11.198	7.441	18933.907	0.6	191.032	5.5	16.2	27.7		5	76.67
ARG	South America	Argentina	2020-04-08	1715	87	60	7	37.946	1.925	1.328	0.155	13330		0.295				tests performed	100	45195777	16.177	31.9	11.198	7.441	18933.907	0.6	191.032	5.5	16.2	27.7		5	76.67
ARG	South America	Argentina	2020-04-09	1795	80	65	5	39.716	1.77	1.438	0.111	14850	1520	0.329	0.034			tests performed	100	45195777	16.177	31.9	11.198	7.441	18933.907	0.6	191.032	5.5	16.2	27.7		5	76.67
ARG	South America	Argentina	2020-04-10	1894	99	79	14	41.907	2.19	1.748	0.31	16379	1529	0.362	0.034			tests performed	100	45195777	16.177	31.9	11.198	7.441	18933.907	0.6	191.032	5.5	16.2	27.7		5	76.67
ARG	South America	Argentina	2020-04-11	1975	81	82	3	43.699	1.792	1.814	0.066	18027	1648	0.399	0.036			tests performed	100	45195777	16.177	31.9	11.198	7.441	18933.907	0.6	191.032	5.5	16.2	27.7		5	76.67
ARG	South America	Argentina	2020-04-12	2137	162	89	7	47.283	3.584	1.969	0.155							tests performed	100	45195777	16.177	31.9	11.198	7.441	18933.907	0.6	191.032	5.5	16.2	27.7		5	76.67
ARG	South America	Argentina	2020-04-13	2203	66	95	6	48.743	1.46	2.102	0.133	19758		0.437				tests performed	100	45195777	16.177	31.9	11.198	7.441	18933.907	0.6	191.032	5.5	16.2	27.7		5	76.67
ARG	South America	Argentina	2020-04-14	2272	69	98	3	50.27	1.527	2.168	0.066	22805	3047	0.505	0.067			tests performed	100	45195777	16.177	31.9	11.198	7.441	18933.907	0.6	191.032	5.5	16.2	27.7		5	76.67
ARG	South America	Argentina	2020-04-15	2432	160	105	7	53.81	3.54	2.323	0.155	24374	1569	0.539	0.035	1578	0.035	tests performed	100	45195777	16.177	31.9	11.198	7.441	18933.907	0.6	191.032	5.5	16.2	27.7		5	76.67
ARG	South America	Argentina	2020-04-16	2432	0	109	4	53.81	0	2.412	0.089	26457	2083	0.585	0.046	1658	0.037	tests performed	100	45195777	16.177	31.9	11.198	7.441	18933.907	0.6	191.032	5.5	16.2	27.7		5	76.67
ARG	South America	Argentina	2020-04-17	2560	128	115	6	56.642	2.832	2.544	0.133	28650	2193	0.634	0.049	1753	0.039	tests performed	100	45195777	16.177	31.9	11.198	7.441	18933.907	0.6	191.032	5.5	16.2	27.7		5	76.67
ARG	South America	Argentina	2020-04-18	2658	98	122	7	58.811	2.168	2.699	0.155	30942	2292	0.685	0.051	1845	0.041	tests performed	100	45195777	16.177	31.9	11.198	7.441	18933.907	0.6	191.032	5.5	16.2	27.7		5	76.67
ARG	South America	Argentina	2020-04-19	2828	170	132	10	62.572	3.761	2.921	0.221	32712	1770	0.724	0.039	1974	0.044	tests performed	100	45195777	16.177	31.9	11.198	7.441	18933.907	0.6	191.032	5.5	16.2	27.7		5	76.67
ARG	South America	Argentina	2020-04-20	2930	102	134	2	64.829	2.257	2.965	0.044	34568	1856	0.765	0.041	2116	0.047	tests performed	100	45195777	16.177	31.9	11.198	7.441	18933.907	0.6	191.032	5.5	16.2	27.7		5	76.67
ARG	South America	Argentina	2020-04-21	3020	90	142	8	66.82	1.991	3.142	0.177	36611	2043	0.81	0.045	1972	0.044	tests performed	100	45195777	16.177	31.9	11.198	7.441	18933.907	0.6	191.032	5.5	16.2	27.7		5	76.67
ARG	South America	Argentina	2020-04-22	3132	112	151	9	69.299	2.478	3.341	0.199	39228	2617	0.868	0.058	2122	0.047	tests performed	100	45195777	16.177	31.9	11.198	7.441	18933.907	0.6	191.032	5.5	16.2	27.7		5	76.67
ARG	South America	Argentina	2020-04-23	3276	144	159	8	72.485	3.186	3.518	0.177	41786	2558	0.925	0.057	2190	0.048	tests performed	100	45195777	16.177	31.9	11.198	7.441	18933.907	0.6	191.032	5.5	16.2	27.7		5	76.67
ARG	South America	Argentina	2020-04-24	3423	147	165	6	75.737	3.253	3.651	0.133	44654	2868	0.988	0.063	2286	0.051	tests performed	100	45195777	16.177	31.9	11.198	7.441	18933.907	0.6	191.032	5.5	16.2	27.7		5	76.67
ARG	South America	Argentina	2020-04-25	3423	0	167	2	75.737	0	3.695	0.044	47406	2752	1.049	0.061	2352	0.052	tests performed	100	45195777	16.177	31.9	11.198	7.441	18933.907	0.6	191.032	5.5	16.2	27.7		5	76.67
ARG	South America	Argentina	2020-04-26	3767	344	185	18	83.348	7.611	4.093	0.398	49905	2499	1.104	0.055	2456	0.054	tests performed	100	45195777	16.177	31.9	11.198	7.441	18933.907	0.6	191.032	5.5	16.2	27.7		5	76.67
ARG	South America	Argentina	2020-04-27	3767	0	186	1	83.348	0	4.115	0.022	51900	1995	1.148	0.044	2476	0.055	tests performed	85.19	45195777	16.177	31.9	11.198	7.441	18933.907	0.6	191.032	5.5	16.2	27.7		5	76.67
ARG	South America	Argentina	2020-04-28	3990	223	197	11	88.283	4.934	4.359	0.243	53600	1700	1.186	0.038	2427	0.054	tests performed	85.19	45195777	16.177	31.9	11.198	7.441	18933.907	0.6	191.032	5.5	16.2	27.7		5	76.67
ARG	South America	Argentina	2020-04-29	4114	124	207	10	91.026	2.744	4.58	0.221	56058	2458	1.24	0.054	2404	0.053	tests performed	85.19	45195777	16.177	31.9	11.198	7.441	18933.907	0.6	191.032	5.5	16.2	27.7		5	76.67
ARG	South America	Argentina	2020-04-30	4272	158	214	7	94.522	3.496	4.735	0.155	58685	2627	1.298	0.058	2414	0.053	tests performed	85.19	45195777	16.177	31.9	11.198	7.441	18933.907	0.6	191.032	5.5	16.2	27.7		5	76.67
ARG	South America	Argentina	2020-05-01	4415	143	218	4	97.686	3.164	4.823	0.089	61530	2845	1.361	0.063	2411	0.053	tests performed	85.19	45195777	16.177	31.9	11.198	7.441	18933.907	0.6	191.032	5.5	16.2	27.7		5	76.67
ARG	South America	Argentina	2020-05-02	4519	104	225	7	99.987	2.301	4.978	0.155	63866	2336	1.413	0.052	2351	0.052	tests performed	85.19	45195777	16.177	31.9	11.198	7.441	18933.907	0.6	191.032	5.5	16.2	27.7		5	76.67
ARG	South America	Argentina	2020-05-03	4668	149	237	12	103.284	3.297	5.244	0.266	65813	1947	1.456	0.043	2273	0.05	tests performed	85.19	45195777	16.177	31.9	11.198	7.441	18933.907	0.6	191.032	5.5	16.2	27.7		5	76.67
ARG	South America	Argentina	2020-05-04	4770	102	246	9	105.541	2.257	5.443	0.199	67920	2107	1.503	0.047	2289	0.051	tests performed	85.19	45195777	16.177	31.9	11.198	7.441	18933.907	0.6	191.032	5.5	16.2	27.7		5	76.67
ARG	South America	Argentina	2020-05-05	4874	104	260	14	107.842	2.301	5.753	0.31	69718	1798	1.543	0.04	2303	0.051	tests performed	85.19	45195777	16.177	31.9	11.198	7.441	18933.907	0.6	191.032	5.5	16.2	27.7		5	76.67
ARG	South America	Argentina	2020-05-06	5007	133	264	4	110.785	2.943	5.841	0.089	72315	2597	1.6	0.057	2322	0.051	tests performed	85.19	45195777	16.177	31.9	11.198	7.441	18933.907	0.6	191.032	5.5	16.2	27.7		5	76.67
ARG	South America	Argentina	2020-05-07	5195	188	273	9	114.944	4.16	6.04	0.199	75198	2883	1.664	0.064	2359	0.052	tests performed	85.19	45195777	16.177	31.9	11.198	7.441	18933.907	0.6	191.032	5.5	16.2	27.7		5	76.67
ARG	South America	Argentina	2020-05-08	5358	163	282	9	118.551	3.607	6.24	0.199	77901	2703	1.724	0.06	2339	0.052	tests performed	85.19	45195777	16.177	31.9	11.198	7.441	18933.907	0.6	191.032	5.5	16.2	27.7		5	76.67
ARG	South America	Argentina	2020-05-09	5598	240	293	11	123.861	5.31	6.483	0.243	80729	2828	1.786	0.063	2409	0.053	tests performed	85.19	45195777	16.177	31.9	11.198	7.441	18933.907	0.6	191.032	5.5	16.2	27.7		5	76.67
ARG	South America	Argentina	2020-05-10	5763	165	300	7	127.512	3.651	6.638	0.155	83018	2289	1.837	0.051	2458	0.054	tests performed	85.19	45195777	16.177	31.9	11.198	7.441	18933.907	0.6	191.032	5.5	16.2	27.7		5	76.67
ARG	South America	Argentina	2020-05-11	5776	13	300	0	127.8	0.288	6.638	0	85158	2140	1.884	0.047	2463	0.054	tests performed	90.74	45195777	16.177	31.9	11.198	7.441	18933.907	0.6	191.032	5.5	16.2	27.7		5	76.67
ARG	South America	Argentina	2020-05-12	6021	245	305	5	133.22	5.421	6.748	0.111	87547	2389	1.937	0.053	2547	0.056	tests performed	90.74	45195777	16.177	31.9	11.198	7.441	18933.907	0.6	191.032	5.5	16.2	27.7		5	76.67
ARG	South America	Argentina	2020-05-13	6550	529	319	14	144.925	11.705	7.058	0.31	90474	2927	2.002	0.065	2594	0.057	tests performed	90.74	45195777	16.177	31.9	11.198	7.441	18933.907	0.6	191.032	5.5	16.2	27.7		5	76.67
ARG	South America	Argentina	2020-05-14	6866	316	329	10	151.917	6.992	7.279	0.221	93673	3199	2.073	0.071	2639	0.058	tests performed	90.74	45195777	16.177	31.9	11.198	7.441	18933.907	0.6	191.032	5.5	16.2	27.7		5	76.67
ARG	South America	Argentina	2020-05-15	7121	255	353	24	157.559	5.642	7.81	0.531	96893	3220	2.144	0.071	2713	0.06	tests performed	90.74	45195777	16.177	31.9	11.198	7.441	18933.907	0.6	191.032	5.5	16.2	27.7		5	76.67
ARG	South America	Argentina	2020-05-16	7466	345	356	3	165.192	7.633	7.877	0.066	100362	3469	2.221	0.077	2805	0.062	tests performed	90.74	45195777	16.177	31.9	11.198	7.441	18933.907	0.6	191.032	5.5	16.2	27.7		5	76.67
ARG	South America	Argentina	2020-05-17	7792	326	363	7	172.405	7.213	8.032	0.155	103220	2858	2.284	0.063	2886	0.064	tests performed	90.74	45195777	16.177	31.9	11.198	7.441	18933.907	0.6	191.032	5.5	16.2	27.7		5	76.67
ARG	South America	Argentina	2020-05-18	7792	0	366	3	172.405	0	8.098	0.066	105829	2609	2.342	0.058	2953	0.065	tests performed	90.74	45195777	16.177	31.9	11.198	7.441	18933.907	0.6	191.032	5.5	16.2	27.7		5	76.67
ARG	South America	Argentina	2020-05-19	8358	566	382	16	184.929	12.523	8.452	0.354					3079	0.068	tests performed	90.74	45195777	16.177	31.9	11.198	7.441	18933.907	0.6	191.032	5.5	16.2	27.7		5	76.67
ARG	South America	Argentina	2020-05-20	8796	438	393	11	194.62	9.691	8.696	0.243	112370		2.486		3128	0.069	tests performed	90.74	45195777	16.177	31.9	11.198	7.441	18933.907	0.6	191.032	5.5	16.2	27.7		5	76.67
ARG	South America	Argentina	2020-05-21	9270	474	403	10	205.108	10.488	8.917	0.221					3307	0.073	tests performed	90.74	45195777	16.177	31.9	11.198	7.441	18933.907	0.6	191.032	5.5	16.2	27.7		5	76.67
ARG	South America	Argentina	2020-05-22	9918	648	416	13	219.445	14.338	9.204	0.288	121278		2.683		3484	0.077	tests performed	90.74	45195777	16.177	31.9	11.198	7.441	18933.907	0.6	191.032	5.5	16.2	27.7		5	76.67
ARG	South America	Argentina	2020-05-23	10636	718	433	17	235.332	15.886	9.581	0.376	125893	4615	2.786	0.102	3647	0.081	tests performed	90.74	45195777	16.177	31.9	11.198	7.441	18933.907	0.6	191.032	5.5	16.2	27.7		5	76.67
ARG	South America	Argentina	2020-05-24	11340	704	445	12	250.908	15.577	9.846	0.266	129418	3525	2.863	0.078	3743	0.083	tests performed	90.74	45195777	16.177	31.9	11.198	7.441	18933.907	0.6	191.032	5.5	16.2	27.7		5	76.67
ARG	South America	Argentina	2020-05-25	12063	723	452	7	266.905	15.997	10.001	0.155					3887	0.086	tests performed	90.74	45195777	16.177	31.9	11.198	7.441	18933.907	0.6	191.032	5.5	16.2	27.7		5	76.67
ARG	South America	Argentina	2020-05-26	12615	552	467	15	279.119	12.214	10.333	0.332	136662		3.024		3938	0.087	tests performed	90.74	45195777	16.177	31.9	11.198	7.441	18933.907	0.6	191.032	5.5	16.2	27.7		5	76.67
ARG	South America	Argentina	2020-05-27	13215	600	484	17	292.395	13.276	10.709	0.376	140218	3556	3.102	0.079	3978	0.088	tests performed	90.74	45195777	16.177	31.9	11.198	7.441	18933.907	0.6	191.032	5.5	16.2	27.7		5	76.67
ARG	South America	Argentina	2020-05-28	13920	705	500	16	307.993	15.599	11.063	0.354	145081	4863	3.21	0.108	4037	0.089	tests performed	90.74	45195777	16.177	31.9	11.198	7.441	18933.907	0.6	191.032	5.5	16.2	27.7		5	76.67
ARG	South America	Argentina	2020-05-29	14689	769	508	8	325.008	17.015	11.24	0.177	150486	5405	3.33	0.12	4173	0.092	tests performed	90.74	45195777	16.177	31.9	11.198	7.441	18933.907	0.6	191.032	5.5	16.2	27.7		5	76.67
ARG	South America	Argentina	2020-05-30	15406	717	520	12	340.873	15.864	11.505	0.266					4198	0.093	tests performed	90.74	45195777	16.177	31.9	11.198	7.441	18933.907	0.6	191.032	5.5	16.2	27.7		5	76.67
ARG	South America	Argentina	2020-05-31	16201	795	528	8	358.463	17.59	11.683	0.177	160070		3.542		4379	0.097	tests performed	90.74	45195777	16.177	31.9	11.198	7.441	18933.907	0.6	191.032	5.5	16.2	27.7		5	76.67
ARG	South America	Argentina	2020-06-01	16838	637	539	11	372.557	14.094	11.926	0.243	164084	4014	3.631	0.089	4435	0.098	tests performed	90.74	45195777	16.177	31.9	11.198	7.441	18933.907	0.6	191.032	5.5	16.2	27.7		5	76.67
ARG	South America	Argentina	2020-06-02	17402	564	556	17	385.036	12.479	12.302	0.376					4550	0.101	tests performed	90.74	45195777	16.177	31.9	11.198	7.441	18933.907	0.6	191.032	5.5	16.2	27.7		5	76.67
ARG	South America	Argentina	2020-06-03	18306	904	569	13	405.038	20.002	12.59	0.288	172947		3.827		4676	0.103	tests performed	90.74	45195777	16.177	31.9	11.198	7.441	18933.907	0.6	191.032	5.5	16.2	27.7		5	76.67
ARG	South America	Argentina	2020-06-04	19255	949	583	14	426.035	20.998	12.899	0.31	178448	5501	3.948	0.122	4767	0.105	tests performed	90.74	45195777	16.177	31.9	11.198	7.441	18933.907	0.6	191.032	5.5	16.2	27.7		5	76.67
ARG	South America	Argentina	2020-06-05	19255	0	588	5	426.035	0	13.01	0.111	183862	5414	4.068	0.12	4768	0.105	tests performed	90.74	45195777	16.177	31.9	11.198	7.441	18933.907	0.6	191.032	5.5	16.2	27.7		5	76.67
ARG	South America	Argentina	2020-06-06	21024	1769	632	44	465.176	39.141	13.984	0.974	189278	5416	4.188	0.12	4857	0.107	tests performed	90.74	45195777	16.177	31.9	11.198	7.441	18933.907	0.6	191.032	5.5	16.2	27.7		5	76.67
ARG	South America	Argentina	2020-06-07	22007	983	648	16	486.926	21.75	14.338	0.354	193923	4645	4.291	0.103	4836	0.107	tests performed	90.74	45195777	16.177	31.9	11.198	7.441	18933.907	0.6	191.032	5.5	16.2	27.7		5	76.67
ARG	South America	Argentina	2020-06-08	22781	774	664	16	504.052	17.125	14.692	0.354	198520	4597	4.392	0.102	4919	0.109	tests performed	90.74	45195777	16.177	31.9	11.198	7.441	18933.907	0.6	191.032	5.5	16.2	27.7		5	76.67
ARG	South America	Argentina	2020-06-09	23607	826	693	29	522.328	18.276	15.333	0.642	203051	4531	4.493	0.1	4934	0.109	tests performed		45195777	16.177	31.9	11.198	7.441	18933.907	0.6	191.032	5.5	16.2	27.7		5	76.67
ARG	South America	Argentina	2020-06-10	24748	1141	717	24	547.573	25.246	15.864	0.531	208519	5468	4.614	0.121	5082	0.112	tests performed		45195777	16.177	31.9	11.198	7.441	18933.907	0.6	191.032	5.5	16.2	27.7		5	76.67
ARG	South America	Argentina	2020-06-11	25987	1239	735	18	574.987	27.414	16.263	0.398	214807	6288	4.753	0.139	5194	0.115	tests performed		45195777	16.177	31.9	11.198	7.441	18933.907	0.6	191.032	5.5	16.2	27.7		5	76.67
ARG	South America	Argentina	2020-06-12	27360	1373	765	30	605.366	30.379	16.926	0.664	221305	6498	4.897	0.144	5349	0.118	tests performed		45195777	16.177	31.9	11.198	7.441	18933.907	0.6	191.032	5.5	16.2	27.7		5	76.67
ARG	South America	Argentina	2020-06-13	28751	1391	785	20	636.144	30.777	17.369	0.443	228324	7019	5.052	0.155	5578	0.123	tests performed		45195777	16.177	31.9	11.198	7.441	18933.907	0.6	191.032	5.5	16.2	27.7		5	76.67
ARG	South America	Argentina	2020-06-14	30282	1531	815	30	670.018	33.875	18.033	0.664	234370	6046	5.186	0.134	5778	0.128	tests performed		45195777	16.177	31.9	11.198	7.441	18933.907	0.6	191.032	5.5	16.2	27.7		5	76.67
ARG	South America	Argentina	2020-06-15	31564	1282	833	18	698.384	28.365	18.431	0.398	239941	5571	5.309	0.123	5917	0.131	tests performed		45195777	16.177	31.9	11.198	7.441	18933.907	0.6	191.032	5.5	16.2	27.7		5	76.67
ARG	South America	Argentina	2020-06-16	32772	1208	854	21	725.112	26.728	18.896	0.465	245059	5118	5.422	0.113	6001	0.133	tests performed		45195777	16.177	31.9	11.198	7.441	18933.907	0.6	191.032	5.5	16.2	27.7		5	76.67
ARG	South America	Argentina	2020-06-17	34146	1374	878	24	755.513	30.401	19.427	0.531	250615	5556	5.545	0.123	6014	0.133	tests performed		45195777	16.177	31.9	11.198	7.441	18933.907	0.6	191.032	5.5	16.2	27.7		5	76.67
ARG	South America	Argentina	2020-06-18	35539	1393	913	35	786.335	30.821	20.201	0.774					6115	0.135	tests performed		45195777	16.177	31.9	11.198	7.441	18933.907	0.6	191.032	5.5	16.2	27.7		5	76.67
ARG	South America	Argentina	2020-06-19	35539	0	929	16	786.335	0	20.555	0.354	264604		5.855		6186	0.137	tests performed		45195777	16.177	31.9	11.198	7.441	18933.907	0.6	191.032	5.5	16.2	27.7		5	76.67
ARG	South America	Argentina	2020-06-20	39557	4018	979	50	875.237	88.902	21.661	1.106					6259	0.138	tests performed		45195777	16.177	31.9	11.198	7.441	18933.907	0.6	191.032	5.5	16.2	27.7		5	76.67
ARG	South America	Argentina	2020-06-21	41191	1634	992	13	911.39	36.154	21.949	0.288	279672		6.188		6472	0.143	tests performed		45195777	16.177	31.9	11.198	7.441	18933.907	0.6	191.032	5.5	16.2	27.7		5	76.67
ARG	South America	Argentina	2020-06-22	42772	1581	1011	19	946.372	34.981	22.369	0.42	285391	5719	6.315	0.127	6493	0.144	tests performed		45195777	16.177	31.9	11.198	7.441	18933.907	0.6	191.032	5.5	16.2	27.7		5	76.67
ARG	South America	Argentina	2020-06-23	44918	2146	1043	32	993.854	47.482	23.077	0.708	292511	7120	6.472	0.158	6779	0.15	tests performed		45195777	16.177	31.9	11.198	7.441	18933.907	0.6	191.032	5.5	16.2	27.7		5	76.67
ARG	South America	Argentina	2020-06-24	44918	0	1049	6	993.854	0	23.21	0.133	300345	7834	6.645	0.173	7104	0.157	tests performed		45195777	16.177	31.9	11.198	7.441	18933.907	0.6	191.032	5.5	16.2	27.7		5	76.67
ARG	South America	Argentina	2020-06-25	49838	4920	1085	36	1102.714	108.86	24.007	0.797	309601	9256	6.85	0.205	7427	0.164	tests performed		45195777	16.177	31.9	11.198	7.441	18933.907	0.6	191.032	5.5	16.2	27.7		5	76.67
ARG	South America	Argentina	2020-06-26	52444	2606	1124	39	1160.374	57.66	24.87	0.863									45195777	16.177	31.9	11.198	7.441	18933.907	0.6	191.032	5.5	16.2	27.7		5	76.67
ARM	Asia	Armenia	2019-12-31	0	0	0	0	0	0	0	0									2963234	102.931	35.7	11.232	7.571	8787.58	1.8	341.01	7.11	1.5	52.1	94.043	4.2	75.09
ARM	Asia	Armenia	2020-01-01	0	0	0	0	0	0	0	0									2963234	102.931	35.7	11.232	7.571	8787.58	1.8	341.01	7.11	1.5	52.1	94.043	4.2	75.09
ARM	Asia	Armenia	2020-01-02	0	0	0	0	0	0	0	0									2963234	102.931	35.7	11.232	7.571	8787.58	1.8	341.01	7.11	1.5	52.1	94.043	4.2	75.09
ARM	Asia	Armenia	2020-01-03	0	0	0	0	0	0	0	0									2963234	102.931	35.7	11.232	7.571	8787.58	1.8	341.01	7.11	1.5	52.1	94.043	4.2	75.09
ARM	Asia	Armenia	2020-01-04	0	0	0	0	0	0	0	0									2963234	102.931	35.7	11.232	7.571	8787.58	1.8	341.01	7.11	1.5	52.1	94.043	4.2	75.09
ARM	Asia	Armenia	2020-01-05	0	0	0	0	0	0	0	0									2963234	102.931	35.7	11.232	7.571	8787.58	1.8	341.01	7.11	1.5	52.1	94.043	4.2	75.09
ARM	Asia	Armenia	2020-01-06	0	0	0	0	0	0	0	0									2963234	102.931	35.7	11.232	7.571	8787.58	1.8	341.01	7.11	1.5	52.1	94.043	4.2	75.09
ARM	Asia	Armenia	2020-01-07	0	0	0	0	0	0	0	0									2963234	102.931	35.7	11.232	7.571	8787.58	1.8	341.01	7.11	1.5	52.1	94.043	4.2	75.09
ARM	Asia	Armenia	2020-01-08	0	0	0	0	0	0	0	0									2963234	102.931	35.7	11.232	7.571	8787.58	1.8	341.01	7.11	1.5	52.1	94.043	4.2	75.09
ARM	Asia	Armenia	2020-01-09	0	0	0	0	0	0	0	0									2963234	102.931	35.7	11.232	7.571	8787.58	1.8	341.01	7.11	1.5	52.1	94.043	4.2	75.09
ARM	Asia	Armenia	2020-01-10	0	0	0	0	0	0	0	0									2963234	102.931	35.7	11.232	7.571	8787.58	1.8	341.01	7.11	1.5	52.1	94.043	4.2	75.09
ARM	Asia	Armenia	2020-01-11	0	0	0	0	0	0	0	0									2963234	102.931	35.7	11.232	7.571	8787.58	1.8	341.01	7.11	1.5	52.1	94.043	4.2	75.09
ARM	Asia	Armenia	2020-01-12	0	0	0	0	0	0	0	0									2963234	102.931	35.7	11.232	7.571	8787.58	1.8	341.01	7.11	1.5	52.1	94.043	4.2	75.09
ARM	Asia	Armenia	2020-01-13	0	0	0	0	0	0	0	0									2963234	102.931	35.7	11.232	7.571	8787.58	1.8	341.01	7.11	1.5	52.1	94.043	4.2	75.09
ARM	Asia	Armenia	2020-01-14	0	0	0	0	0	0	0	0									2963234	102.931	35.7	11.232	7.571	8787.58	1.8	341.01	7.11	1.5	52.1	94.043	4.2	75.09
ARM	Asia	Armenia	2020-01-15	0	0	0	0	0	0	0	0									2963234	102.931	35.7	11.232	7.571	8787.58	1.8	341.01	7.11	1.5	52.1	94.043	4.2	75.09
ARM	Asia	Armenia	2020-01-16	0	0	0	0	0	0	0	0									2963234	102.931	35.7	11.232	7.571	8787.58	1.8	341.01	7.11	1.5	52.1	94.043	4.2	75.09
ARM	Asia	Armenia	2020-01-17	0	0	0	0	0	0	0	0									2963234	102.931	35.7	11.232	7.571	8787.58	1.8	341.01	7.11	1.5	52.1	94.043	4.2	75.09
ARM	Asia	Armenia	2020-01-18	0	0	0	0	0	0	0	0									2963234	102.931	35.7	11.232	7.571	8787.58	1.8	341.01	7.11	1.5	52.1	94.043	4.2	75.09
ARM	Asia	Armenia	2020-01-19	0	0	0	0	0	0	0	0									2963234	102.931	35.7	11.232	7.571	8787.58	1.8	341.01	7.11	1.5	52.1	94.043	4.2	75.09
ARM	Asia	Armenia	2020-01-20	0	0	0	0	0	0	0	0									2963234	102.931	35.7	11.232	7.571	8787.58	1.8	341.01	7.11	1.5	52.1	94.043	4.2	75.09
ARM	Asia	Armenia	2020-01-21	0	0	0	0	0	0	0	0									2963234	102.931	35.7	11.232	7.571	8787.58	1.8	341.01	7.11	1.5	52.1	94.043	4.2	75.09
ARM	Asia	Armenia	2020-01-22	0	0	0	0	0	0	0	0									2963234	102.931	35.7	11.232	7.571	8787.58	1.8	341.01	7.11	1.5	52.1	94.043	4.2	75.09
ARM	Asia	Armenia	2020-01-23	0	0	0	0	0	0	0	0									2963234	102.931	35.7	11.232	7.571	8787.58	1.8	341.01	7.11	1.5	52.1	94.043	4.2	75.09
ARM	Asia	Armenia	2020-01-24	0	0	0	0	0	0	0	0									2963234	102.931	35.7	11.232	7.571	8787.58	1.8	341.01	7.11	1.5	52.1	94.043	4.2	75.09
ARM	Asia	Armenia	2020-01-25	0	0	0	0	0	0	0	0									2963234	102.931	35.7	11.232	7.571	8787.58	1.8	341.01	7.11	1.5	52.1	94.043	4.2	75.09
ARM	Asia	Armenia	2020-01-26	0	0	0	0	0	0	0	0									2963234	102.931	35.7	11.232	7.571	8787.58	1.8	341.01	7.11	1.5	52.1	94.043	4.2	75.09
ARM	Asia	Armenia	2020-01-27	0	0	0	0	0	0	0	0									2963234	102.931	35.7	11.232	7.571	8787.58	1.8	341.01	7.11	1.5	52.1	94.043	4.2	75.09
ARM	Asia	Armenia	2020-01-28	0	0	0	0	0	0	0	0									2963234	102.931	35.7	11.232	7.571	8787.58	1.8	341.01	7.11	1.5	52.1	94.043	4.2	75.09
ARM	Asia	Armenia	2020-01-29	0	0	0	0	0	0	0	0									2963234	102.931	35.7	11.232	7.571	8787.58	1.8	341.01	7.11	1.5	52.1	94.043	4.2	75.09
ARM	Asia	Armenia	2020-01-30	0	0	0	0	0	0	0	0									2963234	102.931	35.7	11.232	7.571	8787.58	1.8	341.01	7.11	1.5	52.1	94.043	4.2	75.09
ARM	Asia	Armenia	2020-01-31	0	0	0	0	0	0	0	0									2963234	102.931	35.7	11.232	7.571	8787.58	1.8	341.01	7.11	1.5	52.1	94.043	4.2	75.09
ARM	Asia	Armenia	2020-02-01	0	0	0	0	0	0	0	0									2963234	102.931	35.7	11.232	7.571	8787.58	1.8	341.01	7.11	1.5	52.1	94.043	4.2	75.09
ARM	Asia	Armenia	2020-02-02	0	0	0	0	0	0	0	0									2963234	102.931	35.7	11.232	7.571	8787.58	1.8	341.01	7.11	1.5	52.1	94.043	4.2	75.09
ARM	Asia	Armenia	2020-02-03	0	0	0	0	0	0	0	0									2963234	102.931	35.7	11.232	7.571	8787.58	1.8	341.01	7.11	1.5	52.1	94.043	4.2	75.09
ARM	Asia	Armenia	2020-02-04	0	0	0	0	0	0	0	0									2963234	102.931	35.7	11.232	7.571	8787.58	1.8	341.01	7.11	1.5	52.1	94.043	4.2	75.09
ARM	Asia	Armenia	2020-02-05	0	0	0	0	0	0	0	0									2963234	102.931	35.7	11.232	7.571	8787.58	1.8	341.01	7.11	1.5	52.1	94.043	4.2	75.09
ARM	Asia	Armenia	2020-02-06	0	0	0	0	0	0	0	0									2963234	102.931	35.7	11.232	7.571	8787.58	1.8	341.01	7.11	1.5	52.1	94.043	4.2	75.09
ARM	Asia	Armenia	2020-02-07	0	0	0	0	0	0	0	0									2963234	102.931	35.7	11.232	7.571	8787.58	1.8	341.01	7.11	1.5	52.1	94.043	4.2	75.09
ARM	Asia	Armenia	2020-02-08	0	0	0	0	0	0	0	0									2963234	102.931	35.7	11.232	7.571	8787.58	1.8	341.01	7.11	1.5	52.1	94.043	4.2	75.09
ARM	Asia	Armenia	2020-02-09	0	0	0	0	0	0	0	0									2963234	102.931	35.7	11.232	7.571	8787.58	1.8	341.01	7.11	1.5	52.1	94.043	4.2	75.09
ARM	Asia	Armenia	2020-02-10	0	0	0	0	0	0	0	0									2963234	102.931	35.7	11.232	7.571	8787.58	1.8	341.01	7.11	1.5	52.1	94.043	4.2	75.09
ARM	Asia	Armenia	2020-02-11	0	0	0	0	0	0	0	0									2963234	102.931	35.7	11.232	7.571	8787.58	1.8	341.01	7.11	1.5	52.1	94.043	4.2	75.09
ARM	Asia	Armenia	2020-02-12	0	0	0	0	0	0	0	0									2963234	102.931	35.7	11.232	7.571	8787.58	1.8	341.01	7.11	1.5	52.1	94.043	4.2	75.09
ARM	Asia	Armenia	2020-02-13	0	0	0	0	0	0	0	0									2963234	102.931	35.7	11.232	7.571	8787.58	1.8	341.01	7.11	1.5	52.1	94.043	4.2	75.09
ARM	Asia	Armenia	2020-02-14	0	0	0	0	0	0	0	0									2963234	102.931	35.7	11.232	7.571	8787.58	1.8	341.01	7.11	1.5	52.1	94.043	4.2	75.09
ARM	Asia	Armenia	2020-02-15	0	0	0	0	0	0	0	0									2963234	102.931	35.7	11.232	7.571	8787.58	1.8	341.01	7.11	1.5	52.1	94.043	4.2	75.09
ARM	Asia	Armenia	2020-02-16	0	0	0	0	0	0	0	0									2963234	102.931	35.7	11.232	7.571	8787.58	1.8	341.01	7.11	1.5	52.1	94.043	4.2	75.09
ARM	Asia	Armenia	2020-02-17	0	0	0	0	0	0	0	0									2963234	102.931	35.7	11.232	7.571	8787.58	1.8	341.01	7.11	1.5	52.1	94.043	4.2	75.09
ARM	Asia	Armenia	2020-02-18	0	0	0	0	0	0	0	0									2963234	102.931	35.7	11.232	7.571	8787.58	1.8	341.01	7.11	1.5	52.1	94.043	4.2	75.09
ARM	Asia	Armenia	2020-02-19	0	0	0	0	0	0	0	0									2963234	102.931	35.7	11.232	7.571	8787.58	1.8	341.01	7.11	1.5	52.1	94.043	4.2	75.09
ARM	Asia	Armenia	2020-02-20	0	0	0	0	0	0	0	0									2963234	102.931	35.7	11.232	7.571	8787.58	1.8	341.01	7.11	1.5	52.1	94.043	4.2	75.09
ARM	Asia	Armenia	2020-02-21	0	0	0	0	0	0	0	0									2963234	102.931	35.7	11.232	7.571	8787.58	1.8	341.01	7.11	1.5	52.1	94.043	4.2	75.09
ARM	Asia	Armenia	2020-02-22	0	0	0	0	0	0	0	0									2963234	102.931	35.7	11.232	7.571	8787.58	1.8	341.01	7.11	1.5	52.1	94.043	4.2	75.09
ARM	Asia	Armenia	2020-02-23	0	0	0	0	0	0	0	0									2963234	102.931	35.7	11.232	7.571	8787.58	1.8	341.01	7.11	1.5	52.1	94.043	4.2	75.09
ARM	Asia	Armenia	2020-02-24	0	0	0	0	0	0	0	0									2963234	102.931	35.7	11.232	7.571	8787.58	1.8	341.01	7.11	1.5	52.1	94.043	4.2	75.09
ARM	Asia	Armenia	2020-02-25	0	0	0	0	0	0	0	0									2963234	102.931	35.7	11.232	7.571	8787.58	1.8	341.01	7.11	1.5	52.1	94.043	4.2	75.09
ARM	Asia	Armenia	2020-02-26	0	0	0	0	0	0	0	0									2963234	102.931	35.7	11.232	7.571	8787.58	1.8	341.01	7.11	1.5	52.1	94.043	4.2	75.09
ARM	Asia	Armenia	2020-02-27	0	0	0	0	0	0	0	0									2963234	102.931	35.7	11.232	7.571	8787.58	1.8	341.01	7.11	1.5	52.1	94.043	4.2	75.09
ARM	Asia	Armenia	2020-02-28	0	0	0	0	0	0	0	0									2963234	102.931	35.7	11.232	7.571	8787.58	1.8	341.01	7.11	1.5	52.1	94.043	4.2	75.09
ARM	Asia	Armenia	2020-02-29	0	0	0	0	0	0	0	0									2963234	102.931	35.7	11.232	7.571	8787.58	1.8	341.01	7.11	1.5	52.1	94.043	4.2	75.09
ARM	Asia	Armenia	2020-03-01	1	1	0	0	0.337	0.337	0	0									2963234	102.931	35.7	11.232	7.571	8787.58	1.8	341.01	7.11	1.5	52.1	94.043	4.2	75.09
ARM	Asia	Armenia	2020-03-02	1	0	0	0	0.337	0	0	0									2963234	102.931	35.7	11.232	7.571	8787.58	1.8	341.01	7.11	1.5	52.1	94.043	4.2	75.09
ARM	Asia	Armenia	2020-03-12	4	3	0	0	1.35	1.012	0	0									2963234	102.931	35.7	11.232	7.571	8787.58	1.8	341.01	7.11	1.5	52.1	94.043	4.2	75.09
ARM	Asia	Armenia	2020-03-13	6	2	0	0	2.025	0.675	0	0									2963234	102.931	35.7	11.232	7.571	8787.58	1.8	341.01	7.11	1.5	52.1	94.043	4.2	75.09
ARM	Asia	Armenia	2020-03-14	13	7	0	0	4.387	2.362	0	0									2963234	102.931	35.7	11.232	7.571	8787.58	1.8	341.01	7.11	1.5	52.1	94.043	4.2	75.09
ARM	Asia	Armenia	2020-03-15	20	7	0	0	6.749	2.362	0	0									2963234	102.931	35.7	11.232	7.571	8787.58	1.8	341.01	7.11	1.5	52.1	94.043	4.2	75.09
ARM	Asia	Armenia	2020-03-16	30	10	0	0	10.124	3.375	0	0									2963234	102.931	35.7	11.232	7.571	8787.58	1.8	341.01	7.11	1.5	52.1	94.043	4.2	75.09
ARM	Asia	Armenia	2020-03-17	52	22	0	0	17.548	7.424	0	0									2963234	102.931	35.7	11.232	7.571	8787.58	1.8	341.01	7.11	1.5	52.1	94.043	4.2	75.09
ARM	Asia	Armenia	2020-03-18	78	26	0	0	26.323	8.774	0	0									2963234	102.931	35.7	11.232	7.571	8787.58	1.8	341.01	7.11	1.5	52.1	94.043	4.2	75.09
ARM	Asia	Armenia	2020-03-19	115	37	0	0	38.809	12.486	0	0									2963234	102.931	35.7	11.232	7.571	8787.58	1.8	341.01	7.11	1.5	52.1	94.043	4.2	75.09
ARM	Asia	Armenia	2020-03-20	122	7	0	0	41.171	2.362	0	0									2963234	102.931	35.7	11.232	7.571	8787.58	1.8	341.01	7.11	1.5	52.1	94.043	4.2	75.09
ARM	Asia	Armenia	2020-03-21	136	14	0	0	45.896	4.725	0	0									2963234	102.931	35.7	11.232	7.571	8787.58	1.8	341.01	7.11	1.5	52.1	94.043	4.2	75.09
ARM	Asia	Armenia	2020-03-22	160	24	0	0	53.995	8.099	0	0									2963234	102.931	35.7	11.232	7.571	8787.58	1.8	341.01	7.11	1.5	52.1	94.043	4.2	75.09
ARM	Asia	Armenia	2020-03-23	190	30	0	0	64.119	10.124	0	0									2963234	102.931	35.7	11.232	7.571	8787.58	1.8	341.01	7.11	1.5	52.1	94.043	4.2	75.09
ARM	Asia	Armenia	2020-03-24	194	4	0	0	65.469	1.35	0	0									2963234	102.931	35.7	11.232	7.571	8787.58	1.8	341.01	7.11	1.5	52.1	94.043	4.2	75.09
ARM	Asia	Armenia	2020-03-25	265	71	0	0	89.429	23.96	0	0									2963234	102.931	35.7	11.232	7.571	8787.58	1.8	341.01	7.11	1.5	52.1	94.043	4.2	75.09
ARM	Asia	Armenia	2020-03-26	290	25	0	0	97.866	8.437	0	0									2963234	102.931	35.7	11.232	7.571	8787.58	1.8	341.01	7.11	1.5	52.1	94.043	4.2	75.09
ARM	Asia	Armenia	2020-03-27	329	39	1	1	111.027	13.161	0.337	0.337									2963234	102.931	35.7	11.232	7.571	8787.58	1.8	341.01	7.11	1.5	52.1	94.043	4.2	75.09
ARM	Asia	Armenia	2020-03-28	372	43	1	0	125.539	14.511	0.337	0									2963234	102.931	35.7	11.232	7.571	8787.58	1.8	341.01	7.11	1.5	52.1	94.043	4.2	75.09
ARM	Asia	Armenia	2020-03-29	424	52	3	2	143.087	17.548	1.012	0.675									2963234	102.931	35.7	11.232	7.571	8787.58	1.8	341.01	7.11	1.5	52.1	94.043	4.2	75.09
ARM	Asia	Armenia	2020-03-30	424	0	3	0	143.087	0	1.012	0									2963234	102.931	35.7	11.232	7.571	8787.58	1.8	341.01	7.11	1.5	52.1	94.043	4.2	75.09
ARM	Asia	Armenia	2020-03-31	482	58	3	0	162.66	19.573	1.012	0									2963234	102.931	35.7	11.232	7.571	8787.58	1.8	341.01	7.11	1.5	52.1	94.043	4.2	75.09
ARM	Asia	Armenia	2020-04-01	532	50	3	0	179.534	16.873	1.012	0									2963234	102.931	35.7	11.232	7.571	8787.58	1.8	341.01	7.11	1.5	52.1	94.043	4.2	75.09
ARM	Asia	Armenia	2020-04-02	571	39	3	0	192.695	13.161	1.012	0									2963234	102.931	35.7	11.232	7.571	8787.58	1.8	341.01	7.11	1.5	52.1	94.043	4.2	75.09
ARM	Asia	Armenia	2020-04-03	663	92	4	1	223.742	31.047	1.35	0.337									2963234	102.931	35.7	11.232	7.571	8787.58	1.8	341.01	7.11	1.5	52.1	94.043	4.2	75.09
ARM	Asia	Armenia	2020-04-04	736	73	7	3	248.377	24.635	2.362	1.012									2963234	102.931	35.7	11.232	7.571	8787.58	1.8	341.01	7.11	1.5	52.1	94.043	4.2	75.09
ARM	Asia	Armenia	2020-04-05	770	34	7	0	259.851	11.474	2.362	0									2963234	102.931	35.7	11.232	7.571	8787.58	1.8	341.01	7.11	1.5	52.1	94.043	4.2	75.09
ARM	Asia	Armenia	2020-04-06	822	52	7	0	277.4	17.548	2.362	0									2963234	102.931	35.7	11.232	7.571	8787.58	1.8	341.01	7.11	1.5	52.1	94.043	4.2	75.09
ARM	Asia	Armenia	2020-04-07	833	11	8	1	281.112	3.712	2.7	0.337									2963234	102.931	35.7	11.232	7.571	8787.58	1.8	341.01	7.11	1.5	52.1	94.043	4.2	75.09
ARM	Asia	Armenia	2020-04-08	853	20	8	0	287.861	6.749	2.7	0									2963234	102.931	35.7	11.232	7.571	8787.58	1.8	341.01	7.11	1.5	52.1	94.043	4.2	75.09
ARM	Asia	Armenia	2020-04-09	881	28	9	1	297.31	9.449	3.037	0.337									2963234	102.931	35.7	11.232	7.571	8787.58	1.8	341.01	7.11	1.5	52.1	94.043	4.2	75.09
ARM	Asia	Armenia	2020-04-10	921	40	10	1	310.809	13.499	3.375	0.337									2963234	102.931	35.7	11.232	7.571	8787.58	1.8	341.01	7.11	1.5	52.1	94.043	4.2	75.09
ARM	Asia	Armenia	2020-04-11	937	16	11	1	316.209	5.4	3.712	0.337									2963234	102.931	35.7	11.232	7.571	8787.58	1.8	341.01	7.11	1.5	52.1	94.043	4.2	75.09
ARM	Asia	Armenia	2020-04-12	967	30	13	2	326.333	10.124	4.387	0.675									2963234	102.931	35.7	11.232	7.571	8787.58	1.8	341.01	7.11	1.5	52.1	94.043	4.2	75.09
ARM	Asia	Armenia	2020-04-13	1013	46	13	0	341.856	15.524	4.387	0									2963234	102.931	35.7	11.232	7.571	8787.58	1.8	341.01	7.11	1.5	52.1	94.043	4.2	75.09
ARM	Asia	Armenia	2020-04-14	1039	26	14	1	350.63	8.774	4.725	0.337									2963234	102.931	35.7	11.232	7.571	8787.58	1.8	341.01	7.11	1.5	52.1	94.043	4.2	75.09
ARM	Asia	Armenia	2020-04-15	1111	72	17	3	374.928	24.298	5.737	1.012									2963234	102.931	35.7	11.232	7.571	8787.58	1.8	341.01	7.11	1.5	52.1	94.043	4.2	75.09
ARM	Asia	Armenia	2020-04-16	1159	48	18	1	391.127	16.199	6.074	0.337									2963234	102.931	35.7	11.232	7.571	8787.58	1.8	341.01	7.11	1.5	52.1	94.043	4.2	75.09
ARM	Asia	Armenia	2020-04-17	1201	42	19	1	405.3	14.174	6.412	0.337									2963234	102.931	35.7	11.232	7.571	8787.58	1.8	341.01	7.11	1.5	52.1	94.043	4.2	75.09
ARM	Asia	Armenia	2020-04-18	1248	47	20	1	421.161	15.861	6.749	0.337									2963234	102.931	35.7	11.232	7.571	8787.58	1.8	341.01	7.11	1.5	52.1	94.043	4.2	75.09
ARM	Asia	Armenia	2020-04-19	1291	43	20	0	435.673	14.511	6.749	0									2963234	102.931	35.7	11.232	7.571	8787.58	1.8	341.01	7.11	1.5	52.1	94.043	4.2	75.09
ARM	Asia	Armenia	2020-04-20	1339	48	22	2	451.871	16.199	7.424	0.675									2963234	102.931	35.7	11.232	7.571	8787.58	1.8	341.01	7.11	1.5	52.1	94.043	4.2	75.09
ARM	Asia	Armenia	2020-04-21	1401	62	24	2	472.794	20.923	8.099	0.675									2963234	102.931	35.7	11.232	7.571	8787.58	1.8	341.01	7.11	1.5	52.1	94.043	4.2	75.09
ARM	Asia	Armenia	2020-04-22	1473	72	24	0	497.092	24.298	8.099	0									2963234	102.931	35.7	11.232	7.571	8787.58	1.8	341.01	7.11	1.5	52.1	94.043	4.2	75.09
ARM	Asia	Armenia	2020-04-23	1523	50	24	0	513.965	16.873	8.099	0									2963234	102.931	35.7	11.232	7.571	8787.58	1.8	341.01	7.11	1.5	52.1	94.043	4.2	75.09
ARM	Asia	Armenia	2020-04-24	1596	73	27	3	538.601	24.635	9.112	1.012									2963234	102.931	35.7	11.232	7.571	8787.58	1.8	341.01	7.11	1.5	52.1	94.043	4.2	75.09
ARM	Asia	Armenia	2020-04-25	1677	81	28	1	565.936	27.335	9.449	0.337									2963234	102.931	35.7	11.232	7.571	8787.58	1.8	341.01	7.11	1.5	52.1	94.043	4.2	75.09
ARM	Asia	Armenia	2020-04-26	1746	69	28	0	589.221	23.285	9.449	0									2963234	102.931	35.7	11.232	7.571	8787.58	1.8	341.01	7.11	1.5	52.1	94.043	4.2	75.09
ARM	Asia	Armenia	2020-04-27	1808	62	29	1	610.144	20.923	9.787	0.337									2963234	102.931	35.7	11.232	7.571	8787.58	1.8	341.01	7.11	1.5	52.1	94.043	4.2	75.09
ARM	Asia	Armenia	2020-04-28	1867	59	30	1	630.055	19.911	10.124	0.337									2963234	102.931	35.7	11.232	7.571	8787.58	1.8	341.01	7.11	1.5	52.1	94.043	4.2	75.09
ARM	Asia	Armenia	2020-04-29	1932	65	30	0	651.99	21.935	10.124	0									2963234	102.931	35.7	11.232	7.571	8787.58	1.8	341.01	7.11	1.5	52.1	94.043	4.2	75.09
ARM	Asia	Armenia	2020-04-30	1932	0	30	0	651.99	0	10.124	0									2963234	102.931	35.7	11.232	7.571	8787.58	1.8	341.01	7.11	1.5	52.1	94.043	4.2	75.09
ARM	Asia	Armenia	2020-05-01	2066	134	32	2	697.211	45.221	10.799	0.675									2963234	102.931	35.7	11.232	7.571	8787.58	1.8	341.01	7.11	1.5	52.1	94.043	4.2	75.09
ARM	Asia	Armenia	2020-05-02	2148	82	33	1	724.884	27.672	11.136	0.337									2963234	102.931	35.7	11.232	7.571	8787.58	1.8	341.01	7.11	1.5	52.1	94.043	4.2	75.09
ARM	Asia	Armenia	2020-05-03	2273	125	33	0	767.067	42.184	11.136	0									2963234	102.931	35.7	11.232	7.571	8787.58	1.8	341.01	7.11	1.5	52.1	94.043	4.2	75.09
ARM	Asia	Armenia	2020-05-04	2386	113	35	2	805.201	38.134	11.811	0.675									2963234	102.931	35.7	11.232	7.571	8787.58	1.8	341.01	7.11	1.5	52.1	94.043	4.2	75.09
ARM	Asia	Armenia	2020-05-05	2507	121	39	4	846.035	40.834	13.161	1.35									2963234	102.931	35.7	11.232	7.571	8787.58	1.8	341.01	7.11	1.5	52.1	94.043	4.2	75.09
ARM	Asia	Armenia	2020-05-06	2619	112	40	1	883.832	37.797	13.499	0.337									2963234	102.931	35.7	11.232	7.571	8787.58	1.8	341.01	7.11	1.5	52.1	94.043	4.2	75.09
ARM	Asia	Armenia	2020-05-07	2782	163	40	0	938.839	55.007	13.499	0									2963234	102.931	35.7	11.232	7.571	8787.58	1.8	341.01	7.11	1.5	52.1	94.043	4.2	75.09
ARM	Asia	Armenia	2020-05-08	2884	102	42	2	973.261	34.422	14.174	0.675									2963234	102.931	35.7	11.232	7.571	8787.58	1.8	341.01	7.11	1.5	52.1	94.043	4.2	75.09
ARM	Asia	Armenia	2020-05-09	3029	145	43	1	1022.194	48.933	14.511	0.337									2963234	102.931	35.7	11.232	7.571	8787.58	1.8	341.01	7.11	1.5	52.1	94.043	4.2	75.09
ARM	Asia	Armenia	2020-05-10	3175	146	44	1	1071.464	49.27	14.849	0.337									2963234	102.931	35.7	11.232	7.571	8787.58	1.8	341.01	7.11	1.5	52.1	94.043	4.2	75.09
ARM	Asia	Armenia	2020-05-11	3313	138	45	1	1118.035	46.571	15.186	0.337									2963234	102.931	35.7	11.232	7.571	8787.58	1.8	341.01	7.11	1.5	52.1	94.043	4.2	75.09
ARM	Asia	Armenia	2020-05-12	3392	79	46	1	1144.695	26.66	15.524	0.337									2963234	102.931	35.7	11.232	7.571	8787.58	1.8	341.01	7.11	1.5	52.1	94.043	4.2	75.09
ARM	Asia	Armenia	2020-05-13	3538	146	47	1	1193.966	49.27	15.861	0.337									2963234	102.931	35.7	11.232	7.571	8787.58	1.8	341.01	7.11	1.5	52.1	94.043	4.2	75.09
ARM	Asia	Armenia	2020-05-14	3718	180	48	1	1254.71	60.744	16.199	0.337									2963234	102.931	35.7	11.232	7.571	8787.58	1.8	341.01	7.11	1.5	52.1	94.043	4.2	75.09
ARM	Asia	Armenia	2020-05-15	3860	142	49	1	1302.631	47.921	16.536	0.337									2963234	102.931	35.7	11.232	7.571	8787.58	1.8	341.01	7.11	1.5	52.1	94.043	4.2	75.09
ARM	Asia	Armenia	2020-05-16	4044	184	52	3	1364.725	62.094	17.548	1.012									2963234	102.931	35.7	11.232	7.571	8787.58	1.8	341.01	7.11	1.5	52.1	94.043	4.2	75.09
ARM	Asia	Armenia	2020-05-17	4283	239	55	3	1445.38	80.655	18.561	1.012									2963234	102.931	35.7	11.232	7.571	8787.58	1.8	341.01	7.11	1.5	52.1	94.043	4.2	75.09
ARM	Asia	Armenia	2020-05-18	4472	189	60	5	1509.162	63.782	20.248	1.687									2963234	102.931	35.7	11.232	7.571	8787.58	1.8	341.01	7.11	1.5	52.1	94.043	4.2	75.09
ARM	Asia	Armenia	2020-05-19	4823	351	61	1	1627.614	118.452	20.586	0.337									2963234	102.931	35.7	11.232	7.571	8787.58	1.8	341.01	7.11	1.5	52.1	94.043	4.2	75.09
ARM	Asia	Armenia	2020-05-20	5041	218	64	3	1701.182	73.568	21.598	1.012									2963234	102.931	35.7	11.232	7.571	8787.58	1.8	341.01	7.11	1.5	52.1	94.043	4.2	75.09
ARM	Asia	Armenia	2020-05-21	5271	230	67	3	1778.8	77.618	22.61	1.012									2963234	102.931	35.7	11.232	7.571	8787.58	1.8	341.01	7.11	1.5	52.1	94.043	4.2	75.09
ARM	Asia	Armenia	2020-05-22	5606	335	70	3	1891.852	113.052	23.623	1.012									2963234	102.931	35.7	11.232	7.571	8787.58	1.8	341.01	7.11	1.5	52.1	94.043	4.2	75.09
ARM	Asia	Armenia	2020-05-23	5928	322	74	4	2000.517	108.665	24.973	1.35									2963234	102.931	35.7	11.232	7.571	8787.58	1.8	341.01	7.11	1.5	52.1	94.043	4.2	75.09
ARM	Asia	Armenia	2020-05-24	6302	374	77	3	2126.73	126.213	25.985	1.012									2963234	102.931	35.7	11.232	7.571	8787.58	1.8	341.01	7.11	1.5	52.1	94.043	4.2	75.09
ARM	Asia	Armenia	2020-05-25	6661	359	81	4	2247.882	121.151	27.335	1.35									2963234	102.931	35.7	11.232	7.571	8787.58	1.8	341.01	7.11	1.5	52.1	94.043	4.2	75.09
ARM	Asia	Armenia	2020-05-26	7113	452	87	6	2400.418	152.536	29.36	2.025									2963234	102.931	35.7	11.232	7.571	8787.58	1.8	341.01	7.11	1.5	52.1	94.043	4.2	75.09
ARM	Asia	Armenia	2020-05-27	7402	289	91	4	2497.947	97.529	30.71	1.35									2963234	102.931	35.7	11.232	7.571	8787.58	1.8	341.01	7.11	1.5	52.1	94.043	4.2	75.09
ARM	Asia	Armenia	2020-05-28	7774	372	98	7	2623.485	125.539	33.072	2.362									2963234	102.931	35.7	11.232	7.571	8787.58	1.8	341.01	7.11	1.5	52.1	94.043	4.2	75.09
ARM	Asia	Armenia	2020-05-29	8216	442	113	15	2772.646	149.161	38.134	5.062									2963234	102.931	35.7	11.232	7.571	8787.58	1.8	341.01	7.11	1.5	52.1	94.043	4.2	75.09
ARM	Asia	Armenia	2020-05-30	8676	460	120	7	2927.882	155.236	40.496	2.362									2963234	102.931	35.7	11.232	7.571	8787.58	1.8	341.01	7.11	1.5	52.1	94.043	4.2	75.09
ARM	Asia	Armenia	2020-05-31	8927	251	127	7	3012.587	84.705	42.859	2.362									2963234	102.931	35.7	11.232	7.571	8787.58	1.8	341.01	7.11	1.5	52.1	94.043	4.2	75.09
ARM	Asia	Armenia	2020-06-01	9282	355	131	4	3132.388	119.802	44.208	1.35									2963234	102.931	35.7	11.232	7.571	8787.58	1.8	341.01	7.11	1.5	52.1	94.043	4.2	75.09
ARM	Asia	Armenia	2020-06-02	9492	210	139	8	3203.257	70.869	46.908	2.7									2963234	102.931	35.7	11.232	7.571	8787.58	1.8	341.01	7.11	1.5	52.1	94.043	4.2	75.09
ARM	Asia	Armenia	2020-06-03	10009	517	158	19	3377.729	174.472	53.32	6.412									2963234	102.931	35.7	11.232	7.571	8787.58	1.8	341.01	7.11	1.5	52.1	94.043	4.2	75.09
ARM	Asia	Armenia	2020-06-04	10524	515	170	12	3551.525	173.797	57.37	4.05									2963234	102.931	35.7	11.232	7.571	8787.58	1.8	341.01	7.11	1.5	52.1	94.043	4.2	75.09
ARM	Asia	Armenia	2020-06-05	11221	697	176	6	3786.741	235.216	59.395	2.025									2963234	102.931	35.7	11.232	7.571	8787.58	1.8	341.01	7.11	1.5	52.1	94.043	4.2	75.09
ARM	Asia	Armenia	2020-06-06	11817	596	183	7	3987.873	201.132	61.757	2.362									2963234	102.931	35.7	11.232	7.571	8787.58	1.8	341.01	7.11	1.5	52.1	94.043	4.2	75.09
ARM	Asia	Armenia	2020-06-07	12364	547	190	7	4172.468	184.596	64.119	2.362									2963234	102.931	35.7	11.232	7.571	8787.58	1.8	341.01	7.11	1.5	52.1	94.043	4.2	75.09
ARM	Asia	Armenia	2020-06-08	13130	766	200	10	4430.97	258.501	67.494	3.375									2963234	102.931	35.7	11.232	7.571	8787.58	1.8	341.01	7.11	1.5	52.1	94.043	4.2	75.09
ARM	Asia	Armenia	2020-06-09	13325	195	211	11	4496.776	65.806	71.206	3.712									2963234	102.931	35.7	11.232	7.571	8787.58	1.8	341.01	7.11	1.5	52.1	94.043	4.2	75.09
ARM	Asia	Armenia	2020-06-10	13675	350	217	6	4614.89	118.114	73.231	2.025									2963234	102.931	35.7	11.232	7.571	8787.58	1.8	341.01	7.11	1.5	52.1	94.043	4.2	75.09
ARM	Asia	Armenia	2020-06-11	14103	428	227	10	4759.327	144.437	76.605	3.375									2963234	102.931	35.7	11.232	7.571	8787.58	1.8	341.01	7.11	1.5	52.1	94.043	4.2	75.09
ARM	Asia	Armenia	2020-06-12	14669	566	245	18	4950.335	191.008	82.68	6.074									2963234	102.931	35.7	11.232	7.571	8787.58	1.8	341.01	7.11	1.5	52.1	94.043	4.2	75.09
ARM	Asia	Armenia	2020-06-13	15281	612	258	13	5156.866	206.531	87.067	4.387									2963234	102.931	35.7	11.232	7.571	8787.58	1.8	341.01	7.11	1.5	52.1	94.043	4.2	75.09
ARM	Asia	Armenia	2020-06-14	16004	723	264	6	5400.856	243.99	89.092	2.025									2963234	102.931	35.7	11.232	7.571	8787.58	1.8	341.01	7.11	1.5	52.1	94.043	4.2	75.09
ARM	Asia	Armenia	2020-06-15	16667	663	269	5	5624.598	223.742	90.779	1.687									2963234	102.931	35.7	11.232	7.571	8787.58	1.8	341.01	7.11	1.5	52.1	94.043	4.2	75.09
ARM	Asia	Armenia	2020-06-16	17064	397	285	16	5758.573	133.975	96.179	5.4									2963234	102.931	35.7	11.232	7.571	8787.58	1.8	341.01	7.11	1.5	52.1	94.043	4.2	75.09
ARM	Asia	Armenia	2020-06-17	17489	425	293	8	5901.998	143.424	98.878	2.7									2963234	102.931	35.7	11.232	7.571	8787.58	1.8	341.01	7.11	1.5	52.1	94.043	4.2	75.09
ARM	Asia	Armenia	2020-06-18	18033	544	302	9	6085.581	183.583	101.916	3.037									2963234	102.931	35.7	11.232	7.571	8787.58	1.8	341.01	7.11	1.5	52.1	94.043	4.2	75.09
ARM	Asia	Armenia	2020-06-19	18698	665	309	7	6309.998	224.417	104.278	2.362									2963234	102.931	35.7	11.232	7.571	8787.58	1.8	341.01	7.11	1.5	52.1	94.043	4.2	75.09
ARM	Asia	Armenia	2020-06-20	19157	459	319	10	6464.896	154.898	107.653	3.375									2963234	102.931	35.7	11.232	7.571	8787.58	1.8	341.01	7.11	1.5	52.1	94.043	4.2	75.09
ARM	Asia	Armenia	2020-06-21	19708	551	332	13	6650.842	185.945	112.04	4.387									2963234	102.931	35.7	11.232	7.571	8787.58	1.8	341.01	7.11	1.5	52.1	94.043	4.2	75.09
ARM	Asia	Armenia	2020-06-22	20588	880	360	28	6947.814	296.973	121.489	9.449									2963234	102.931	35.7	11.232	7.571	8787.58	1.8	341.01	7.11	1.5	52.1	94.043	4.2	75.09
ARM	Asia	Armenia	2020-06-23	20588	0	360	0	6947.814	0	121.489	0									2963234	102.931	35.7	11.232	7.571	8787.58	1.8	341.01	7.11	1.5	52.1	94.043	4.2	75.09
ARM	Asia	Armenia	2020-06-24	21717	1129	386	26	7328.817	381.003	130.263	8.774									2963234	102.931	35.7	11.232	7.571	8787.58	1.8	341.01	7.11	1.5	52.1	94.043	4.2	75.09
ARM	Asia	Armenia	2020-06-25	21717	0	386	0	7328.817	0	130.263	0									2963234	102.931	35.7	11.232	7.571	8787.58	1.8	341.01	7.11	1.5	52.1	94.043	4.2	75.09
ARM	Asia	Armenia	2020-06-26	23247	1530	410	24	7845.145	516.328	138.362	8.099									2963234	102.931	35.7	11.232	7.571	8787.58	1.8	341.01	7.11	1.5	52.1	94.043	4.2	75.09
ABW	North America	Aruba	2020-03-13	2	2	0	0	18.733	18.733	0	0								0	106766	584.8	41.2	13.085	7.452	35973.781			11.62					76.29
ABW	North America	Aruba	2020-03-20	4	2	0	0	37.465	18.733	0	0								30.56	106766	584.8	41.2	13.085	7.452	35973.781			11.62					76.29
ABW	North America	Aruba	2020-03-24	12	8	0	0	112.395	74.93	0	0								41.67	106766	584.8	41.2	13.085	7.452	35973.781			11.62					76.29
ABW	North America	Aruba	2020-03-25	17	5	0	0	159.227	46.831	0	0								41.67	106766	584.8	41.2	13.085	7.452	35973.781			11.62					76.29
ABW	North America	Aruba	2020-03-26	19	2	0	0	177.959	18.733	0	0								41.67	106766	584.8	41.2	13.085	7.452	35973.781			11.62					76.29
ABW	North America	Aruba	2020-03-27	28	9	0	0	262.256	84.296	0	0								41.67	106766	584.8	41.2	13.085	7.452	35973.781			11.62					76.29
ABW	North America	Aruba	2020-03-28	28	0	0	0	262.256	0	0	0								41.67	106766	584.8	41.2	13.085	7.452	35973.781			11.62					76.29
ABW	North America	Aruba	2020-03-29	28	0	0	0	262.256	0	0	0								82.41	106766	584.8	41.2	13.085	7.452	35973.781			11.62					76.29
ABW	North America	Aruba	2020-03-30	50	22	0	0	468.314	206.058	0	0								82.41	106766	584.8	41.2	13.085	7.452	35973.781			11.62					76.29
ABW	North America	Aruba	2020-04-01	55	5	0	0	515.145	46.831	0	0								82.41	106766	584.8	41.2	13.085	7.452	35973.781			11.62					76.29
ABW	North America	Aruba	2020-04-02	55	0	0	0	515.145	0	0	0								82.41	106766	584.8	41.2	13.085	7.452	35973.781			11.62					76.29
ABW	North America	Aruba	2020-04-03	60	5	0	0	561.977	46.831	0	0								82.41	106766	584.8	41.2	13.085	7.452	35973.781			11.62					76.29
ABW	North America	Aruba	2020-04-04	62	2	0	0	580.709	18.733	0	0								82.41	106766	584.8	41.2	13.085	7.452	35973.781			11.62					76.29
ABW	North America	Aruba	2020-04-05	64	2	0	0	599.442	18.733	0	0								82.41	106766	584.8	41.2	13.085	7.452	35973.781			11.62					76.29
ABW	North America	Aruba	2020-04-06	64	0	0	0	599.442	0	0	0								82.41	106766	584.8	41.2	13.085	7.452	35973.781			11.62					76.29
ABW	North America	Aruba	2020-04-07	71	7	0	0	665.006	65.564	0	0								82.41	106766	584.8	41.2	13.085	7.452	35973.781			11.62					76.29
ABW	North America	Aruba	2020-04-08	74	3	0	0	693.105	28.099	0	0								82.41	106766	584.8	41.2	13.085	7.452	35973.781			11.62					76.29
ABW	North America	Aruba	2020-04-09	77	3	0	0	721.203	28.099	0	0								82.41	106766	584.8	41.2	13.085	7.452	35973.781			11.62					76.29
ABW	North America	Aruba	2020-04-10	82	5	0	0	768.035	46.831	0	0								86.11	106766	584.8	41.2	13.085	7.452	35973.781			11.62					76.29
ABW	North America	Aruba	2020-04-11	86	4	0	0	805.5	37.465	0	0								82.41	106766	584.8	41.2	13.085	7.452	35973.781			11.62					76.29
ABW	North America	Aruba	2020-04-12	92	6	0	0	861.698	56.198	0	0								86.11	106766	584.8	41.2	13.085	7.452	35973.781			11.62					76.29
ABW	North America	Aruba	2020-04-13	92	0	0	0	861.698	0	0	0								86.11	106766	584.8	41.2	13.085	7.452	35973.781			11.62					76.29
ABW	North America	Aruba	2020-04-14	92	0	0	0	861.698	0	0	0								82.41	106766	584.8	41.2	13.085	7.452	35973.781			11.62					76.29
ABW	North America	Aruba	2020-04-15	92	0	0	0	861.698	0	0	0								82.41	106766	584.8	41.2	13.085	7.452	35973.781			11.62					76.29
ABW	North America	Aruba	2020-04-16	93	1	1	1	871.064	9.366	9.366	9.366								82.41	106766	584.8	41.2	13.085	7.452	35973.781			11.62					76.29
ABW	North America	Aruba	2020-04-17	95	2	1	0	889.796	18.733	9.366	0								82.41	106766	584.8	41.2	13.085	7.452	35973.781			11.62					76.29
ABW	North America	Aruba	2020-04-18	96	1	2	1	899.163	9.366	18.733	9.366								85.19	106766	584.8	41.2	13.085	7.452	35973.781			11.62					76.29
ABW	North America	Aruba	2020-04-19	96	0	2	0	899.163	0	18.733	0								85.19	106766	584.8	41.2	13.085	7.452	35973.781			11.62					76.29
ABW	North America	Aruba	2020-04-20	97	1	2	0	908.529	9.366	18.733	0								82.41	106766	584.8	41.2	13.085	7.452	35973.781			11.62					76.29
ABW	North America	Aruba	2020-04-21	97	0	2	0	908.529	0	18.733	0								82.41	106766	584.8	41.2	13.085	7.452	35973.781			11.62					76.29
ABW	North America	Aruba	2020-04-22	97	0	2	0	908.529	0	18.733	0								82.41	106766	584.8	41.2	13.085	7.452	35973.781			11.62					76.29
ABW	North America	Aruba	2020-04-23	100	3	2	0	936.628	28.099	18.733	0								82.41	106766	584.8	41.2	13.085	7.452	35973.781			11.62					76.29
ABW	North America	Aruba	2020-04-24	100	0	2	0	936.628	0	18.733	0								82.41	106766	584.8	41.2	13.085	7.452	35973.781			11.62					76.29
ABW	North America	Aruba	2020-04-25	100	0	2	0	936.628	0	18.733	0								82.41	106766	584.8	41.2	13.085	7.452	35973.781			11.62					76.29
ABW	North America	Aruba	2020-04-26	100	0	2	0	936.628	0	18.733	0								82.41	106766	584.8	41.2	13.085	7.452	35973.781			11.62					76.29
ABW	North America	Aruba	2020-04-27	100	0	2	0	936.628	0	18.733	0								82.41	106766	584.8	41.2	13.085	7.452	35973.781			11.62					76.29
ABW	North America	Aruba	2020-04-28	100	0	2	0	936.628	0	18.733	0								82.41	106766	584.8	41.2	13.085	7.452	35973.781			11.62					76.29
ABW	North America	Aruba	2020-04-29	100	0	2	0	936.628	0	18.733	0								82.41	106766	584.8	41.2	13.085	7.452	35973.781			11.62					76.29
ABW	North America	Aruba	2020-04-30	100	0	2	0	936.628	0	18.733	0								82.41	106766	584.8	41.2	13.085	7.452	35973.781			11.62					76.29
ABW	North America	Aruba	2020-05-01	100	0	2	0	936.628	0	18.733	0								82.41	106766	584.8	41.2	13.085	7.452	35973.781			11.62					76.29
ABW	North America	Aruba	2020-05-02	100	0	2	0	936.628	0	18.733	0								82.41	106766	584.8	41.2	13.085	7.452	35973.781			11.62					76.29
ABW	North America	Aruba	2020-05-03	100	0	2	0	936.628	0	18.733	0								82.41	106766	584.8	41.2	13.085	7.452	35973.781			11.62					76.29
ABW	North America	Aruba	2020-05-04	100	0	2	0	936.628	0	18.733	0								78.7	106766	584.8	41.2	13.085	7.452	35973.781			11.62					76.29
ABW	North America	Aruba	2020-05-05	100	0	2	0	936.628	0	18.733	0								78.7	106766	584.8	41.2	13.085	7.452	35973.781			11.62					76.29
ABW	North America	Aruba	2020-05-06	100	0	2	0	936.628	0	18.733	0								78.7	106766	584.8	41.2	13.085	7.452	35973.781			11.62					76.29
ABW	North America	Aruba	2020-05-07	101	1	2	0	945.994	9.366	18.733	0								78.7	106766	584.8	41.2	13.085	7.452	35973.781			11.62					76.29
ABW	North America	Aruba	2020-05-08	101	0	3	1	945.994	0	28.099	9.366								78.7	106766	584.8	41.2	13.085	7.452	35973.781			11.62					76.29
ABW	North America	Aruba	2020-05-09	101	0	3	0	945.994	0	28.099	0								78.7	106766	584.8	41.2	13.085	7.452	35973.781			11.62					76.29
ABW	North America	Aruba	2020-05-10	101	0	3	0	945.994	0	28.099	0								78.7	106766	584.8	41.2	13.085	7.452	35973.781			11.62					76.29
ABW	North America	Aruba	2020-05-11	101	0	3	0	945.994	0	28.099	0								78.7	106766	584.8	41.2	13.085	7.452	35973.781			11.62					76.29
ABW	North America	Aruba	2020-05-12	101	0	3	0	945.994	0	28.099	0								78.7	106766	584.8	41.2	13.085	7.452	35973.781			11.62					76.29
ABW	North America	Aruba	2020-05-13	101	0	3	0	945.994	0	28.099	0								78.7	106766	584.8	41.2	13.085	7.452	35973.781			11.62					76.29
ABW	North America	Aruba	2020-05-14	101	0	3	0	945.994	0	28.099	0								78.7	106766	584.8	41.2	13.085	7.452	35973.781			11.62					76.29
ABW	North America	Aruba	2020-05-15	101	0	3	0	945.994	0	28.099	0								78.7	106766	584.8	41.2	13.085	7.452	35973.781			11.62					76.29
ABW	North America	Aruba	2020-05-16	101	0	3	0	945.994	0	28.099	0								78.7	106766	584.8	41.2	13.085	7.452	35973.781			11.62					76.29
ABW	North America	Aruba	2020-05-17	101	0	3	0	945.994	0	28.099	0								78.7	106766	584.8	41.2	13.085	7.452	35973.781			11.62					76.29
ABW	North America	Aruba	2020-05-18	101	0	3	0	945.994	0	28.099	0								45.37	106766	584.8	41.2	13.085	7.452	35973.781			11.62					76.29
ABW	North America	Aruba	2020-05-19	101	0	3	0	945.994	0	28.099	0								45.37	106766	584.8	41.2	13.085	7.452	35973.781			11.62					76.29
ABW	North America	Aruba	2020-05-20	101	0	3	0	945.994	0	28.099	0								45.37	106766	584.8	41.2	13.085	7.452	35973.781			11.62					76.29
ABW	North America	Aruba	2020-05-21	101	0	3	0	945.994	0	28.099	0								45.37	106766	584.8	41.2	13.085	7.452	35973.781			11.62					76.29
ABW	North America	Aruba	2020-05-22	101	0	3	0	945.994	0	28.099	0								45.37	106766	584.8	41.2	13.085	7.452	35973.781			11.62					76.29
ABW	North America	Aruba	2020-05-23	101	0	3	0	945.994	0	28.099	0								45.37	106766	584.8	41.2	13.085	7.452	35973.781			11.62					76.29
ABW	North America	Aruba	2020-05-24	101	0	3	0	945.994	0	28.099	0								45.37	106766	584.8	41.2	13.085	7.452	35973.781			11.62					76.29
ABW	North America	Aruba	2020-05-25	101	0	3	0	945.994	0	28.099	0								45.37	106766	584.8	41.2	13.085	7.452	35973.781			11.62					76.29
ABW	North America	Aruba	2020-05-26	101	0	3	0	945.994	0	28.099	0								45.37	106766	584.8	41.2	13.085	7.452	35973.781			11.62					76.29
ABW	North America	Aruba	2020-05-27	101	0	3	0	945.994	0	28.099	0								45.37	106766	584.8	41.2	13.085	7.452	35973.781			11.62					76.29
ABW	North America	Aruba	2020-05-28	101	0	3	0	945.994	0	28.099	0								41.67	106766	584.8	41.2	13.085	7.452	35973.781			11.62					76.29
ABW	North America	Aruba	2020-05-29	101	0	3	0	945.994	0	28.099	0								41.67	106766	584.8	41.2	13.085	7.452	35973.781			11.62					76.29
ABW	North America	Aruba	2020-05-30	101	0	3	0	945.994	0	28.099	0								41.67	106766	584.8	41.2	13.085	7.452	35973.781			11.62					76.29
ABW	North America	Aruba	2020-05-31	101	0	3	0	945.994	0	28.099	0								36.11	106766	584.8	41.2	13.085	7.452	35973.781			11.62					76.29
ABW	North America	Aruba	2020-06-01	101	0	3	0	945.994	0	28.099	0								36.11	106766	584.8	41.2	13.085	7.452	35973.781			11.62					76.29
ABW	North America	Aruba	2020-06-02	101	0	3	0	945.994	0	28.099	0								36.11	106766	584.8	41.2	13.085	7.452	35973.781			11.62					76.29
ABW	North America	Aruba	2020-06-03	101	0	3	0	945.994	0	28.099	0								36.11	106766	584.8	41.2	13.085	7.452	35973.781			11.62					76.29
ABW	North America	Aruba	2020-06-04	101	0	3	0	945.994	0	28.099	0								36.11	106766	584.8	41.2	13.085	7.452	35973.781			11.62					76.29
ABW	North America	Aruba	2020-06-05	101	0	3	0	945.994	0	28.099	0								36.11	106766	584.8	41.2	13.085	7.452	35973.781			11.62					76.29
ABW	North America	Aruba	2020-06-06	101	0	3	0	945.994	0	28.099	0								36.11	106766	584.8	41.2	13.085	7.452	35973.781			11.62					76.29
ABW	North America	Aruba	2020-06-07	101	0	3	0	945.994	0	28.099	0								36.11	106766	584.8	41.2	13.085	7.452	35973.781			11.62					76.29
ABW	North America	Aruba	2020-06-08	101	0	3	0	945.994	0	28.099	0								36.11	106766	584.8	41.2	13.085	7.452	35973.781			11.62					76.29
ABW	North America	Aruba	2020-06-09	101	0	3	0	945.994	0	28.099	0								36.11	106766	584.8	41.2	13.085	7.452	35973.781			11.62					76.29
ABW	North America	Aruba	2020-06-10	101	0	3	0	945.994	0	28.099	0								32.41	106766	584.8	41.2	13.085	7.452	35973.781			11.62					76.29
ABW	North America	Aruba	2020-06-11	101	0	3	0	945.994	0	28.099	0								32.41	106766	584.8	41.2	13.085	7.452	35973.781			11.62					76.29
ABW	North America	Aruba	2020-06-12	101	0	3	0	945.994	0	28.099	0								32.41	106766	584.8	41.2	13.085	7.452	35973.781			11.62					76.29
ABW	North America	Aruba	2020-06-13	101	0	3	0	945.994	0	28.099	0								32.41	106766	584.8	41.2	13.085	7.452	35973.781			11.62					76.29
ABW	North America	Aruba	2020-06-14	101	0	3	0	945.994	0	28.099	0								32.41	106766	584.8	41.2	13.085	7.452	35973.781			11.62					76.29
ABW	North America	Aruba	2020-06-15	101	0	3	0	945.994	0	28.099	0								32.41	106766	584.8	41.2	13.085	7.452	35973.781			11.62					76.29
ABW	North America	Aruba	2020-06-16	101	0	3	0	945.994	0	28.099	0								32.41	106766	584.8	41.2	13.085	7.452	35973.781			11.62					76.29
ABW	North America	Aruba	2020-06-17	101	0	3	0	945.994	0	28.099	0								32.41	106766	584.8	41.2	13.085	7.452	35973.781			11.62					76.29
ABW	North America	Aruba	2020-06-18	101	0	3	0	945.994	0	28.099	0								32.41	106766	584.8	41.2	13.085	7.452	35973.781			11.62					76.29
ABW	North America	Aruba	2020-06-19	101	0	3	0	945.994	0	28.099	0								32.41	106766	584.8	41.2	13.085	7.452	35973.781			11.62					76.29
ABW	North America	Aruba	2020-06-20	101	0	3	0	945.994	0	28.099	0								32.41	106766	584.8	41.2	13.085	7.452	35973.781			11.62					76.29
ABW	North America	Aruba	2020-06-21	101	0	3	0	945.994	0	28.099	0								32.41	106766	584.8	41.2	13.085	7.452	35973.781			11.62					76.29
ABW	North America	Aruba	2020-06-22	101	0	3	0	945.994	0	28.099	0								32.41	106766	584.8	41.2	13.085	7.452	35973.781			11.62					76.29
ABW	North America	Aruba	2020-06-23	101	0	3	0	945.994	0	28.099	0								32.41	106766	584.8	41.2	13.085	7.452	35973.781			11.62					76.29
ABW	North America	Aruba	2020-06-24	101	0	3	0	945.994	0	28.099	0								32.41	106766	584.8	41.2	13.085	7.452	35973.781			11.62					76.29
ABW	North America	Aruba	2020-06-25	101	0	3	0	945.994	0	28.099	0									106766	584.8	41.2	13.085	7.452	35973.781			11.62					76.29
ABW	North America	Aruba	2020-06-26	101	0	3	0	945.994	0	28.099	0									106766	584.8	41.2	13.085	7.452	35973.781			11.62					76.29
AUS	Oceania	Australia	2019-12-31	0	0	0	0	0	0	0	0									25499881	3.202	37.9	15.504	10.129	44648.71	0.5	107.791	5.07	13	16.5		3.84	83.44
AUS	Oceania	Australia	2020-01-01	0	0	0	0	0	0	0	0								0	25499881	3.202	37.9	15.504	10.129	44648.71	0.5	107.791	5.07	13	16.5		3.84	83.44
AUS	Oceania	Australia	2020-01-02	0	0	0	0	0	0	0	0								0	25499881	3.202	37.9	15.504	10.129	44648.71	0.5	107.791	5.07	13	16.5		3.84	83.44
AUS	Oceania	Australia	2020-01-03	0	0	0	0	0	0	0	0								0	25499881	3.202	37.9	15.504	10.129	44648.71	0.5	107.791	5.07	13	16.5		3.84	83.44
AUS	Oceania	Australia	2020-01-04	0	0	0	0	0	0	0	0								0	25499881	3.202	37.9	15.504	10.129	44648.71	0.5	107.791	5.07	13	16.5		3.84	83.44
AUS	Oceania	Australia	2020-01-05	0	0	0	0	0	0	0	0								0	25499881	3.202	37.9	15.504	10.129	44648.71	0.5	107.791	5.07	13	16.5		3.84	83.44
AUS	Oceania	Australia	2020-01-06	0	0	0	0	0	0	0	0								0	25499881	3.202	37.9	15.504	10.129	44648.71	0.5	107.791	5.07	13	16.5		3.84	83.44
AUS	Oceania	Australia	2020-01-07	0	0	0	0	0	0	0	0								0	25499881	3.202	37.9	15.504	10.129	44648.71	0.5	107.791	5.07	13	16.5		3.84	83.44
AUS	Oceania	Australia	2020-01-08	0	0	0	0	0	0	0	0								0	25499881	3.202	37.9	15.504	10.129	44648.71	0.5	107.791	5.07	13	16.5		3.84	83.44
AUS	Oceania	Australia	2020-01-09	0	0	0	0	0	0	0	0								0	25499881	3.202	37.9	15.504	10.129	44648.71	0.5	107.791	5.07	13	16.5		3.84	83.44
AUS	Oceania	Australia	2020-01-10	0	0	0	0	0	0	0	0								0	25499881	3.202	37.9	15.504	10.129	44648.71	0.5	107.791	5.07	13	16.5		3.84	83.44
AUS	Oceania	Australia	2020-01-11	0	0	0	0	0	0	0	0								0	25499881	3.202	37.9	15.504	10.129	44648.71	0.5	107.791	5.07	13	16.5		3.84	83.44
AUS	Oceania	Australia	2020-01-12	0	0	0	0	0	0	0	0								0	25499881	3.202	37.9	15.504	10.129	44648.71	0.5	107.791	5.07	13	16.5		3.84	83.44
AUS	Oceania	Australia	2020-01-13	0	0	0	0	0	0	0	0								0	25499881	3.202	37.9	15.504	10.129	44648.71	0.5	107.791	5.07	13	16.5		3.84	83.44
AUS	Oceania	Australia	2020-01-14	0	0	0	0	0	0	0	0								0	25499881	3.202	37.9	15.504	10.129	44648.71	0.5	107.791	5.07	13	16.5		3.84	83.44
AUS	Oceania	Australia	2020-01-15	0	0	0	0	0	0	0	0								0	25499881	3.202	37.9	15.504	10.129	44648.71	0.5	107.791	5.07	13	16.5		3.84	83.44
AUS	Oceania	Australia	2020-01-16	0	0	0	0	0	0	0	0								0	25499881	3.202	37.9	15.504	10.129	44648.71	0.5	107.791	5.07	13	16.5		3.84	83.44
AUS	Oceania	Australia	2020-01-17	0	0	0	0	0	0	0	0								0	25499881	3.202	37.9	15.504	10.129	44648.71	0.5	107.791	5.07	13	16.5		3.84	83.44
AUS	Oceania	Australia	2020-01-18	0	0	0	0	0	0	0	0								0	25499881	3.202	37.9	15.504	10.129	44648.71	0.5	107.791	5.07	13	16.5		3.84	83.44
AUS	Oceania	Australia	2020-01-19	0	0	0	0	0	0	0	0								0	25499881	3.202	37.9	15.504	10.129	44648.71	0.5	107.791	5.07	13	16.5		3.84	83.44
AUS	Oceania	Australia	2020-01-20	0	0	0	0	0	0	0	0								0	25499881	3.202	37.9	15.504	10.129	44648.71	0.5	107.791	5.07	13	16.5		3.84	83.44
AUS	Oceania	Australia	2020-01-21	0	0	0	0	0	0	0	0								0	25499881	3.202	37.9	15.504	10.129	44648.71	0.5	107.791	5.07	13	16.5		3.84	83.44
AUS	Oceania	Australia	2020-01-22	0	0	0	0	0	0	0	0								0	25499881	3.202	37.9	15.504	10.129	44648.71	0.5	107.791	5.07	13	16.5		3.84	83.44
AUS	Oceania	Australia	2020-01-23	0	0	0	0	0	0	0	0								0	25499881	3.202	37.9	15.504	10.129	44648.71	0.5	107.791	5.07	13	16.5		3.84	83.44
AUS	Oceania	Australia	2020-01-24	0	0	0	0	0	0	0	0								0	25499881	3.202	37.9	15.504	10.129	44648.71	0.5	107.791	5.07	13	16.5		3.84	83.44
AUS	Oceania	Australia	2020-01-25	1	1	0	0	0.039	0.039	0	0								8.33	25499881	3.202	37.9	15.504	10.129	44648.71	0.5	107.791	5.07	13	16.5		3.84	83.44
AUS	Oceania	Australia	2020-01-26	4	3	0	0	0.157	0.118	0	0								8.33	25499881	3.202	37.9	15.504	10.129	44648.71	0.5	107.791	5.07	13	16.5		3.84	83.44
AUS	Oceania	Australia	2020-01-27	4	0	0	0	0.157	0	0	0								8.33	25499881	3.202	37.9	15.504	10.129	44648.71	0.5	107.791	5.07	13	16.5		3.84	83.44
AUS	Oceania	Australia	2020-01-28	4	0	0	0	0.157	0	0	0								8.33	25499881	3.202	37.9	15.504	10.129	44648.71	0.5	107.791	5.07	13	16.5		3.84	83.44
AUS	Oceania	Australia	2020-01-29	4	0	0	0	0.157	0	0	0								8.33	25499881	3.202	37.9	15.504	10.129	44648.71	0.5	107.791	5.07	13	16.5		3.84	83.44
AUS	Oceania	Australia	2020-01-30	6	2	0	0	0.235	0.078	0	0								8.33	25499881	3.202	37.9	15.504	10.129	44648.71	0.5	107.791	5.07	13	16.5		3.84	83.44
AUS	Oceania	Australia	2020-01-31	7	1	0	0	0.275	0.039	0	0								8.33	25499881	3.202	37.9	15.504	10.129	44648.71	0.5	107.791	5.07	13	16.5		3.84	83.44
AUS	Oceania	Australia	2020-02-01	9	2	0	0	0.353	0.078	0	0								16.67	25499881	3.202	37.9	15.504	10.129	44648.71	0.5	107.791	5.07	13	16.5		3.84	83.44
AUS	Oceania	Australia	2020-02-02	11	2	0	0	0.431	0.078	0	0								16.67	25499881	3.202	37.9	15.504	10.129	44648.71	0.5	107.791	5.07	13	16.5		3.84	83.44
AUS	Oceania	Australia	2020-02-03	11	0	0	0	0.431	0	0	0								19.44	25499881	3.202	37.9	15.504	10.129	44648.71	0.5	107.791	5.07	13	16.5		3.84	83.44
AUS	Oceania	Australia	2020-02-04	11	0	0	0	0.431	0	0	0								19.44	25499881	3.202	37.9	15.504	10.129	44648.71	0.5	107.791	5.07	13	16.5		3.84	83.44
AUS	Oceania	Australia	2020-02-05	12	1	0	0	0.471	0.039	0	0								19.44	25499881	3.202	37.9	15.504	10.129	44648.71	0.5	107.791	5.07	13	16.5		3.84	83.44
AUS	Oceania	Australia	2020-02-06	13	1	0	0	0.51	0.039	0	0								19.44	25499881	3.202	37.9	15.504	10.129	44648.71	0.5	107.791	5.07	13	16.5		3.84	83.44
AUS	Oceania	Australia	2020-02-07	14	1	0	0	0.549	0.039	0	0								19.44	25499881	3.202	37.9	15.504	10.129	44648.71	0.5	107.791	5.07	13	16.5		3.84	83.44
AUS	Oceania	Australia	2020-02-08	14	0	0	0	0.549	0	0	0								19.44	25499881	3.202	37.9	15.504	10.129	44648.71	0.5	107.791	5.07	13	16.5		3.84	83.44
AUS	Oceania	Australia	2020-02-09	14	0	0	0	0.549	0	0	0								19.44	25499881	3.202	37.9	15.504	10.129	44648.71	0.5	107.791	5.07	13	16.5		3.84	83.44
AUS	Oceania	Australia	2020-02-10	14	0	0	0	0.549	0	0	0								19.44	25499881	3.202	37.9	15.504	10.129	44648.71	0.5	107.791	5.07	13	16.5		3.84	83.44
AUS	Oceania	Australia	2020-02-11	14	0	0	0	0.549	0	0	0								19.44	25499881	3.202	37.9	15.504	10.129	44648.71	0.5	107.791	5.07	13	16.5		3.84	83.44
AUS	Oceania	Australia	2020-02-12	14	0	0	0	0.549	0	0	0								19.44	25499881	3.202	37.9	15.504	10.129	44648.71	0.5	107.791	5.07	13	16.5		3.84	83.44
AUS	Oceania	Australia	2020-02-13	14	0	0	0	0.549	0	0	0								19.44	25499881	3.202	37.9	15.504	10.129	44648.71	0.5	107.791	5.07	13	16.5		3.84	83.44
AUS	Oceania	Australia	2020-02-14	15	1	0	0	0.588	0.039	0	0								19.44	25499881	3.202	37.9	15.504	10.129	44648.71	0.5	107.791	5.07	13	16.5		3.84	83.44
AUS	Oceania	Australia	2020-02-15	15	0	0	0	0.588	0	0	0								19.44	25499881	3.202	37.9	15.504	10.129	44648.71	0.5	107.791	5.07	13	16.5		3.84	83.44
AUS	Oceania	Australia	2020-02-16	15	0	0	0	0.588	0	0	0								19.44	25499881	3.202	37.9	15.504	10.129	44648.71	0.5	107.791	5.07	13	16.5		3.84	83.44
AUS	Oceania	Australia	2020-02-17	15	0	0	0	0.588	0	0	0								19.44	25499881	3.202	37.9	15.504	10.129	44648.71	0.5	107.791	5.07	13	16.5		3.84	83.44
AUS	Oceania	Australia	2020-02-18	15	0	0	0	0.588	0	0	0								19.44	25499881	3.202	37.9	15.504	10.129	44648.71	0.5	107.791	5.07	13	16.5		3.84	83.44
AUS	Oceania	Australia	2020-02-19	15	0	0	0	0.588	0	0	0								19.44	25499881	3.202	37.9	15.504	10.129	44648.71	0.5	107.791	5.07	13	16.5		3.84	83.44
AUS	Oceania	Australia	2020-02-20	15	0	0	0	0.588	0	0	0								19.44	25499881	3.202	37.9	15.504	10.129	44648.71	0.5	107.791	5.07	13	16.5		3.84	83.44
AUS	Oceania	Australia	2020-02-21	17	2	0	0	0.667	0.078	0	0								19.44	25499881	3.202	37.9	15.504	10.129	44648.71	0.5	107.791	5.07	13	16.5		3.84	83.44
AUS	Oceania	Australia	2020-02-22	21	4	0	0	0.824	0.157	0	0								19.44	25499881	3.202	37.9	15.504	10.129	44648.71	0.5	107.791	5.07	13	16.5		3.84	83.44
AUS	Oceania	Australia	2020-02-23	22	1	0	0	0.863	0.039	0	0								19.44	25499881	3.202	37.9	15.504	10.129	44648.71	0.5	107.791	5.07	13	16.5		3.84	83.44
AUS	Oceania	Australia	2020-02-24	22	0	0	0	0.863	0	0	0								19.44	25499881	3.202	37.9	15.504	10.129	44648.71	0.5	107.791	5.07	13	16.5		3.84	83.44
AUS	Oceania	Australia	2020-02-25	22	0	0	0	0.863	0	0	0								19.44	25499881	3.202	37.9	15.504	10.129	44648.71	0.5	107.791	5.07	13	16.5		3.84	83.44
AUS	Oceania	Australia	2020-02-26	22	0	0	0	0.863	0	0	0								19.44	25499881	3.202	37.9	15.504	10.129	44648.71	0.5	107.791	5.07	13	16.5		3.84	83.44
AUS	Oceania	Australia	2020-02-27	23	1	0	0	0.902	0.039	0	0								19.44	25499881	3.202	37.9	15.504	10.129	44648.71	0.5	107.791	5.07	13	16.5		3.84	83.44
AUS	Oceania	Australia	2020-02-28	23	0	0	0	0.902	0	0	0								19.44	25499881	3.202	37.9	15.504	10.129	44648.71	0.5	107.791	5.07	13	16.5		3.84	83.44
AUS	Oceania	Australia	2020-02-29	25	2	0	0	0.98	0.078	0	0								19.44	25499881	3.202	37.9	15.504	10.129	44648.71	0.5	107.791	5.07	13	16.5		3.84	83.44
AUS	Oceania	Australia	2020-03-01	26	1	1	1	1.02	0.039	0.039	0.039								19.44	25499881	3.202	37.9	15.504	10.129	44648.71	0.5	107.791	5.07	13	16.5		3.84	83.44
AUS	Oceania	Australia	2020-03-02	29	3	1	0	1.137	0.118	0.039	0								19.44	25499881	3.202	37.9	15.504	10.129	44648.71	0.5	107.791	5.07	13	16.5		3.84	83.44
AUS	Oceania	Australia	2020-03-03	33	4	1	0	1.294	0.157	0.039	0								19.44	25499881	3.202	37.9	15.504	10.129	44648.71	0.5	107.791	5.07	13	16.5		3.84	83.44
AUS	Oceania	Australia	2020-03-04	41	8	1	0	1.608	0.314	0.039	0								19.44	25499881	3.202	37.9	15.504	10.129	44648.71	0.5	107.791	5.07	13	16.5		3.84	83.44
AUS	Oceania	Australia	2020-03-05	52	11	2	1	2.039	0.431	0.078	0.039								19.44	25499881	3.202	37.9	15.504	10.129	44648.71	0.5	107.791	5.07	13	16.5		3.84	83.44
AUS	Oceania	Australia	2020-03-06	59	7	2	0	2.314	0.275	0.078	0								19.44	25499881	3.202	37.9	15.504	10.129	44648.71	0.5	107.791	5.07	13	16.5		3.84	83.44
AUS	Oceania	Australia	2020-03-07	63	4	2	0	2.471	0.157	0.078	0								19.44	25499881	3.202	37.9	15.504	10.129	44648.71	0.5	107.791	5.07	13	16.5		3.84	83.44
AUS	Oceania	Australia	2020-03-08	74	11	3	1	2.902	0.431	0.118	0.039								19.44	25499881	3.202	37.9	15.504	10.129	44648.71	0.5	107.791	5.07	13	16.5		3.84	83.44
AUS	Oceania	Australia	2020-03-09	80	6	3	0	3.137	0.235	0.118	0								19.44	25499881	3.202	37.9	15.504	10.129	44648.71	0.5	107.791	5.07	13	16.5		3.84	83.44
AUS	Oceania	Australia	2020-03-10	100	20	3	0	3.922	0.784	0.118	0								19.44	25499881	3.202	37.9	15.504	10.129	44648.71	0.5	107.791	5.07	13	16.5		3.84	83.44
AUS	Oceania	Australia	2020-03-11	112	12	3	0	4.392	0.471	0.118	0								19.44	25499881	3.202	37.9	15.504	10.129	44648.71	0.5	107.791	5.07	13	16.5		3.84	83.44
AUS	Oceania	Australia	2020-03-12	126	14	3	0	4.941	0.549	0.118	0								19.44	25499881	3.202	37.9	15.504	10.129	44648.71	0.5	107.791	5.07	13	16.5		3.84	83.44
AUS	Oceania	Australia	2020-03-13	156	30	3	0	6.118	1.176	0.118	0								19.44	25499881	3.202	37.9	15.504	10.129	44648.71	0.5	107.791	5.07	13	16.5		3.84	83.44
AUS	Oceania	Australia	2020-03-14	197	41	3	0	7.726	1.608	0.118	0								19.44	25499881	3.202	37.9	15.504	10.129	44648.71	0.5	107.791	5.07	13	16.5		3.84	83.44
AUS	Oceania	Australia	2020-03-15	249	52	3	0	9.765	2.039	0.118	0								19.44	25499881	3.202	37.9	15.504	10.129	44648.71	0.5	107.791	5.07	13	16.5		3.84	83.44
AUS	Oceania	Australia	2020-03-16	298	49	5	2	11.686	1.922	0.196	0.078								27.78	25499881	3.202	37.9	15.504	10.129	44648.71	0.5	107.791	5.07	13	16.5		3.84	83.44
AUS	Oceania	Australia	2020-03-17	375	77	5	0	14.706	3.02	0.196	0								27.78	25499881	3.202	37.9	15.504	10.129	44648.71	0.5	107.791	5.07	13	16.5		3.84	83.44
AUS	Oceania	Australia	2020-03-18	454	79	5	0	17.804	3.098	0.196	0								33.33	25499881	3.202	37.9	15.504	10.129	44648.71	0.5	107.791	5.07	13	16.5		3.84	83.44
AUS	Oceania	Australia	2020-03-19	565	111	6	1	22.157	4.353	0.235	0.039								41.67	25499881	3.202	37.9	15.504	10.129	44648.71	0.5	107.791	5.07	13	16.5		3.84	83.44
AUS	Oceania	Australia	2020-03-20	709	144	6	0	27.804	5.647	0.235	0								44.44	25499881	3.202	37.9	15.504	10.129	44648.71	0.5	107.791	5.07	13	16.5		3.84	83.44
AUS	Oceania	Australia	2020-03-21	874	165	7	1	34.275	6.471	0.275	0.039								44.44	25499881	3.202	37.9	15.504	10.129	44648.71	0.5	107.791	5.07	13	16.5		3.84	83.44
AUS	Oceania	Australia	2020-03-22	1098	224	7	0	43.059	8.784	0.275	0	143056		5.61				tests performed	44.44	25499881	3.202	37.9	15.504	10.129	44648.71	0.5	107.791	5.07	13	16.5		3.84	83.44
AUS	Oceania	Australia	2020-03-23	1709	611	7	0	67.02	23.961	0.275	0							tests performed	50	25499881	3.202	37.9	15.504	10.129	44648.71	0.5	107.791	5.07	13	16.5		3.84	83.44
AUS	Oceania	Australia	2020-03-24	1823	114	7	0	71.491	4.471	0.275	0							tests performed	64.35	25499881	3.202	37.9	15.504	10.129	44648.71	0.5	107.791	5.07	13	16.5		3.84	83.44
AUS	Oceania	Australia	2020-03-25	2423	600	8	1	95.02	23.53	0.314	0.039							tests performed	64.35	25499881	3.202	37.9	15.504	10.129	44648.71	0.5	107.791	5.07	13	16.5		3.84	83.44
AUS	Oceania	Australia	2020-03-26	2799	376	11	3	109.765	14.745	0.431	0.118							tests performed	64.35	25499881	3.202	37.9	15.504	10.129	44648.71	0.5	107.791	5.07	13	16.5		3.84	83.44
AUS	Oceania	Australia	2020-03-27	3166	367	13	2	124.157	14.392	0.51	0.078							tests performed	64.35	25499881	3.202	37.9	15.504	10.129	44648.71	0.5	107.791	5.07	13	16.5		3.84	83.44
AUS	Oceania	Australia	2020-03-28	3378	212	13	0	132.471	8.314	0.51	0							tests performed	64.35	25499881	3.202	37.9	15.504	10.129	44648.71	0.5	107.791	5.07	13	16.5		3.84	83.44
AUS	Oceania	Australia	2020-03-29	3809	431	14	1	149.373	16.902	0.549	0.039	211261		8.285		9744	0.382	tests performed	71.3	25499881	3.202	37.9	15.504	10.129	44648.71	0.5	107.791	5.07	13	16.5		3.84	83.44
AUS	Oceania	Australia	2020-03-30	4093	284	16	2	160.511	11.137	0.627	0.078					10105	0.396	tests performed	71.3	25499881	3.202	37.9	15.504	10.129	44648.71	0.5	107.791	5.07	13	16.5		3.84	83.44
AUS	Oceania	Australia	2020-03-31	4557	464	19	3	178.707	18.196	0.745	0.118					10466	0.41	tests performed	71.3	25499881	3.202	37.9	15.504	10.129	44648.71	0.5	107.791	5.07	13	16.5		3.84	83.44
AUS	Oceania	Australia	2020-04-01	4707	150	20	1	184.589	5.882	0.784	0.039					10827	0.425	tests performed	71.3	25499881	3.202	37.9	15.504	10.129	44648.71	0.5	107.791	5.07	13	16.5		3.84	83.44
AUS	Oceania	Australia	2020-04-02	4976	269	21	1	195.138	10.549	0.824	0.039					11187	0.439	tests performed	73.15	25499881	3.202	37.9	15.504	10.129	44648.71	0.5	107.791	5.07	13	16.5		3.84	83.44
AUS	Oceania	Australia	2020-04-03	5224	248	23	2	204.864	9.726	0.902	0.078					11548	0.453	tests performed	73.15	25499881	3.202	37.9	15.504	10.129	44648.71	0.5	107.791	5.07	13	16.5		3.84	83.44
AUS	Oceania	Australia	2020-04-04	5548	324	30	7	217.57	12.706	1.176	0.275					11909	0.467	tests performed	73.15	25499881	3.202	37.9	15.504	10.129	44648.71	0.5	107.791	5.07	13	16.5		3.84	83.44
AUS	Oceania	Australia	2020-04-05	5687	139	34	4	223.021	5.451	1.333	0.157	297154		11.653		12270	0.481	tests performed	73.15	25499881	3.202	37.9	15.504	10.129	44648.71	0.5	107.791	5.07	13	16.5		3.84	83.44
AUS	Oceania	Australia	2020-04-06	5744	57	36	2	225.256	2.235	1.412	0.078	302663	5509	11.869	0.216	11305	0.443	tests performed	73.15	25499881	3.202	37.9	15.504	10.129	44648.71	0.5	107.791	5.07	13	16.5		3.84	83.44
AUS	Oceania	Australia	2020-04-07	5844	100	42	6	229.178	3.922	1.647	0.235	310700	8037	12.184	0.315	10700	0.42	tests performed	73.15	25499881	3.202	37.9	15.504	10.129	44648.71	0.5	107.791	5.07	13	16.5		3.84	83.44
AUS	Oceania	Australia	2020-04-08	5956	112	45	3	233.57	4.392	1.765	0.118	319368	8668	12.524	0.34	10185	0.399	tests performed	73.15	25499881	3.202	37.9	15.504	10.129	44648.71	0.5	107.791	5.07	13	16.5		3.84	83.44
AUS	Oceania	Australia	2020-04-09	6052	96	50	5	237.334	3.765	1.961	0.196	330134	10766	12.946	0.422	9970	0.391	tests performed	73.15	25499881	3.202	37.9	15.504	10.129	44648.71	0.5	107.791	5.07	13	16.5		3.84	83.44
AUS	Oceania	Australia	2020-04-10	6152	100	52	2	241.256	3.922	2.039	0.078	338346	8212	13.269	0.322	9390	0.368	tests performed	73.15	25499881	3.202	37.9	15.504	10.129	44648.71	0.5	107.791	5.07	13	16.5		3.84	83.44
AUS	Oceania	Australia	2020-04-11	6238	86	54	2	244.629	3.373	2.118	0.078	347847	9501	13.641	0.373	8995	0.353	tests performed	73.15	25499881	3.202	37.9	15.504	10.129	44648.71	0.5	107.791	5.07	13	16.5		3.84	83.44
AUS	Oceania	Australia	2020-04-12	6289	51	57	3	246.629	2	2.235	0.118	353941	6094	13.88	0.239	8112	0.318	tests performed	73.15	25499881	3.202	37.9	15.504	10.129	44648.71	0.5	107.791	5.07	13	16.5		3.84	83.44
AUS	Oceania	Australia	2020-04-13	6322	33	61	4	247.923	1.294	2.392	0.157	362136	8195	14.201	0.321	8496	0.333	tests performed	73.15	25499881	3.202	37.9	15.504	10.129	44648.71	0.5	107.791	5.07	13	16.5		3.84	83.44
AUS	Oceania	Australia	2020-04-14	6366	44	61	0	249.648	1.725	2.392	0	366493	4357	14.372	0.171	7970	0.313	tests performed	73.15	25499881	3.202	37.9	15.504	10.129	44648.71	0.5	107.791	5.07	13	16.5		3.84	83.44
AUS	Oceania	Australia	2020-04-15	6416	50	61	0	251.609	1.961	2.392	0	371377	4884	14.564	0.192	7430	0.291	tests performed	73.15	25499881	3.202	37.9	15.504	10.129	44648.71	0.5	107.791	5.07	13	16.5		3.84	83.44
AUS	Oceania	Australia	2020-04-16	6458	42	63	2	253.256	1.647	2.471	0.078	380003	8626	14.902	0.338	7124	0.279	tests performed	73.15	25499881	3.202	37.9	15.504	10.129	44648.71	0.5	107.791	5.07	13	16.5		3.84	83.44
AUS	Oceania	Australia	2020-04-17	6497	39	63	0	254.786	1.529	2.471	0	391530	11527	15.354	0.452	7598	0.298	tests performed	73.15	25499881	3.202	37.9	15.504	10.129	44648.71	0.5	107.791	5.07	13	16.5		3.84	83.44
AUS	Oceania	Australia	2020-04-18	6533	36	67	4	256.197	1.412	2.627	0.157	406510	14980	15.942	0.587	8380	0.329	tests performed	69.44	25499881	3.202	37.9	15.504	10.129	44648.71	0.5	107.791	5.07	13	16.5		3.84	83.44
AUS	Oceania	Australia	2020-04-19	6586	53	69	2	258.276	2.078	2.706	0.078	420996	14486	16.51	0.568	9579	0.376	tests performed	69.44	25499881	3.202	37.9	15.504	10.129	44648.71	0.5	107.791	5.07	13	16.5		3.84	83.44
AUS	Oceania	Australia	2020-04-20	6612	26	70	1	259.295	1.02	2.745	0.039	431734	10738	16.931	0.421	9943	0.39	tests performed	69.44	25499881	3.202	37.9	15.504	10.129	44648.71	0.5	107.791	5.07	13	16.5		3.84	83.44
AUS	Oceania	Australia	2020-04-21	6625	13	71	1	259.805	0.51	2.784	0.039	439842	8108	17.249	0.318	10478	0.411	tests performed	69.44	25499881	3.202	37.9	15.504	10.129	44648.71	0.5	107.791	5.07	13	16.5		3.84	83.44
AUS	Oceania	Australia	2020-04-22	6647	22	74	3	260.668	0.863	2.902	0.118	452441	12599	17.743	0.494	11581	0.454	tests performed	69.44	25499881	3.202	37.9	15.504	10.129	44648.71	0.5	107.791	5.07	13	16.5		3.84	83.44
AUS	Oceania	Australia	2020-04-23	6654	7	74	0	260.942	0.275	2.902	0	466659	14218	18.3	0.558	12379	0.485	tests performed	69.44	25499881	3.202	37.9	15.504	10.129	44648.71	0.5	107.791	5.07	13	16.5		3.84	83.44
AUS	Oceania	Australia	2020-04-24	6667	13	75	1	261.452	0.51	2.941	0.039	482370	15711	18.917	0.616	12977	0.509	tests performed	69.44	25499881	3.202	37.9	15.504	10.129	44648.71	0.5	107.791	5.07	13	16.5		3.84	83.44
AUS	Oceania	Australia	2020-04-25	6687	20	79	4	262.237	0.784	3.098	0.157	494257	11887	19.383	0.466	12535	0.492	tests performed	69.44	25499881	3.202	37.9	15.504	10.129	44648.71	0.5	107.791	5.07	13	16.5		3.84	83.44
AUS	Oceania	Australia	2020-04-26	6703	16	81	2	262.864	0.627	3.176	0.078	506449	12192	19.861	0.478	12208	0.479	tests performed	69.44	25499881	3.202	37.9	15.504	10.129	44648.71	0.5	107.791	5.07	13	16.5		3.84	83.44
AUS	Oceania	Australia	2020-04-27	6713	10	83	2	263.256	0.392	3.255	0.078	517063	10614	20.277	0.416	12190	0.478	tests performed	69.44	25499881	3.202	37.9	15.504	10.129	44648.71	0.5	107.791	5.07	13	16.5		3.84	83.44
AUS	Oceania	Australia	2020-04-28	6725	12	84	1	263.727	0.471	3.294	0.039	530679	13616	20.811	0.534	12977	0.509	tests performed	69.44	25499881	3.202	37.9	15.504	10.129	44648.71	0.5	107.791	5.07	13	16.5		3.84	83.44
AUS	Oceania	Australia	2020-04-29	6738	13	88	4	264.237	0.51	3.451	0.157	544410	13731	21.35	0.538	13138	0.515	tests performed	69.44	25499881	3.202	37.9	15.504	10.129	44648.71	0.5	107.791	5.07	13	16.5		3.84	83.44
AUS	Oceania	Australia	2020-04-30	6746	8	90	2	264.55	0.314	3.529	0.078	563641	19231	22.104	0.754	13855	0.543	tests performed	69.44	25499881	3.202	37.9	15.504	10.129	44648.71	0.5	107.791	5.07	13	16.5		3.84	83.44
AUS	Oceania	Australia	2020-05-01	6762	16	92	2	265.178	0.627	3.608	0.078	588868	25227	23.093	0.989	15214	0.597	tests performed	69.44	25499881	3.202	37.9	15.504	10.129	44648.71	0.5	107.791	5.07	13	16.5		3.84	83.44
AUS	Oceania	Australia	2020-05-02	6767	5	93	1	265.374	0.196	3.647	0.039	611583	22715	23.984	0.891	16761	0.657	tests performed	69.44	25499881	3.202	37.9	15.504	10.129	44648.71	0.5	107.791	5.07	13	16.5		3.84	83.44
AUS	Oceania	Australia	2020-05-03	6783	16	93	0	266.001	0.627	3.647	0	633107	21524	24.828	0.844	18094	0.71	tests performed	69.44	25499881	3.202	37.9	15.504	10.129	44648.71	0.5	107.791	5.07	13	16.5		3.84	83.44
AUS	Oceania	Australia	2020-05-04	6801	18	95	2	266.707	0.706	3.726	0.078	650214	17107	25.499	0.671	19022	0.746	tests performed	69.44	25499881	3.202	37.9	15.504	10.129	44648.71	0.5	107.791	5.07	13	16.5		3.84	83.44
AUS	Oceania	Australia	2020-05-05	6825	24	95	0	267.648	0.941	3.726	0	664756	14542	26.069	0.57	19154	0.751	tests performed	69.44	25499881	3.202	37.9	15.504	10.129	44648.71	0.5	107.791	5.07	13	16.5		3.84	83.44
AUS	Oceania	Australia	2020-05-06	6849	24	96	1	268.589	0.941	3.765	0.039	688656	23900	27.006	0.937	20607	0.808	tests performed	69.44	25499881	3.202	37.9	15.504	10.129	44648.71	0.5	107.791	5.07	13	16.5		3.84	83.44
AUS	Oceania	Australia	2020-05-07	6875	26	97	1	269.609	1.02	3.804	0.039	722549	33893	28.335	1.329	22701	0.89	tests performed	69.44	25499881	3.202	37.9	15.504	10.129	44648.71	0.5	107.791	5.07	13	16.5		3.84	83.44
AUS	Oceania	Australia	2020-05-08	6896	21	97	0	270.433	0.824	3.804	0	757250	34701	29.696	1.361	24055	0.943	tests performed	69.44	25499881	3.202	37.9	15.504	10.129	44648.71	0.5	107.791	5.07	13	16.5		3.84	83.44
AUS	Oceania	Australia	2020-05-09	6914	18	97	0	271.139	0.706	3.804	0	795456	38206	31.194	1.498	26268	1.03	tests performed	69.44	25499881	3.202	37.9	15.504	10.129	44648.71	0.5	107.791	5.07	13	16.5		3.84	83.44
AUS	Oceania	Australia	2020-05-10	6929	15	97	0	271.727	0.588	3.804	0	827872	32416	32.466	1.271	27824	1.091	tests performed	69.44	25499881	3.202	37.9	15.504	10.129	44648.71	0.5	107.791	5.07	13	16.5		3.84	83.44
AUS	Oceania	Australia	2020-05-11	6941	12	97	0	272.197	0.471	3.804	0	855119	27247	33.534	1.069	29272	1.148	tests performed	69.44	25499881	3.202	37.9	15.504	10.129	44648.71	0.5	107.791	5.07	13	16.5		3.84	83.44
AUS	Oceania	Australia	2020-05-12	6948	7	97	0	272.472	0.275	3.804	0	877927	22808	34.429	0.894	30453	1.194	tests performed	69.44	25499881	3.202	37.9	15.504	10.129	44648.71	0.5	107.791	5.07	13	16.5		3.84	83.44
AUS	Oceania	Australia	2020-05-13	6964	16	97	0	273.099	0.627	3.804	0	909025	31098	35.648	1.22	31481	1.235	tests performed	69.44	25499881	3.202	37.9	15.504	10.129	44648.71	0.5	107.791	5.07	13	16.5		3.84	83.44
AUS	Oceania	Australia	2020-05-14	6975	11	98	1	273.531	0.431	3.843	0.039	943480	34455	36.999	1.351	31562	1.238	tests performed	69.44	25499881	3.202	37.9	15.504	10.129	44648.71	0.5	107.791	5.07	13	16.5		3.84	83.44
AUS	Oceania	Australia	2020-05-15	6989	14	98	0	274.08	0.549	3.843	0	983816	40336	38.581	1.582	32367	1.269	tests performed	65.74	25499881	3.202	37.9	15.504	10.129	44648.71	0.5	107.791	5.07	13	16.5		3.84	83.44
AUS	Oceania	Australia	2020-05-16	7019	30	98	0	275.256	1.176	3.843	0	1015652	31836	39.83	1.248	31457	1.234	tests performed	64.35	25499881	3.202	37.9	15.504	10.129	44648.71	0.5	107.791	5.07	13	16.5		3.84	83.44
AUS	Oceania	Australia	2020-05-17	7036	17	98	0	275.923	0.667	3.843	0	1042126	26474	40.868	1.038	30608	1.2	tests performed	64.35	25499881	3.202	37.9	15.504	10.129	44648.71	0.5	107.791	5.07	13	16.5		3.84	83.44
AUS	Oceania	Australia	2020-05-18	7045	9	98	0	276.276	0.353	3.843	0	1062034	19908	41.649	0.781	29559	1.159	tests performed	64.35	25499881	3.202	37.9	15.504	10.129	44648.71	0.5	107.791	5.07	13	16.5		3.84	83.44
AUS	Oceania	Australia	2020-05-19	7060	15	99	1	276.864	0.588	3.882	0.039	1085870	23836	42.583	0.935	29706	1.165	tests performed	64.35	25499881	3.202	37.9	15.504	10.129	44648.71	0.5	107.791	5.07	13	16.5		3.84	83.44
AUS	Oceania	Australia	2020-05-20	7068	8	99	0	277.178	0.314	3.882	0	1111567	25697	43.591	1.008	28935	1.135	tests performed	64.35	25499881	3.202	37.9	15.504	10.129	44648.71	0.5	107.791	5.07	13	16.5		3.84	83.44
AUS	Oceania	Australia	2020-05-21	7079	11	100	1	277.609	0.431	3.922	0.039	1137684	26117	44.615	1.024	27743	1.088	tests performed	64.35	25499881	3.202	37.9	15.504	10.129	44648.71	0.5	107.791	5.07	13	16.5		3.84	83.44
AUS	Oceania	Australia	2020-05-22	7081	2	100	0	277.688	0.078	3.922	0	1170682	32998	45.909	1.294	26695	1.047	tests performed	64.35	25499881	3.202	37.9	15.504	10.129	44648.71	0.5	107.791	5.07	13	16.5		3.84	83.44
AUS	Oceania	Australia	2020-05-23	7095	14	101	1	278.237	0.549	3.961	0.039	1192262	21580	46.756	0.846	25230	0.989	tests performed	64.35	25499881	3.202	37.9	15.504	10.129	44648.71	0.5	107.791	5.07	13	16.5		3.84	83.44
AUS	Oceania	Australia	2020-05-24	7106	11	102	1	278.668	0.431	4	0.039	1224795	32533	48.031	1.276	26096	1.023	tests performed	64.35	25499881	3.202	37.9	15.504	10.129	44648.71	0.5	107.791	5.07	13	16.5		3.84	83.44
AUS	Oceania	Australia	2020-05-25	7109	3	102	0	278.786	0.118	4	0	1244200	19405	48.792	0.761	26024	1.021	tests performed	62.5	25499881	3.202	37.9	15.504	10.129	44648.71	0.5	107.791	5.07	13	16.5		3.84	83.44
AUS	Oceania	Australia	2020-05-26	7118	9	102	0	279.139	0.353	4	0	1288223	44023	50.519	1.726	28908	1.134	tests performed	62.5	25499881	3.202	37.9	15.504	10.129	44648.71	0.5	107.791	5.07	13	16.5		3.84	83.44
AUS	Oceania	Australia	2020-05-27	7133	15	102	0	279.727	0.588	4	0	1338321	50098	52.483	1.965	32393	1.27	tests performed	62.5	25499881	3.202	37.9	15.504	10.129	44648.71	0.5	107.791	5.07	13	16.5		3.84	83.44
AUS	Oceania	Australia	2020-05-28	7139	6	102	0	279.962	0.235	4	0	1367444	29123	53.626	1.142	32823	1.287	tests performed	62.5	25499881	3.202	37.9	15.504	10.129	44648.71	0.5	107.791	5.07	13	16.5		3.84	83.44
AUS	Oceania	Australia	2020-05-29	7150	11	102	0	280.393	0.431	4	0	1397622	30178	54.809	1.183	32420	1.271	tests performed	60.65	25499881	3.202	37.9	15.504	10.129	44648.71	0.5	107.791	5.07	13	16.5		3.84	83.44
AUS	Oceania	Australia	2020-05-30	7173	23	102	0	281.295	0.902	4	0	1428538	30916	56.021	1.212	33754	1.324	tests performed	60.65	25499881	3.202	37.9	15.504	10.129	44648.71	0.5	107.791	5.07	13	16.5		3.84	83.44
AUS	Oceania	Australia	2020-05-31	7185	12	102	0	281.766	0.471	4	0	1454568	26030	57.042	1.021	32825	1.287	tests performed	60.65	25499881	3.202	37.9	15.504	10.129	44648.71	0.5	107.791	5.07	13	16.5		3.84	83.44
AUS	Oceania	Australia	2020-06-01	7195	10	102	0	282.158	0.392	4	0	1472220	17652	57.734	0.692	32574	1.277	tests performed	59.26	25499881	3.202	37.9	15.504	10.129	44648.71	0.5	107.791	5.07	13	16.5		3.84	83.44
AUS	Oceania	Australia	2020-06-02	7204	9	102	0	282.511	0.353	4	0	1490387	18167	58.447	0.712	28881	1.133	tests performed	59.26	25499881	3.202	37.9	15.504	10.129	44648.71	0.5	107.791	5.07	13	16.5		3.84	83.44
AUS	Oceania	Australia	2020-06-03	7221	17	102	0	283.178	0.667	4	0	1512700	22313	59.322	0.875	24911	0.977	tests performed	59.26	25499881	3.202	37.9	15.504	10.129	44648.71	0.5	107.791	5.07	13	16.5		3.84	83.44
AUS	Oceania	Australia	2020-06-04	7229	8	102	0	283.492	0.314	4	0	1546329	33629	60.641	1.319	25555	1.002	tests performed	59.26	25499881	3.202	37.9	15.504	10.129	44648.71	0.5	107.791	5.07	13	16.5		3.84	83.44
AUS	Oceania	Australia	2020-06-05	7240	11	102	0	283.923	0.431	4	0	1579192	32863	61.929	1.289	25939	1.017	tests performed	59.26	25499881	3.202	37.9	15.504	10.129	44648.71	0.5	107.791	5.07	13	16.5		3.84	83.44
AUS	Oceania	Australia	2020-06-06	7251	11	102	0	284.354	0.431	4	0	1590588	11396	62.376	0.447	23150	0.908	tests performed	59.26	25499881	3.202	37.9	15.504	10.129	44648.71	0.5	107.791	5.07	13	16.5		3.84	83.44
AUS	Oceania	Australia	2020-06-07	7255	4	102	0	284.511	0.157	4	0	1617462	26874	63.43	1.054	23271	0.913	tests performed	59.26	25499881	3.202	37.9	15.504	10.129	44648.71	0.5	107.791	5.07	13	16.5		3.84	83.44
AUS	Oceania	Australia	2020-06-08	7260	5	102	0	284.707	0.196	4	0	1633515	16053	64.06	0.63	23042	0.904	tests performed	59.26	25499881	3.202	37.9	15.504	10.129	44648.71	0.5	107.791	5.07	13	16.5		3.84	83.44
AUS	Oceania	Australia	2020-06-09	7265	5	102	0	284.903	0.196	4	0	1650684	17169	64.733	0.673	22900	0.898	tests performed	53.7	25499881	3.202	37.9	15.504	10.129	44648.71	0.5	107.791	5.07	13	16.5		3.84	83.44
AUS	Oceania	Australia	2020-06-10	7267	2	102	0	284.982	0.078	4	0	1679954	29270	65.881	1.148	23893	0.937	tests performed	53.7	25499881	3.202	37.9	15.504	10.129	44648.71	0.5	107.791	5.07	13	16.5		3.84	83.44
AUS	Oceania	Australia	2020-06-11	7276	9	102	0	285.335	0.353	4	0	1711223	31269	67.107	1.226	23556	0.924	tests performed	53.7	25499881	3.202	37.9	15.504	10.129	44648.71	0.5	107.791	5.07	13	16.5		3.84	83.44
AUS	Oceania	Australia	2020-06-12	7285	9	102	0	285.688	0.353	4	0	1745550	34327	68.453	1.346	23765	0.932	tests performed	35.65	25499881	3.202	37.9	15.504	10.129	44648.71	0.5	107.791	5.07	13	16.5		3.84	83.44
AUS	Oceania	Australia	2020-06-13	7290	5	102	0	285.884	0.196	4	0	1782651	37101	69.908	1.455	27438	1.076	tests performed	35.65	25499881	3.202	37.9	15.504	10.129	44648.71	0.5	107.791	5.07	13	16.5		3.84	83.44
AUS	Oceania	Australia	2020-06-14	7302	12	102	0	286.354	0.471	4	0	1812353	29702	71.073	1.165	27842	1.092	tests performed	35.65	25499881	3.202	37.9	15.504	10.129	44648.71	0.5	107.791	5.07	13	16.5		3.84	83.44
AUS	Oceania	Australia	2020-06-15	7320	18	102	0	287.06	0.706	4	0	1828149	15796	71.692	0.619	27805	1.09	tests performed	35.65	25499881	3.202	37.9	15.504	10.129	44648.71	0.5	107.791	5.07	13	16.5		3.84	83.44
AUS	Oceania	Australia	2020-06-16	7335	15	102	0	287.648	0.588	4	0	1848347	20198	72.485	0.792	28238	1.107	tests performed	35.65	25499881	3.202	37.9	15.504	10.129	44648.71	0.5	107.791	5.07	13	16.5		3.84	83.44
AUS	Oceania	Australia	2020-06-17	7347	12	102	0	288.119	0.471	4	0	1876117	27770	73.574	1.089	28023	1.099	tests performed	35.65	25499881	3.202	37.9	15.504	10.129	44648.71	0.5	107.791	5.07	13	16.5		3.84	83.44
AUS	Oceania	Australia	2020-06-18	7370	23	102	0	289.021	0.902	4	0	1927497	51380	75.588	2.015	30896	1.212	tests performed	35.65	25499881	3.202	37.9	15.504	10.129	44648.71	0.5	107.791	5.07	13	16.5		3.84	83.44
AUS	Oceania	Australia	2020-06-19	7391	21	102	0	289.844	0.824	4	0	1970205	42708	77.263	1.675	32094	1.259	tests performed	35.65	25499881	3.202	37.9	15.504	10.129	44648.71	0.5	107.791	5.07	13	16.5		3.84	83.44
AUS	Oceania	Australia	2020-06-20	7409	18	102	0	290.55	0.706	4	0	2005378	35173	78.643	1.379	31818	1.248	tests performed	35.65	25499881	3.202	37.9	15.504	10.129	44648.71	0.5	107.791	5.07	13	16.5		3.84	83.44
AUS	Oceania	Australia	2020-06-21	7436	27	102	0	291.609	1.059	4	0	2041324	35946	80.052	1.41	32710	1.283	tests performed	35.65	25499881	3.202	37.9	15.504	10.129	44648.71	0.5	107.791	5.07	13	16.5		3.84	83.44
AUS	Oceania	Australia	2020-06-22	7461	25	102	0	292.59	0.98	4	0	2107849	66525	82.661	2.609	39957	1.567	tests performed	35.65	25499881	3.202	37.9	15.504	10.129	44648.71	0.5	107.791	5.07	13	16.5		3.84	83.44
AUS	Oceania	Australia	2020-06-23	7474	13	102	0	293.099	0.51	4	0	2132821	24972	83.64	0.979	40639	1.594	tests performed		25499881	3.202	37.9	15.504	10.129	44648.71	0.5	107.791	5.07	13	16.5		3.84	83.44
AUS	Oceania	Australia	2020-06-24	7492	18	102	0	293.805	0.706	4	0	2180424	47603	85.507	1.867	43472	1.705	tests performed		25499881	3.202	37.9	15.504	10.129	44648.71	0.5	107.791	5.07	13	16.5		3.84	83.44
AUS	Oceania	Australia	2020-06-25	7521	29	103	1	294.943	1.137	4.039	0.039									25499881	3.202	37.9	15.504	10.129	44648.71	0.5	107.791	5.07	13	16.5		3.84	83.44
AUS	Oceania	Australia	2020-06-26	7558	37	104	1	296.394	1.451	4.078	0.039									25499881	3.202	37.9	15.504	10.129	44648.71	0.5	107.791	5.07	13	16.5		3.84	83.44
AUT	Europe	Austria	2019-12-31	0	0	0	0	0	0	0	0									9006400	106.749	44.4	19.202	13.748	45436.686	0.7	145.183	6.35	28.4	30.9		7.37	81.54
AUT	Europe	Austria	2020-01-01	0	0	0	0	0	0	0	0								0	9006400	106.749	44.4	19.202	13.748	45436.686	0.7	145.183	6.35	28.4	30.9		7.37	81.54
AUT	Europe	Austria	2020-01-02	0	0	0	0	0	0	0	0								0	9006400	106.749	44.4	19.202	13.748	45436.686	0.7	145.183	6.35	28.4	30.9		7.37	81.54
AUT	Europe	Austria	2020-01-03	0	0	0	0	0	0	0	0								0	9006400	106.749	44.4	19.202	13.748	45436.686	0.7	145.183	6.35	28.4	30.9		7.37	81.54
AUT	Europe	Austria	2020-01-04	0	0	0	0	0	0	0	0								0	9006400	106.749	44.4	19.202	13.748	45436.686	0.7	145.183	6.35	28.4	30.9		7.37	81.54
AUT	Europe	Austria	2020-01-05	0	0	0	0	0	0	0	0								0	9006400	106.749	44.4	19.202	13.748	45436.686	0.7	145.183	6.35	28.4	30.9		7.37	81.54
AUT	Europe	Austria	2020-01-06	0	0	0	0	0	0	0	0								0	9006400	106.749	44.4	19.202	13.748	45436.686	0.7	145.183	6.35	28.4	30.9		7.37	81.54
AUT	Europe	Austria	2020-01-07	0	0	0	0	0	0	0	0								0	9006400	106.749	44.4	19.202	13.748	45436.686	0.7	145.183	6.35	28.4	30.9		7.37	81.54
AUT	Europe	Austria	2020-01-08	0	0	0	0	0	0	0	0								0	9006400	106.749	44.4	19.202	13.748	45436.686	0.7	145.183	6.35	28.4	30.9		7.37	81.54
AUT	Europe	Austria	2020-01-09	0	0	0	0	0	0	0	0								0	9006400	106.749	44.4	19.202	13.748	45436.686	0.7	145.183	6.35	28.4	30.9		7.37	81.54
AUT	Europe	Austria	2020-01-10	0	0	0	0	0	0	0	0								0	9006400	106.749	44.4	19.202	13.748	45436.686	0.7	145.183	6.35	28.4	30.9		7.37	81.54
AUT	Europe	Austria	2020-01-11	0	0	0	0	0	0	0	0								0	9006400	106.749	44.4	19.202	13.748	45436.686	0.7	145.183	6.35	28.4	30.9		7.37	81.54
AUT	Europe	Austria	2020-01-12	0	0	0	0	0	0	0	0								0	9006400	106.749	44.4	19.202	13.748	45436.686	0.7	145.183	6.35	28.4	30.9		7.37	81.54
AUT	Europe	Austria	2020-01-13	0	0	0	0	0	0	0	0								0	9006400	106.749	44.4	19.202	13.748	45436.686	0.7	145.183	6.35	28.4	30.9		7.37	81.54
AUT	Europe	Austria	2020-01-14	0	0	0	0	0	0	0	0								0	9006400	106.749	44.4	19.202	13.748	45436.686	0.7	145.183	6.35	28.4	30.9		7.37	81.54
AUT	Europe	Austria	2020-01-15	0	0	0	0	0	0	0	0								0	9006400	106.749	44.4	19.202	13.748	45436.686	0.7	145.183	6.35	28.4	30.9		7.37	81.54
AUT	Europe	Austria	2020-01-16	0	0	0	0	0	0	0	0								0	9006400	106.749	44.4	19.202	13.748	45436.686	0.7	145.183	6.35	28.4	30.9		7.37	81.54
AUT	Europe	Austria	2020-01-17	0	0	0	0	0	0	0	0								0	9006400	106.749	44.4	19.202	13.748	45436.686	0.7	145.183	6.35	28.4	30.9		7.37	81.54
AUT	Europe	Austria	2020-01-18	0	0	0	0	0	0	0	0								0	9006400	106.749	44.4	19.202	13.748	45436.686	0.7	145.183	6.35	28.4	30.9		7.37	81.54
AUT	Europe	Austria	2020-01-19	0	0	0	0	0	0	0	0								0	9006400	106.749	44.4	19.202	13.748	45436.686	0.7	145.183	6.35	28.4	30.9		7.37	81.54
AUT	Europe	Austria	2020-01-20	0	0	0	0	0	0	0	0								0	9006400	106.749	44.4	19.202	13.748	45436.686	0.7	145.183	6.35	28.4	30.9		7.37	81.54
AUT	Europe	Austria	2020-01-21	0	0	0	0	0	0	0	0								0	9006400	106.749	44.4	19.202	13.748	45436.686	0.7	145.183	6.35	28.4	30.9		7.37	81.54
AUT	Europe	Austria	2020-01-22	0	0	0	0	0	0	0	0								0	9006400	106.749	44.4	19.202	13.748	45436.686	0.7	145.183	6.35	28.4	30.9		7.37	81.54
AUT	Europe	Austria	2020-01-23	0	0	0	0	0	0	0	0								0	9006400	106.749	44.4	19.202	13.748	45436.686	0.7	145.183	6.35	28.4	30.9		7.37	81.54
AUT	Europe	Austria	2020-01-24	0	0	0	0	0	0	0	0								0	9006400	106.749	44.4	19.202	13.748	45436.686	0.7	145.183	6.35	28.4	30.9		7.37	81.54
AUT	Europe	Austria	2020-01-25	0	0	0	0	0	0	0	0								0	9006400	106.749	44.4	19.202	13.748	45436.686	0.7	145.183	6.35	28.4	30.9		7.37	81.54
AUT	Europe	Austria	2020-01-26	0	0	0	0	0	0	0	0								0	9006400	106.749	44.4	19.202	13.748	45436.686	0.7	145.183	6.35	28.4	30.9		7.37	81.54
AUT	Europe	Austria	2020-01-27	0	0	0	0	0	0	0	0								0	9006400	106.749	44.4	19.202	13.748	45436.686	0.7	145.183	6.35	28.4	30.9		7.37	81.54
AUT	Europe	Austria	2020-01-28	0	0	0	0	0	0	0	0								0	9006400	106.749	44.4	19.202	13.748	45436.686	0.7	145.183	6.35	28.4	30.9		7.37	81.54
AUT	Europe	Austria	2020-01-29	0	0	0	0	0	0	0	0								0	9006400	106.749	44.4	19.202	13.748	45436.686	0.7	145.183	6.35	28.4	30.9		7.37	81.54
AUT	Europe	Austria	2020-01-30	0	0	0	0	0	0	0	0								0	9006400	106.749	44.4	19.202	13.748	45436.686	0.7	145.183	6.35	28.4	30.9		7.37	81.54
AUT	Europe	Austria	2020-01-31	0	0	0	0	0	0	0	0								0	9006400	106.749	44.4	19.202	13.748	45436.686	0.7	145.183	6.35	28.4	30.9		7.37	81.54
AUT	Europe	Austria	2020-02-01	0	0	0	0	0	0	0	0								0	9006400	106.749	44.4	19.202	13.748	45436.686	0.7	145.183	6.35	28.4	30.9		7.37	81.54
AUT	Europe	Austria	2020-02-02	0	0	0	0	0	0	0	0								0	9006400	106.749	44.4	19.202	13.748	45436.686	0.7	145.183	6.35	28.4	30.9		7.37	81.54
AUT	Europe	Austria	2020-02-03	0	0	0	0	0	0	0	0								0	9006400	106.749	44.4	19.202	13.748	45436.686	0.7	145.183	6.35	28.4	30.9		7.37	81.54
AUT	Europe	Austria	2020-02-04	0	0	0	0	0	0	0	0								0	9006400	106.749	44.4	19.202	13.748	45436.686	0.7	145.183	6.35	28.4	30.9		7.37	81.54
AUT	Europe	Austria	2020-02-05	0	0	0	0	0	0	0	0								0	9006400	106.749	44.4	19.202	13.748	45436.686	0.7	145.183	6.35	28.4	30.9		7.37	81.54
AUT	Europe	Austria	2020-02-06	0	0	0	0	0	0	0	0								0	9006400	106.749	44.4	19.202	13.748	45436.686	0.7	145.183	6.35	28.4	30.9		7.37	81.54
AUT	Europe	Austria	2020-02-07	0	0	0	0	0	0	0	0								0	9006400	106.749	44.4	19.202	13.748	45436.686	0.7	145.183	6.35	28.4	30.9		7.37	81.54
AUT	Europe	Austria	2020-02-08	0	0	0	0	0	0	0	0								0	9006400	106.749	44.4	19.202	13.748	45436.686	0.7	145.183	6.35	28.4	30.9		7.37	81.54
AUT	Europe	Austria	2020-02-09	0	0	0	0	0	0	0	0								0	9006400	106.749	44.4	19.202	13.748	45436.686	0.7	145.183	6.35	28.4	30.9		7.37	81.54
AUT	Europe	Austria	2020-02-10	0	0	0	0	0	0	0	0								0	9006400	106.749	44.4	19.202	13.748	45436.686	0.7	145.183	6.35	28.4	30.9		7.37	81.54
AUT	Europe	Austria	2020-02-11	0	0	0	0	0	0	0	0								0	9006400	106.749	44.4	19.202	13.748	45436.686	0.7	145.183	6.35	28.4	30.9		7.37	81.54
AUT	Europe	Austria	2020-02-12	0	0	0	0	0	0	0	0								0	9006400	106.749	44.4	19.202	13.748	45436.686	0.7	145.183	6.35	28.4	30.9		7.37	81.54
AUT	Europe	Austria	2020-02-13	0	0	0	0	0	0	0	0								0	9006400	106.749	44.4	19.202	13.748	45436.686	0.7	145.183	6.35	28.4	30.9		7.37	81.54
AUT	Europe	Austria	2020-02-14	0	0	0	0	0	0	0	0								0	9006400	106.749	44.4	19.202	13.748	45436.686	0.7	145.183	6.35	28.4	30.9		7.37	81.54
AUT	Europe	Austria	2020-02-15	0	0	0	0	0	0	0	0								0	9006400	106.749	44.4	19.202	13.748	45436.686	0.7	145.183	6.35	28.4	30.9		7.37	81.54
AUT	Europe	Austria	2020-02-16	0	0	0	0	0	0	0	0								0	9006400	106.749	44.4	19.202	13.748	45436.686	0.7	145.183	6.35	28.4	30.9		7.37	81.54
AUT	Europe	Austria	2020-02-17	0	0	0	0	0	0	0	0								0	9006400	106.749	44.4	19.202	13.748	45436.686	0.7	145.183	6.35	28.4	30.9		7.37	81.54
AUT	Europe	Austria	2020-02-18	0	0	0	0	0	0	0	0								0	9006400	106.749	44.4	19.202	13.748	45436.686	0.7	145.183	6.35	28.4	30.9		7.37	81.54
AUT	Europe	Austria	2020-02-19	0	0	0	0	0	0	0	0								0	9006400	106.749	44.4	19.202	13.748	45436.686	0.7	145.183	6.35	28.4	30.9		7.37	81.54
AUT	Europe	Austria	2020-02-20	0	0	0	0	0	0	0	0								0	9006400	106.749	44.4	19.202	13.748	45436.686	0.7	145.183	6.35	28.4	30.9		7.37	81.54
AUT	Europe	Austria	2020-02-21	0	0	0	0	0	0	0	0								0	9006400	106.749	44.4	19.202	13.748	45436.686	0.7	145.183	6.35	28.4	30.9		7.37	81.54
AUT	Europe	Austria	2020-02-22	0	0	0	0	0	0	0	0								0	9006400	106.749	44.4	19.202	13.748	45436.686	0.7	145.183	6.35	28.4	30.9		7.37	81.54
AUT	Europe	Austria	2020-02-23	0	0	0	0	0	0	0	0								0	9006400	106.749	44.4	19.202	13.748	45436.686	0.7	145.183	6.35	28.4	30.9		7.37	81.54
AUT	Europe	Austria	2020-02-24	0	0	0	0	0	0	0	0								11.11	9006400	106.749	44.4	19.202	13.748	45436.686	0.7	145.183	6.35	28.4	30.9		7.37	81.54
AUT	Europe	Austria	2020-02-25	0	0	0	0	0	0	0	0	218		0.024				tests performed	11.11	9006400	106.749	44.4	19.202	13.748	45436.686	0.7	145.183	6.35	28.4	30.9		7.37	81.54
AUT	Europe	Austria	2020-02-26	2	2	0	0	0.222	0.222	0	0	321	103	0.036	0.011			tests performed	11.11	9006400	106.749	44.4	19.202	13.748	45436.686	0.7	145.183	6.35	28.4	30.9		7.37	81.54
AUT	Europe	Austria	2020-02-27	2	0	0	0	0.222	0	0	0	447	126	0.05	0.014			tests performed	11.11	9006400	106.749	44.4	19.202	13.748	45436.686	0.7	145.183	6.35	28.4	30.9		7.37	81.54
AUT	Europe	Austria	2020-02-28	5	3	0	0	0.555	0.333	0	0	763	316	0.085	0.035			tests performed	11.11	9006400	106.749	44.4	19.202	13.748	45436.686	0.7	145.183	6.35	28.4	30.9		7.37	81.54
AUT	Europe	Austria	2020-02-29	7	2	0	0	0.777	0.222	0	0	1649	886	0.183	0.098			tests performed	11.11	9006400	106.749	44.4	19.202	13.748	45436.686	0.7	145.183	6.35	28.4	30.9		7.37	81.54
AUT	Europe	Austria	2020-03-01	10	3	0	0	1.11	0.333	0	0							tests performed	11.11	9006400	106.749	44.4	19.202	13.748	45436.686	0.7	145.183	6.35	28.4	30.9		7.37	81.54
AUT	Europe	Austria	2020-03-02	14	4	0	0	1.554	0.444	0	0							tests performed	11.11	9006400	106.749	44.4	19.202	13.748	45436.686	0.7	145.183	6.35	28.4	30.9		7.37	81.54
AUT	Europe	Austria	2020-03-03	18	4	0	0	1.999	0.444	0	0	2683		0.298		352	0.039	tests performed	11.11	9006400	106.749	44.4	19.202	13.748	45436.686	0.7	145.183	6.35	28.4	30.9		7.37	81.54
AUT	Europe	Austria	2020-03-04	24	6	0	0	2.665	0.666	0	0	3138	455	0.348	0.051	402	0.045	tests performed	11.11	9006400	106.749	44.4	19.202	13.748	45436.686	0.7	145.183	6.35	28.4	30.9		7.37	81.54
AUT	Europe	Austria	2020-03-05	29	5	0	0	3.22	0.555	0	0	3711	573	0.412	0.064	466	0.052	tests performed	11.11	9006400	106.749	44.4	19.202	13.748	45436.686	0.7	145.183	6.35	28.4	30.9		7.37	81.54
AUT	Europe	Austria	2020-03-06	41	12	0	0	4.552	1.332	0	0	4000	289	0.444	0.032	462	0.051	tests performed	11.11	9006400	106.749	44.4	19.202	13.748	45436.686	0.7	145.183	6.35	28.4	30.9		7.37	81.54
AUT	Europe	Austria	2020-03-07	74	33	0	0	8.216	3.664	0	0	4308	308	0.478	0.034	380	0.042	tests performed	11.11	9006400	106.749	44.4	19.202	13.748	45436.686	0.7	145.183	6.35	28.4	30.9		7.37	81.54
AUT	Europe	Austria	2020-03-08	99	25	0	0	10.992	2.776	0	0	4509	201	0.501	0.022	359	0.04	tests performed	11.11	9006400	106.749	44.4	19.202	13.748	45436.686	0.7	145.183	6.35	28.4	30.9		7.37	81.54
AUT	Europe	Austria	2020-03-09	102	3	0	0	11.325	0.333	0	0	4734	225	0.526	0.025	342	0.038	tests performed	19.44	9006400	106.749	44.4	19.202	13.748	45436.686	0.7	145.183	6.35	28.4	30.9		7.37	81.54
AUT	Europe	Austria	2020-03-10	131	29	0	0	14.545	3.22	0	0	5026	292	0.558	0.032	335	0.037	tests performed	19.44	9006400	106.749	44.4	19.202	13.748	45436.686	0.7	145.183	6.35	28.4	30.9		7.37	81.54
AUT	Europe	Austria	2020-03-11	182	51	0	0	20.208	5.663	0	0	5362	336	0.595	0.037	318	0.035	tests performed	30.56	9006400	106.749	44.4	19.202	13.748	45436.686	0.7	145.183	6.35	28.4	30.9		7.37	81.54
AUT	Europe	Austria	2020-03-12	246	64	0	0	27.314	7.106	0	0	5869	507	0.652	0.056	308	0.034	tests performed	34.26	9006400	106.749	44.4	19.202	13.748	45436.686	0.7	145.183	6.35	28.4	30.9		7.37	81.54
AUT	Europe	Austria	2020-03-13	361	115	1	1	40.083	12.769	0.111	0.111	6582	713	0.731	0.079	369	0.041	tests performed	48.15	9006400	106.749	44.4	19.202	13.748	45436.686	0.7	145.183	6.35	28.4	30.9		7.37	81.54
AUT	Europe	Austria	2020-03-14	504	143	1	0	55.96	15.878	0.111	0	7467	885	0.829	0.098	451	0.05	tests performed	48.15	9006400	106.749	44.4	19.202	13.748	45436.686	0.7	145.183	6.35	28.4	30.9		7.37	81.54
AUT	Europe	Austria	2020-03-15	655	151	1	0	72.726	16.766	0.111	0	8167	700	0.907	0.078	523	0.058	tests performed	48.15	9006400	106.749	44.4	19.202	13.748	45436.686	0.7	145.183	6.35	28.4	30.9		7.37	81.54
AUT	Europe	Austria	2020-03-16	860	205	1	0	95.488	22.762	0.111	0	8490	323	0.943	0.036	537	0.06	tests performed	85.19	9006400	106.749	44.4	19.202	13.748	45436.686	0.7	145.183	6.35	28.4	30.9		7.37	81.54
AUT	Europe	Austria	2020-03-17	1016	156	3	2	112.809	17.321	0.333	0.222	10278	1788	1.141	0.199	750	0.083	tests performed	85.19	9006400	106.749	44.4	19.202	13.748	45436.686	0.7	145.183	6.35	28.4	30.9		7.37	81.54
AUT	Europe	Austria	2020-03-18	1332	316	3	0	147.895	35.086	0.333	0	11977	1699	1.33	0.189	945	0.105	tests performed	85.19	9006400	106.749	44.4	19.202	13.748	45436.686	0.7	145.183	6.35	28.4	30.9		7.37	81.54
AUT	Europe	Austria	2020-03-19	1646	314	4	1	182.759	34.864	0.444	0.111	13724	1747	1.524	0.194	1122	0.125	tests performed	85.19	9006400	106.749	44.4	19.202	13.748	45436.686	0.7	145.183	6.35	28.4	30.9		7.37	81.54
AUT	Europe	Austria	2020-03-20	2196	550	6	2	243.827	61.068	0.666	0.222	15613	1889	1.734	0.21	1290	0.143	tests performed	85.19	9006400	106.749	44.4	19.202	13.748	45436.686	0.7	145.183	6.35	28.4	30.9		7.37	81.54
AUT	Europe	Austria	2020-03-21	2649	453	6	0	294.124	50.298	0.666	0	18545	2932	2.059	0.326	1583	0.176	tests performed	85.19	9006400	106.749	44.4	19.202	13.748	45436.686	0.7	145.183	6.35	28.4	30.9		7.37	81.54
AUT	Europe	Austria	2020-03-22	3024	375	8	2	335.761	41.637	0.888	0.222	21368	2823	2.373	0.313	1886	0.209	tests performed	85.19	9006400	106.749	44.4	19.202	13.748	45436.686	0.7	145.183	6.35	28.4	30.9		7.37	81.54
AUT	Europe	Austria	2020-03-23	3631	607	16	8	403.158	67.397	1.777	0.888	23429	2061	2.601	0.229	2134	0.237	tests performed	85.19	9006400	106.749	44.4	19.202	13.748	45436.686	0.7	145.183	6.35	28.4	30.9		7.37	81.54
AUT	Europe	Austria	2020-03-24	4486	855	25	9	498.09	94.932	2.776	0.999	28391	4962	3.152	0.551	2588	0.287	tests performed	85.19	9006400	106.749	44.4	19.202	13.748	45436.686	0.7	145.183	6.35	28.4	30.9		7.37	81.54
AUT	Europe	Austria	2020-03-25	5282	796	30	5	586.472	88.382	3.331	0.555	32407	4016	3.598	0.446	2919	0.324	tests performed	85.19	9006400	106.749	44.4	19.202	13.748	45436.686	0.7	145.183	6.35	28.4	30.9		7.37	81.54
AUT	Europe	Austria	2020-03-26	5888	606	34	4	653.757	67.285	3.775	0.444	35995	3588	3.997	0.398	3182	0.353	tests performed	85.19	9006400	106.749	44.4	19.202	13.748	45436.686	0.7	145.183	6.35	28.4	30.9		7.37	81.54
AUT	Europe	Austria	2020-03-27	7029	1141	52	18	780.445	126.688	5.774	1.999	39552	3557	4.392	0.395	3420	0.38	tests performed	85.19	9006400	106.749	44.4	19.202	13.748	45436.686	0.7	145.183	6.35	28.4	30.9		7.37	81.54
AUT	Europe	Austria	2020-03-28	7697	668	68	16	854.614	74.169	7.55	1.777	42750	3198	4.747	0.355	3458	0.384	tests performed	85.19	9006400	106.749	44.4	19.202	13.748	45436.686	0.7	145.183	6.35	28.4	30.9		7.37	81.54
AUT	Europe	Austria	2020-03-29	8291	594	68	0	920.568	65.953	7.55	0	46441	3691	5.156	0.41	3582	0.398	tests performed	85.19	9006400	106.749	44.4	19.202	13.748	45436.686	0.7	145.183	6.35	28.4	30.9		7.37	81.54
AUT	Europe	Austria	2020-03-30	8813	522	86	18	978.526	57.959	9.549	1.999	49455	3014	5.491	0.335	3718	0.413	tests performed	85.19	9006400	106.749	44.4	19.202	13.748	45436.686	0.7	145.183	6.35	28.4	30.9		7.37	81.54
AUT	Europe	Austria	2020-03-31	9618	805	108	22	1067.907	89.381	11.991	2.443	52344	2889	5.812	0.321	3422	0.38	tests performed	85.19	9006400	106.749	44.4	19.202	13.748	45436.686	0.7	145.183	6.35	28.4	30.9		7.37	81.54
AUT	Europe	Austria	2020-04-01	10182	564	128	20	1130.529	62.622	14.212	2.221	55863	3519	6.203	0.391	3351	0.372	tests performed	85.19	9006400	106.749	44.4	19.202	13.748	45436.686	0.7	145.183	6.35	28.4	30.9		7.37	81.54
AUT	Europe	Austria	2020-04-02	10711	529	146	18	1189.265	58.736	16.211	1.999	92190	36327	10.236	4.033	8028	0.891	tests performed	85.19	9006400	106.749	44.4	19.202	13.748	45436.686	0.7	145.183	6.35	28.4	30.9		7.37	81.54
AUT	Europe	Austria	2020-04-03	11129	418	158	12	1235.677	46.411	17.543	1.332	98343	6153	10.919	0.683	8399	0.933	tests performed	85.19	9006400	106.749	44.4	19.202	13.748	45436.686	0.7	145.183	6.35	28.4	30.9		7.37	81.54
AUT	Europe	Austria	2020-04-04	11525	396	168	10	1279.646	43.969	18.653	1.11	104134	5791	11.562	0.643	8769	0.974	tests performed	85.19	9006400	106.749	44.4	19.202	13.748	45436.686	0.7	145.183	6.35	28.4	30.9		7.37	81.54
AUT	Europe	Austria	2020-04-05	11766	241	186	18	1306.404	26.759	20.652	1.999	108416	4282	12.038	0.475	8854	0.983	tests performed	85.19	9006400	106.749	44.4	19.202	13.748	45436.686	0.7	145.183	6.35	28.4	30.9		7.37	81.54
AUT	Europe	Austria	2020-04-06	11983	217	204	18	1330.498	24.094	22.651	1.999	111296	2880	12.357	0.32	8834	0.981	tests performed	85.19	9006400	106.749	44.4	19.202	13.748	45436.686	0.7	145.183	6.35	28.4	30.9		7.37	81.54
AUT	Europe	Austria	2020-04-07	12297	314	220	16	1365.362	34.864	24.427	1.777	115235	3939	12.795	0.437	8984	0.998	tests performed	85.19	9006400	106.749	44.4	19.202	13.748	45436.686	0.7	145.183	6.35	28.4	30.9		7.37	81.54
AUT	Europe	Austria	2020-04-08	12640	343	243	23	1403.446	38.084	26.981	2.554	120755	5520	13.408	0.613	9270	1.029	tests performed	85.19	9006400	106.749	44.4	19.202	13.748	45436.686	0.7	145.183	6.35	28.4	30.9		7.37	81.54
AUT	Europe	Austria	2020-04-09	12969	329	273	30	1439.976	36.53	30.312	3.331	126287	5532	14.022	0.614	4871	0.541	tests performed	85.19	9006400	106.749	44.4	19.202	13.748	45436.686	0.7	145.183	6.35	28.4	30.9		7.37	81.54
AUT	Europe	Austria	2020-04-10	13248	279	295	22	1470.954	30.978	32.754	2.443	134743	8456	14.961	0.939	5200	0.577	tests performed	85.19	9006400	106.749	44.4	19.202	13.748	45436.686	0.7	145.183	6.35	28.4	30.9		7.37	81.54
AUT	Europe	Austria	2020-04-11	13560	312	319	24	1505.596	34.642	35.419	2.665	140975	6232	15.653	0.692	5263	0.584	tests performed	85.19	9006400	106.749	44.4	19.202	13.748	45436.686	0.7	145.183	6.35	28.4	30.9		7.37	81.54
AUT	Europe	Austria	2020-04-12	13807	247	337	18	1533.021	27.425	37.418	1.999	144877	3902	16.086	0.433	5209	0.578	tests performed	85.19	9006400	106.749	44.4	19.202	13.748	45436.686	0.7	145.183	6.35	28.4	30.9		7.37	81.54
AUT	Europe	Austria	2020-04-13	13937	130	350	13	1547.455	14.434	38.861	1.443	148412	3535	16.479	0.392	5302	0.589	tests performed	85.19	9006400	106.749	44.4	19.202	13.748	45436.686	0.7	145.183	6.35	28.4	30.9		7.37	81.54
AUT	Europe	Austria	2020-04-14	14043	106	368	18	1559.225	11.769	40.86	1.999	151796	3384	16.854	0.376	5223	0.58	tests performed	81.48	9006400	106.749	44.4	19.202	13.748	45436.686	0.7	145.183	6.35	28.4	30.9		7.37	81.54
AUT	Europe	Austria	2020-04-15	14234	191	384	16	1580.432	21.207	42.636	1.777	156801	5005	17.41	0.556	5149	0.572	tests performed	81.48	9006400	106.749	44.4	19.202	13.748	45436.686	0.7	145.183	6.35	28.4	30.9		7.37	81.54
AUT	Europe	Austria	2020-04-16	14370	136	393	9	1595.532	15.1	43.636	0.999	162816	6015	18.078	0.668	5218	0.579	tests performed	81.48	9006400	106.749	44.4	19.202	13.748	45436.686	0.7	145.183	6.35	28.4	30.9		7.37	81.54
AUT	Europe	Austria	2020-04-17	14448	78	410	17	1604.193	8.661	45.523	1.888	169272	6456	18.795	0.717	4933	0.548	tests performed	81.48	9006400	106.749	44.4	19.202	13.748	45436.686	0.7	145.183	6.35	28.4	30.9		7.37	81.54
AUT	Europe	Austria	2020-04-18	14603	155	431	21	1621.403	17.21	47.855	2.332	175932	6660	19.534	0.739	4994	0.554	tests performed	81.48	9006400	106.749	44.4	19.202	13.748	45436.686	0.7	145.183	6.35	28.4	30.9		7.37	81.54
AUT	Europe	Austria	2020-04-19	14662	59	443	12	1627.953	6.551	49.187	1.332	179243	3311	19.902	0.368	4909	0.545	tests performed	81.48	9006400	106.749	44.4	19.202	13.748	45436.686	0.7	145.183	6.35	28.4	30.9		7.37	81.54
AUT	Europe	Austria	2020-04-20	14710	48	452	9	1633.283	5.33	50.187	0.999	182949	3706	20.313	0.411	4934	0.548	tests performed	81.48	9006400	106.749	44.4	19.202	13.748	45436.686	0.7	145.183	6.35	28.4	30.9		7.37	81.54
AUT	Europe	Austria	2020-04-21	14783	73	462	10	1641.388	8.105	51.297	1.11	189018	6069	20.987	0.674	5317	0.59	tests performed	81.48	9006400	106.749	44.4	19.202	13.748	45436.686	0.7	145.183	6.35	28.4	30.9		7.37	81.54
AUT	Europe	Austria	2020-04-22	14833	50	463	1	1646.94	5.552	51.408	0.111	201794	12776	22.406	1.419	6428	0.714	tests performed	81.48	9006400	106.749	44.4	19.202	13.748	45436.686	0.7	145.183	6.35	28.4	30.9		7.37	81.54
AUT	Europe	Austria	2020-04-23	14924	91	494	31	1657.044	10.104	54.85	3.442	205835	4041	22.854	0.449	6146	0.682	tests performed	78.7	9006400	106.749	44.4	19.202	13.748	45436.686	0.7	145.183	6.35	28.4	30.9		7.37	81.54
AUT	Europe	Austria	2020-04-24	14985	61	508	14	1663.817	6.773	56.404	1.554	212686	6851	23.615	0.761	6202	0.689	tests performed	78.7	9006400	106.749	44.4	19.202	13.748	45436.686	0.7	145.183	6.35	28.4	30.9		7.37	81.54
AUT	Europe	Austria	2020-04-25	15068	83	513	5	1673.033	9.216	56.959	0.555	221089	8403	24.548	0.933	6451	0.716	tests performed	78.7	9006400	106.749	44.4	19.202	13.748	45436.686	0.7	145.183	6.35	28.4	30.9		7.37	81.54
AUT	Europe	Austria	2020-04-26	15134	66	536	23	1680.361	7.328	59.513	2.554	227631	6542	25.274	0.726	6913	0.768	tests performed	78.7	9006400	106.749	44.4	19.202	13.748	45436.686	0.7	145.183	6.35	28.4	30.9		7.37	81.54
AUT	Europe	Austria	2020-04-27	15189	55	542	6	1686.467	6.107	60.179	0.666	232537	4906	25.819	0.545	7084	0.787	tests performed	78.7	9006400	106.749	44.4	19.202	13.748	45436.686	0.7	145.183	6.35	28.4	30.9		7.37	81.54
AUT	Europe	Austria	2020-04-28	15256	67	549	7	1693.907	7.439	60.957	0.777	239578	7041	26.601	0.782	7223	0.802	tests performed	78.7	9006400	106.749	44.4	19.202	13.748	45436.686	0.7	145.183	6.35	28.4	30.9		7.37	81.54
AUT	Europe	Austria	2020-04-29	15314	58	569	20	1700.346	6.44	63.177	2.221	247754	8176	27.509	0.908	6566	0.729	tests performed	78.7	9006400	106.749	44.4	19.202	13.748	45436.686	0.7	145.183	6.35	28.4	30.9		7.37	81.54
AUT	Europe	Austria	2020-04-30	15364	50	580	11	1705.898	5.552	64.399	1.221	256399	8645	28.469	0.96	7223	0.802	tests performed	78.7	9006400	106.749	44.4	19.202	13.748	45436.686	0.7	145.183	6.35	28.4	30.9		7.37	81.54
AUT	Europe	Austria	2020-05-01	15424	60	584	4	1712.56	6.662	64.843	0.444	264079	7680	29.321	0.853	7342	0.815	tests performed	71.3	9006400	106.749	44.4	19.202	13.748	45436.686	0.7	145.183	6.35	28.4	30.9		7.37	81.54
AUT	Europe	Austria	2020-05-02	15458	34	589	5	1716.335	3.775	65.398	0.555	269619	5540	29.936	0.615	6933	0.77	tests performed	68.52	9006400	106.749	44.4	19.202	13.748	45436.686	0.7	145.183	6.35	28.4	30.9		7.37	81.54
AUT	Europe	Austria	2020-05-03	15470	12	596	7	1717.667	1.332	66.175	0.777	274355	4736	30.462	0.526	6675	0.741	tests performed	68.52	9006400	106.749	44.4	19.202	13.748	45436.686	0.7	145.183	6.35	28.4	30.9		7.37	81.54
AUT	Europe	Austria	2020-05-04	15538	68	598	2	1725.218	7.55	66.397	0.222	279071	4716	30.986	0.524	6648	0.738	tests performed	64.81	9006400	106.749	44.4	19.202	13.748	45436.686	0.7	145.183	6.35	28.4	30.9		7.37	81.54
AUT	Europe	Austria	2020-05-05	15569	31	600	2	1728.66	3.442	66.619	0.222	285883	6812	31.742	0.756	6615	0.734	tests performed	64.81	9006400	106.749	44.4	19.202	13.748	45436.686	0.7	145.183	6.35	28.4	30.9		7.37	81.54
AUT	Europe	Austria	2020-05-06	15586	17	606	6	1730.547	1.888	67.285	0.666	292254	6371	32.45	0.707	6357	0.706	tests performed	64.81	9006400	106.749	44.4	19.202	13.748	45436.686	0.7	145.183	6.35	28.4	30.9		7.37	81.54
AUT	Europe	Austria	2020-05-07	15651	65	608	2	1737.764	7.217	67.508	0.222	297894	5640	33.076	0.626	5928	0.658	tests performed	64.81	9006400	106.749	44.4	19.202	13.748	45436.686	0.7	145.183	6.35	28.4	30.9		7.37	81.54
AUT	Europe	Austria	2020-05-08	15673	22	609	1	1740.207	2.443	67.619	0.111	304069	6175	33.761	0.686	5713	0.634	tests performed	64.81	9006400	106.749	44.4	19.202	13.748	45436.686	0.7	145.183	6.35	28.4	30.9		7.37	81.54
AUT	Europe	Austria	2020-05-09	15735	62	614	5	1747.091	6.884	68.174	0.555	311690	7621	34.608	0.846	6010	0.667	tests performed	64.81	9006400	106.749	44.4	19.202	13.748	45436.686	0.7	145.183	6.35	28.4	30.9		7.37	81.54
AUT	Europe	Austria	2020-05-10	15777	42	615	1	1751.754	4.663	68.285	0.111	316508	4818	35.143	0.535	6022	0.669	tests performed	64.81	9006400	106.749	44.4	19.202	13.748	45436.686	0.7	145.183	6.35	28.4	30.9		7.37	81.54
AUT	Europe	Austria	2020-05-11	15787	10	618	3	1752.865	1.11	68.618	0.333	319484	2976	35.473	0.33	5773	0.641	tests performed	59.26	9006400	106.749	44.4	19.202	13.748	45436.686	0.7	145.183	6.35	28.4	30.9		7.37	81.54
AUT	Europe	Austria	2020-05-12	15874	87	620	2	1762.524	9.66	68.84	0.222	329314	9830	36.564	1.091	6204	0.689	tests performed	59.26	9006400	106.749	44.4	19.202	13.748	45436.686	0.7	145.183	6.35	28.4	30.9		7.37	81.54
AUT	Europe	Austria	2020-05-13	15910	36	623	3	1766.522	3.997	69.173	0.333	336252	6938	37.335	0.77	6285	0.698	tests performed	59.26	9006400	106.749	44.4	19.202	13.748	45436.686	0.7	145.183	6.35	28.4	30.9		7.37	81.54
AUT	Europe	Austria	2020-05-14	15964	54	624	1	1772.517	5.996	69.284	0.111	344606	8354	38.262	0.928	6673	0.741	tests performed	59.26	9006400	106.749	44.4	19.202	13.748	45436.686	0.7	145.183	6.35	28.4	30.9		7.37	81.54
AUT	Europe	Austria	2020-05-15	16005	41	626	2	1777.07	4.552	69.506	0.222	351351	6745	39.011	0.749	6755	0.75	tests performed	59.26	9006400	106.749	44.4	19.202	13.748	45436.686	0.7	145.183	6.35	28.4	30.9		7.37	81.54
AUT	Europe	Austria	2020-05-16	16068	63	628	2	1784.065	6.995	69.728	0.222	357393	6042	39.682	0.671	6529	0.725	tests performed	59.26	9006400	106.749	44.4	19.202	13.748	45436.686	0.7	145.183	6.35	28.4	30.9		7.37	81.54
AUT	Europe	Austria	2020-05-17	16140	72	628	0	1792.059	7.994	69.728	0	362509	5116	40.25	0.568	6572	0.73	tests performed	59.26	9006400	106.749	44.4	19.202	13.748	45436.686	0.7	145.183	6.35	28.4	30.9		7.37	81.54
AUT	Europe	Austria	2020-05-18	16154	14	629	1	1793.613	1.554	69.839	0.111	365873	3364	40.624	0.374	6627	0.736	tests performed	55.56	9006400	106.749	44.4	19.202	13.748	45436.686	0.7	145.183	6.35	28.4	30.9		7.37	81.54
AUT	Europe	Austria	2020-05-19	16179	25	629	0	1796.389	2.776	69.839	0	372435	6562	41.352	0.729	6160	0.684	tests performed	55.56	9006400	106.749	44.4	19.202	13.748	45436.686	0.7	145.183	6.35	28.4	30.9		7.37	81.54
AUT	Europe	Austria	2020-05-20	16257	78	632	3	1805.05	8.661	70.172	0.333	379592	7157	42.147	0.795	6191	0.687	tests performed	55.56	9006400	106.749	44.4	19.202	13.748	45436.686	0.7	145.183	6.35	28.4	30.9		7.37	81.54
AUT	Europe	Austria	2020-05-21	16275	18	633	1	1807.048	1.999	70.283	0.111					5776	0.641	tests performed	55.56	9006400	106.749	44.4	19.202	13.748	45436.686	0.7	145.183	6.35	28.4	30.9		7.37	81.54
AUT	Europe	Austria	2020-05-22	16332	57	633	0	1813.377	6.329	70.283	0	390488		43.357		5591	0.621	tests performed	55.56	9006400	106.749	44.4	19.202	13.748	45436.686	0.7	145.183	6.35	28.4	30.9		7.37	81.54
AUT	Europe	Austria	2020-05-23	16361	29	635	2	1816.597	3.22	70.505	0.222	396363	5875	44.009	0.652	5567	0.618	tests performed	55.56	9006400	106.749	44.4	19.202	13.748	45436.686	0.7	145.183	6.35	28.4	30.9		7.37	81.54
AUT	Europe	Austria	2020-05-24	16407	46	639	4	1821.705	5.107	70.95	0.444	401857	5494	44.619	0.61	5621	0.624	tests performed	55.56	9006400	106.749	44.4	19.202	13.748	45436.686	0.7	145.183	6.35	28.4	30.9		7.37	81.54
AUT	Europe	Austria	2020-05-25	16439	32	640	1	1825.258	3.553	71.061	0.111	405341	3484	45.006	0.387	5638	0.626	tests performed	55.56	9006400	106.749	44.4	19.202	13.748	45436.686	0.7	145.183	6.35	28.4	30.9		7.37	81.54
AUT	Europe	Austria	2020-05-26	16459	20	641	1	1827.478	2.221	71.172	0.111	411185	5844	45.655	0.649	5536	0.615	tests performed	55.56	9006400	106.749	44.4	19.202	13.748	45436.686	0.7	145.183	6.35	28.4	30.9		7.37	81.54
AUT	Europe	Austria	2020-05-27	16497	38	643	2	1831.697	4.219	71.394	0.222	418706	7521	46.49	0.835	5588	0.62	tests performed	55.56	9006400	106.749	44.4	19.202	13.748	45436.686	0.7	145.183	6.35	28.4	30.9		7.37	81.54
AUT	Europe	Austria	2020-05-28	16515	18	645	2	1833.696	1.999	71.616	0.222	427372	8666	47.452	0.962	6047	0.671	tests performed	55.56	9006400	106.749	44.4	19.202	13.748	45436.686	0.7	145.183	6.35	28.4	30.9		7.37	81.54
AUT	Europe	Austria	2020-05-29	16543	28	668	23	1836.805	3.109	74.169	2.554	434302	6930	48.221	0.769	6259	0.695	tests performed	50	9006400	106.749	44.4	19.202	13.748	45436.686	0.7	145.183	6.35	28.4	30.9		7.37	81.54
AUT	Europe	Austria	2020-05-30	16594	51	668	0	1842.468	5.663	74.169	0	442143	7841	49.092	0.871	6540	0.726	tests performed	50	9006400	106.749	44.4	19.202	13.748	45436.686	0.7	145.183	6.35	28.4	30.9		7.37	81.54
AUT	Europe	Austria	2020-05-31	16638	44	668	0	1847.353	4.885	74.169	0	448534	6391	49.802	0.71	6668	0.74	tests performed	50	9006400	106.749	44.4	19.202	13.748	45436.686	0.7	145.183	6.35	28.4	30.9		7.37	81.54
AUT	Europe	Austria	2020-06-01	16642	4	668	0	1847.797	0.444	74.169	0	451820	3286	50.167	0.365	6640	0.737	tests performed	50	9006400	106.749	44.4	19.202	13.748	45436.686	0.7	145.183	6.35	28.4	30.9		7.37	81.54
AUT	Europe	Austria	2020-06-02	16663	21	668	0	1850.129	2.332	74.169	0	456378	4558	50.673	0.506	6456	0.717	tests performed	50	9006400	106.749	44.4	19.202	13.748	45436.686	0.7	145.183	6.35	28.4	30.9		7.37	81.54
AUT	Europe	Austria	2020-06-03	16674	11	669	1	1851.35	1.221	74.281	0.111	462958	6580	51.403	0.731	6322	0.702	tests performed	46.3	9006400	106.749	44.4	19.202	13.748	45436.686	0.7	145.183	6.35	28.4	30.9		7.37	81.54
AUT	Europe	Austria	2020-06-04	16705	31	670	1	1854.792	3.442	74.392	0.111	471466	8508	52.348	0.945	6299	0.699	tests performed	43.52	9006400	106.749	44.4	19.202	13.748	45436.686	0.7	145.183	6.35	28.4	30.9		7.37	81.54
AUT	Europe	Austria	2020-06-05	16741	36	670	0	1858.789	3.997	74.392	0	479449	7983	53.234	0.886	6450	0.716	tests performed	43.52	9006400	106.749	44.4	19.202	13.748	45436.686	0.7	145.183	6.35	28.4	30.9		7.37	81.54
AUT	Europe	Austria	2020-06-06	16803	62	672	2	1865.673	6.884	74.614	0.222	485912	6463	53.952	0.718	6253	0.694	tests performed	43.52	9006400	106.749	44.4	19.202	13.748	45436.686	0.7	145.183	6.35	28.4	30.9		7.37	81.54
AUT	Europe	Austria	2020-06-07	16822	19	672	0	1867.783	2.11	74.614	0	489597	3685	54.361	0.409	5866	0.651	tests performed	43.52	9006400	106.749	44.4	19.202	13.748	45436.686	0.7	145.183	6.35	28.4	30.9		7.37	81.54
AUT	Europe	Austria	2020-06-08	16868	46	672	0	1872.89	5.107	74.614	0	494761	5164	54.934	0.573	6134	0.681	tests performed	43.52	9006400	106.749	44.4	19.202	13.748	45436.686	0.7	145.183	6.35	28.4	30.9		7.37	81.54
AUT	Europe	Austria	2020-06-09	16889	21	672	0	1875.222	2.332	74.614	0	500921	6160	55.618	0.684	6363	0.706	tests performed	43.52	9006400	106.749	44.4	19.202	13.748	45436.686	0.7	145.183	6.35	28.4	30.9		7.37	81.54
AUT	Europe	Austria	2020-06-10	16902	13	672	0	1876.665	1.443	74.614	0	506344	5423	56.22	0.602	6198	0.688	tests performed	43.52	9006400	106.749	44.4	19.202	13.748	45436.686	0.7	145.183	6.35	28.4	30.9		7.37	81.54
AUT	Europe	Austria	2020-06-11	16936	34	673	1	1880.441	3.775	74.725	0.111	512501	6157	56.904	0.684	5862	0.651	tests performed	43.52	9006400	106.749	44.4	19.202	13.748	45436.686	0.7	145.183	6.35	28.4	30.9		7.37	81.54
AUT	Europe	Austria	2020-06-12	16964	28	674	1	1883.549	3.109	74.836	0.111					5327	0.591	tests performed	43.52	9006400	106.749	44.4	19.202	13.748	45436.686	0.7	145.183	6.35	28.4	30.9		7.37	81.54
AUT	Europe	Austria	2020-06-13	16994	30	675	1	1886.88	3.331	74.947	0.111	520976		57.845		5009	0.556	tests performed	43.52	9006400	106.749	44.4	19.202	13.748	45436.686	0.7	145.183	6.35	28.4	30.9		7.37	81.54
AUT	Europe	Austria	2020-06-14	17014	20	677	2	1889.101	2.221	75.169	0.222	524840	3864	58.274	0.429	5035	0.559	tests performed	43.52	9006400	106.749	44.4	19.202	13.748	45436.686	0.7	145.183	6.35	28.4	30.9		7.37	81.54
AUT	Europe	Austria	2020-06-15	17038	24	677	0	1891.766	2.665	75.169	0	527670	2830	58.588	0.314	4701	0.522	tests performed	43.52	9006400	106.749	44.4	19.202	13.748	45436.686	0.7	145.183	6.35	28.4	30.9		7.37	81.54
AUT	Europe	Austria	2020-06-16	17065	27	678	1	1894.764	2.998	75.28	0.111	532700	5030	59.147	0.558	4540	0.504	tests performed	43.52	9006400	106.749	44.4	19.202	13.748	45436.686	0.7	145.183	6.35	28.4	30.9		7.37	81.54
AUT	Europe	Austria	2020-06-17	17098	33	681	3	1898.428	3.664	75.613	0.333	540615	7915	60.026	0.879	4896	0.544	tests performed	43.52	9006400	106.749	44.4	19.202	13.748	45436.686	0.7	145.183	6.35	28.4	30.9		7.37	81.54
AUT	Europe	Austria	2020-06-18	17115	17	687	6	1900.315	1.888	76.279	0.666	545927	5312	60.615	0.59	4775	0.53	tests performed	43.52	9006400	106.749	44.4	19.202	13.748	45436.686	0.7	145.183	6.35	28.4	30.9		7.37	81.54
AUT	Europe	Austria	2020-06-19	17155	40	688	1	1904.757	4.441	76.39	0.111	552130	6203	61.304	0.689	5056	0.561	tests performed		9006400	106.749	44.4	19.202	13.748	45436.686	0.7	145.183	6.35	28.4	30.9		7.37	81.54
AUT	Europe	Austria	2020-06-20	17185	30	688	0	1908.088	3.331	76.39	0	558208	6078	61.979	0.675	5319	0.591	tests performed		9006400	106.749	44.4	19.202	13.748	45436.686	0.7	145.183	6.35	28.4	30.9		7.37	81.54
AUT	Europe	Austria	2020-06-21	17247	62	688	0	1914.972	6.884	76.39	0	560584	2376	62.243	0.264	5106	0.567	tests performed		9006400	106.749	44.4	19.202	13.748	45436.686	0.7	145.183	6.35	28.4	30.9		7.37	81.54
AUT	Europe	Austria	2020-06-22	17285	38	690	2	1919.191	4.219	76.612	0.222	565800	5216	62.822	0.579	5447	0.605	tests performed		9006400	106.749	44.4	19.202	13.748	45436.686	0.7	145.183	6.35	28.4	30.9		7.37	81.54
AUT	Europe	Austria	2020-06-23	17320	35	690	0	1923.077	3.886	76.612	0	572473	6673	63.563	0.741	5682	0.631	tests performed		9006400	106.749	44.4	19.202	13.748	45436.686	0.7	145.183	6.35	28.4	30.9		7.37	81.54
AUT	Europe	Austria	2020-06-24	17351	31	693	3	1926.519	3.442	76.945	0.333	578584	6111	64.241	0.679	5424	0.602	tests performed		9006400	106.749	44.4	19.202	13.748	45436.686	0.7	145.183	6.35	28.4	30.9		7.37	81.54
AUT	Europe	Austria	2020-06-25	17384	33	693	0	1930.183	3.664	76.945	0	584243	5659	64.87	0.628	5474	0.608	tests performed		9006400	106.749	44.4	19.202	13.748	45436.686	0.7	145.183	6.35	28.4	30.9		7.37	81.54
AUT	Europe	Austria	2020-06-26	17431	47	698	5	1935.401	5.219	77.5	0.555									9006400	106.749	44.4	19.202	13.748	45436.686	0.7	145.183	6.35	28.4	30.9		7.37	81.54
AZE	Asia	Azerbaijan	2019-12-31	0	0	0	0	0	0	0	0									10139175	119.309	32.4	6.018	3.871	15847.419		559.812	7.11	0.3	42.5	83.241	4.7	73
AZE	Asia	Azerbaijan	2020-01-01	0	0	0	0	0	0	0	0								0	10139175	119.309	32.4	6.018	3.871	15847.419		559.812	7.11	0.3	42.5	83.241	4.7	73
AZE	Asia	Azerbaijan	2020-01-02	0	0	0	0	0	0	0	0								0	10139175	119.309	32.4	6.018	3.871	15847.419		559.812	7.11	0.3	42.5	83.241	4.7	73
AZE	Asia	Azerbaijan	2020-01-03	0	0	0	0	0	0	0	0								0	10139175	119.309	32.4	6.018	3.871	15847.419		559.812	7.11	0.3	42.5	83.241	4.7	73
AZE	Asia	Azerbaijan	2020-01-04	0	0	0	0	0	0	0	0								0	10139175	119.309	32.4	6.018	3.871	15847.419		559.812	7.11	0.3	42.5	83.241	4.7	73
AZE	Asia	Azerbaijan	2020-01-05	0	0	0	0	0	0	0	0								0	10139175	119.309	32.4	6.018	3.871	15847.419		559.812	7.11	0.3	42.5	83.241	4.7	73
AZE	Asia	Azerbaijan	2020-01-06	0	0	0	0	0	0	0	0								0	10139175	119.309	32.4	6.018	3.871	15847.419		559.812	7.11	0.3	42.5	83.241	4.7	73
AZE	Asia	Azerbaijan	2020-01-07	0	0	0	0	0	0	0	0								0	10139175	119.309	32.4	6.018	3.871	15847.419		559.812	7.11	0.3	42.5	83.241	4.7	73
AZE	Asia	Azerbaijan	2020-01-08	0	0	0	0	0	0	0	0								0	10139175	119.309	32.4	6.018	3.871	15847.419		559.812	7.11	0.3	42.5	83.241	4.7	73
AZE	Asia	Azerbaijan	2020-01-09	0	0	0	0	0	0	0	0								0	10139175	119.309	32.4	6.018	3.871	15847.419		559.812	7.11	0.3	42.5	83.241	4.7	73
AZE	Asia	Azerbaijan	2020-01-10	0	0	0	0	0	0	0	0								0	10139175	119.309	32.4	6.018	3.871	15847.419		559.812	7.11	0.3	42.5	83.241	4.7	73
AZE	Asia	Azerbaijan	2020-01-11	0	0	0	0	0	0	0	0								0	10139175	119.309	32.4	6.018	3.871	15847.419		559.812	7.11	0.3	42.5	83.241	4.7	73
AZE	Asia	Azerbaijan	2020-01-12	0	0	0	0	0	0	0	0								0	10139175	119.309	32.4	6.018	3.871	15847.419		559.812	7.11	0.3	42.5	83.241	4.7	73
AZE	Asia	Azerbaijan	2020-01-13	0	0	0	0	0	0	0	0								0	10139175	119.309	32.4	6.018	3.871	15847.419		559.812	7.11	0.3	42.5	83.241	4.7	73
AZE	Asia	Azerbaijan	2020-01-14	0	0	0	0	0	0	0	0								0	10139175	119.309	32.4	6.018	3.871	15847.419		559.812	7.11	0.3	42.5	83.241	4.7	73
AZE	Asia	Azerbaijan	2020-01-15	0	0	0	0	0	0	0	0								0	10139175	119.309	32.4	6.018	3.871	15847.419		559.812	7.11	0.3	42.5	83.241	4.7	73
AZE	Asia	Azerbaijan	2020-01-16	0	0	0	0	0	0	0	0								0	10139175	119.309	32.4	6.018	3.871	15847.419		559.812	7.11	0.3	42.5	83.241	4.7	73
AZE	Asia	Azerbaijan	2020-01-17	0	0	0	0	0	0	0	0								0	10139175	119.309	32.4	6.018	3.871	15847.419		559.812	7.11	0.3	42.5	83.241	4.7	73
AZE	Asia	Azerbaijan	2020-01-18	0	0	0	0	0	0	0	0								0	10139175	119.309	32.4	6.018	3.871	15847.419		559.812	7.11	0.3	42.5	83.241	4.7	73
AZE	Asia	Azerbaijan	2020-01-19	0	0	0	0	0	0	0	0								0	10139175	119.309	32.4	6.018	3.871	15847.419		559.812	7.11	0.3	42.5	83.241	4.7	73
AZE	Asia	Azerbaijan	2020-01-20	0	0	0	0	0	0	0	0								0	10139175	119.309	32.4	6.018	3.871	15847.419		559.812	7.11	0.3	42.5	83.241	4.7	73
AZE	Asia	Azerbaijan	2020-01-21	0	0	0	0	0	0	0	0								0	10139175	119.309	32.4	6.018	3.871	15847.419		559.812	7.11	0.3	42.5	83.241	4.7	73
AZE	Asia	Azerbaijan	2020-01-22	0	0	0	0	0	0	0	0								0	10139175	119.309	32.4	6.018	3.871	15847.419		559.812	7.11	0.3	42.5	83.241	4.7	73
AZE	Asia	Azerbaijan	2020-01-23	0	0	0	0	0	0	0	0								0	10139175	119.309	32.4	6.018	3.871	15847.419		559.812	7.11	0.3	42.5	83.241	4.7	73
AZE	Asia	Azerbaijan	2020-01-24	0	0	0	0	0	0	0	0								0	10139175	119.309	32.4	6.018	3.871	15847.419		559.812	7.11	0.3	42.5	83.241	4.7	73
AZE	Asia	Azerbaijan	2020-01-25	0	0	0	0	0	0	0	0								0	10139175	119.309	32.4	6.018	3.871	15847.419		559.812	7.11	0.3	42.5	83.241	4.7	73
AZE	Asia	Azerbaijan	2020-01-26	0	0	0	0	0	0	0	0								0	10139175	119.309	32.4	6.018	3.871	15847.419		559.812	7.11	0.3	42.5	83.241	4.7	73
AZE	Asia	Azerbaijan	2020-01-27	0	0	0	0	0	0	0	0								0	10139175	119.309	32.4	6.018	3.871	15847.419		559.812	7.11	0.3	42.5	83.241	4.7	73
AZE	Asia	Azerbaijan	2020-01-28	0	0	0	0	0	0	0	0								0	10139175	119.309	32.4	6.018	3.871	15847.419		559.812	7.11	0.3	42.5	83.241	4.7	73
AZE	Asia	Azerbaijan	2020-01-29	0	0	0	0	0	0	0	0								0	10139175	119.309	32.4	6.018	3.871	15847.419		559.812	7.11	0.3	42.5	83.241	4.7	73
AZE	Asia	Azerbaijan	2020-01-30	0	0	0	0	0	0	0	0								2.78	10139175	119.309	32.4	6.018	3.871	15847.419		559.812	7.11	0.3	42.5	83.241	4.7	73
AZE	Asia	Azerbaijan	2020-01-31	0	0	0	0	0	0	0	0								2.78	10139175	119.309	32.4	6.018	3.871	15847.419		559.812	7.11	0.3	42.5	83.241	4.7	73
AZE	Asia	Azerbaijan	2020-02-01	0	0	0	0	0	0	0	0								2.78	10139175	119.309	32.4	6.018	3.871	15847.419		559.812	7.11	0.3	42.5	83.241	4.7	73
AZE	Asia	Azerbaijan	2020-02-02	0	0	0	0	0	0	0	0								2.78	10139175	119.309	32.4	6.018	3.871	15847.419		559.812	7.11	0.3	42.5	83.241	4.7	73
AZE	Asia	Azerbaijan	2020-02-03	0	0	0	0	0	0	0	0								2.78	10139175	119.309	32.4	6.018	3.871	15847.419		559.812	7.11	0.3	42.5	83.241	4.7	73
AZE	Asia	Azerbaijan	2020-02-04	0	0	0	0	0	0	0	0								2.78	10139175	119.309	32.4	6.018	3.871	15847.419		559.812	7.11	0.3	42.5	83.241	4.7	73
AZE	Asia	Azerbaijan	2020-02-05	0	0	0	0	0	0	0	0								2.78	10139175	119.309	32.4	6.018	3.871	15847.419		559.812	7.11	0.3	42.5	83.241	4.7	73
AZE	Asia	Azerbaijan	2020-02-06	0	0	0	0	0	0	0	0								2.78	10139175	119.309	32.4	6.018	3.871	15847.419		559.812	7.11	0.3	42.5	83.241	4.7	73
AZE	Asia	Azerbaijan	2020-02-07	0	0	0	0	0	0	0	0								2.78	10139175	119.309	32.4	6.018	3.871	15847.419		559.812	7.11	0.3	42.5	83.241	4.7	73
AZE	Asia	Azerbaijan	2020-02-08	0	0	0	0	0	0	0	0								2.78	10139175	119.309	32.4	6.018	3.871	15847.419		559.812	7.11	0.3	42.5	83.241	4.7	73
AZE	Asia	Azerbaijan	2020-02-09	0	0	0	0	0	0	0	0								2.78	10139175	119.309	32.4	6.018	3.871	15847.419		559.812	7.11	0.3	42.5	83.241	4.7	73
AZE	Asia	Azerbaijan	2020-02-10	0	0	0	0	0	0	0	0								2.78	10139175	119.309	32.4	6.018	3.871	15847.419		559.812	7.11	0.3	42.5	83.241	4.7	73
AZE	Asia	Azerbaijan	2020-02-11	0	0	0	0	0	0	0	0								2.78	10139175	119.309	32.4	6.018	3.871	15847.419		559.812	7.11	0.3	42.5	83.241	4.7	73
AZE	Asia	Azerbaijan	2020-02-12	0	0	0	0	0	0	0	0								2.78	10139175	119.309	32.4	6.018	3.871	15847.419		559.812	7.11	0.3	42.5	83.241	4.7	73
AZE	Asia	Azerbaijan	2020-02-13	0	0	0	0	0	0	0	0								2.78	10139175	119.309	32.4	6.018	3.871	15847.419		559.812	7.11	0.3	42.5	83.241	4.7	73
AZE	Asia	Azerbaijan	2020-02-14	0	0	0	0	0	0	0	0								2.78	10139175	119.309	32.4	6.018	3.871	15847.419		559.812	7.11	0.3	42.5	83.241	4.7	73
AZE	Asia	Azerbaijan	2020-02-15	0	0	0	0	0	0	0	0								2.78	10139175	119.309	32.4	6.018	3.871	15847.419		559.812	7.11	0.3	42.5	83.241	4.7	73
AZE	Asia	Azerbaijan	2020-02-16	0	0	0	0	0	0	0	0								2.78	10139175	119.309	32.4	6.018	3.871	15847.419		559.812	7.11	0.3	42.5	83.241	4.7	73
AZE	Asia	Azerbaijan	2020-02-17	0	0	0	0	0	0	0	0								2.78	10139175	119.309	32.4	6.018	3.871	15847.419		559.812	7.11	0.3	42.5	83.241	4.7	73
AZE	Asia	Azerbaijan	2020-02-18	0	0	0	0	0	0	0	0								2.78	10139175	119.309	32.4	6.018	3.871	15847.419		559.812	7.11	0.3	42.5	83.241	4.7	73
AZE	Asia	Azerbaijan	2020-02-19	0	0	0	0	0	0	0	0								2.78	10139175	119.309	32.4	6.018	3.871	15847.419		559.812	7.11	0.3	42.5	83.241	4.7	73
AZE	Asia	Azerbaijan	2020-02-20	0	0	0	0	0	0	0	0								2.78	10139175	119.309	32.4	6.018	3.871	15847.419		559.812	7.11	0.3	42.5	83.241	4.7	73
AZE	Asia	Azerbaijan	2020-02-21	0	0	0	0	0	0	0	0								2.78	10139175	119.309	32.4	6.018	3.871	15847.419		559.812	7.11	0.3	42.5	83.241	4.7	73
AZE	Asia	Azerbaijan	2020-02-22	0	0	0	0	0	0	0	0								2.78	10139175	119.309	32.4	6.018	3.871	15847.419		559.812	7.11	0.3	42.5	83.241	4.7	73
AZE	Asia	Azerbaijan	2020-02-23	0	0	0	0	0	0	0	0								2.78	10139175	119.309	32.4	6.018	3.871	15847.419		559.812	7.11	0.3	42.5	83.241	4.7	73
AZE	Asia	Azerbaijan	2020-02-24	0	0	0	0	0	0	0	0								2.78	10139175	119.309	32.4	6.018	3.871	15847.419		559.812	7.11	0.3	42.5	83.241	4.7	73
AZE	Asia	Azerbaijan	2020-02-25	0	0	0	0	0	0	0	0								2.78	10139175	119.309	32.4	6.018	3.871	15847.419		559.812	7.11	0.3	42.5	83.241	4.7	73
AZE	Asia	Azerbaijan	2020-02-26	0	0	0	0	0	0	0	0								2.78	10139175	119.309	32.4	6.018	3.871	15847.419		559.812	7.11	0.3	42.5	83.241	4.7	73
AZE	Asia	Azerbaijan	2020-02-27	0	0	0	0	0	0	0	0								13.89	10139175	119.309	32.4	6.018	3.871	15847.419		559.812	7.11	0.3	42.5	83.241	4.7	73
AZE	Asia	Azerbaijan	2020-02-28	0	0	0	0	0	0	0	0								13.89	10139175	119.309	32.4	6.018	3.871	15847.419		559.812	7.11	0.3	42.5	83.241	4.7	73
AZE	Asia	Azerbaijan	2020-02-29	1	1	0	0	0.099	0.099	0	0								19.44	10139175	119.309	32.4	6.018	3.871	15847.419		559.812	7.11	0.3	42.5	83.241	4.7	73
AZE	Asia	Azerbaijan	2020-03-01	1	0	0	0	0.099	0	0	0								19.44	10139175	119.309	32.4	6.018	3.871	15847.419		559.812	7.11	0.3	42.5	83.241	4.7	73
AZE	Asia	Azerbaijan	2020-03-02	3	2	0	0	0.296	0.197	0	0								19.44	10139175	119.309	32.4	6.018	3.871	15847.419		559.812	7.11	0.3	42.5	83.241	4.7	73
AZE	Asia	Azerbaijan	2020-03-06	6	3	0	0	0.592	0.296	0	0								30.56	10139175	119.309	32.4	6.018	3.871	15847.419		559.812	7.11	0.3	42.5	83.241	4.7	73
AZE	Asia	Azerbaijan	2020-03-07	9	3	0	0	0.888	0.296	0	0								30.56	10139175	119.309	32.4	6.018	3.871	15847.419		559.812	7.11	0.3	42.5	83.241	4.7	73
AZE	Asia	Azerbaijan	2020-03-11	11	2	0	0	1.085	0.197	0	0								36.11	10139175	119.309	32.4	6.018	3.871	15847.419		559.812	7.11	0.3	42.5	83.241	4.7	73
AZE	Asia	Azerbaijan	2020-03-12	13	2	0	0	1.282	0.197	0	0								36.11	10139175	119.309	32.4	6.018	3.871	15847.419		559.812	7.11	0.3	42.5	83.241	4.7	73
AZE	Asia	Azerbaijan	2020-03-13	13	0	0	0	1.282	0	0	0								36.11	10139175	119.309	32.4	6.018	3.871	15847.419		559.812	7.11	0.3	42.5	83.241	4.7	73
AZE	Asia	Azerbaijan	2020-03-15	19	6	0	0	1.874	0.592	0	0								52.78	10139175	119.309	32.4	6.018	3.871	15847.419		559.812	7.11	0.3	42.5	83.241	4.7	73
AZE	Asia	Azerbaijan	2020-03-16	19	0	0	0	1.874	0	0	0								52.78	10139175	119.309	32.4	6.018	3.871	15847.419		559.812	7.11	0.3	42.5	83.241	4.7	73
AZE	Asia	Azerbaijan	2020-03-17	19	0	0	0	1.874	0	0	0								52.78	10139175	119.309	32.4	6.018	3.871	15847.419		559.812	7.11	0.3	42.5	83.241	4.7	73
AZE	Asia	Azerbaijan	2020-03-18	28	9	0	0	2.762	0.888	0	0								52.78	10139175	119.309	32.4	6.018	3.871	15847.419		559.812	7.11	0.3	42.5	83.241	4.7	73
AZE	Asia	Azerbaijan	2020-03-19	34	6	0	0	3.353	0.592	0	0								61.11	10139175	119.309	32.4	6.018	3.871	15847.419		559.812	7.11	0.3	42.5	83.241	4.7	73
AZE	Asia	Azerbaijan	2020-03-20	44	10	0	0	4.34	0.986	0	0								61.11	10139175	119.309	32.4	6.018	3.871	15847.419		559.812	7.11	0.3	42.5	83.241	4.7	73
AZE	Asia	Azerbaijan	2020-03-21	44	0	1	1	4.34	0	0.099	0.099								61.11	10139175	119.309	32.4	6.018	3.871	15847.419		559.812	7.11	0.3	42.5	83.241	4.7	73
AZE	Asia	Azerbaijan	2020-03-22	53	9	1	0	5.227	0.888	0.099	0								61.11	10139175	119.309	32.4	6.018	3.871	15847.419		559.812	7.11	0.3	42.5	83.241	4.7	73
AZE	Asia	Azerbaijan	2020-03-23	65	12	1	0	6.411	1.184	0.099	0								68.52	10139175	119.309	32.4	6.018	3.871	15847.419		559.812	7.11	0.3	42.5	83.241	4.7	73
AZE	Asia	Azerbaijan	2020-03-24	72	7	1	0	7.101	0.69	0.099	0								68.52	10139175	119.309	32.4	6.018	3.871	15847.419		559.812	7.11	0.3	42.5	83.241	4.7	73
AZE	Asia	Azerbaijan	2020-03-25	87	15	1	0	8.581	1.479	0.099	0								68.52	10139175	119.309	32.4	6.018	3.871	15847.419		559.812	7.11	0.3	42.5	83.241	4.7	73
AZE	Asia	Azerbaijan	2020-03-26	93	6	2	1	9.172	0.592	0.197	0.099								68.52	10139175	119.309	32.4	6.018	3.871	15847.419		559.812	7.11	0.3	42.5	83.241	4.7	73
AZE	Asia	Azerbaijan	2020-03-27	122	29	3	1	12.033	2.86	0.296	0.099								68.52	10139175	119.309	32.4	6.018	3.871	15847.419		559.812	7.11	0.3	42.5	83.241	4.7	73
AZE	Asia	Azerbaijan	2020-03-28	165	43	3	0	16.274	4.241	0.296	0								68.52	10139175	119.309	32.4	6.018	3.871	15847.419		559.812	7.11	0.3	42.5	83.241	4.7	73
AZE	Asia	Azerbaijan	2020-03-29	182	17	4	1	17.95	1.677	0.395	0.099								68.52	10139175	119.309	32.4	6.018	3.871	15847.419		559.812	7.11	0.3	42.5	83.241	4.7	73
AZE	Asia	Azerbaijan	2020-03-30	209	27	4	0	20.613	2.663	0.395	0								68.52	10139175	119.309	32.4	6.018	3.871	15847.419		559.812	7.11	0.3	42.5	83.241	4.7	73
AZE	Asia	Azerbaijan	2020-03-31	273	64	4	0	26.925	6.312	0.395	0								88.89	10139175	119.309	32.4	6.018	3.871	15847.419		559.812	7.11	0.3	42.5	83.241	4.7	73
AZE	Asia	Azerbaijan	2020-04-01	298	25	5	1	29.391	2.466	0.493	0.099								88.89	10139175	119.309	32.4	6.018	3.871	15847.419		559.812	7.11	0.3	42.5	83.241	4.7	73
AZE	Asia	Azerbaijan	2020-04-02	359	61	5	0	35.407	6.016	0.493	0								88.89	10139175	119.309	32.4	6.018	3.871	15847.419		559.812	7.11	0.3	42.5	83.241	4.7	73
AZE	Asia	Azerbaijan	2020-04-03	400	41	5	0	39.451	4.044	0.493	0								88.89	10139175	119.309	32.4	6.018	3.871	15847.419		559.812	7.11	0.3	42.5	83.241	4.7	73
AZE	Asia	Azerbaijan	2020-04-04	443	43	5	0	43.692	4.241	0.493	0								88.89	10139175	119.309	32.4	6.018	3.871	15847.419		559.812	7.11	0.3	42.5	83.241	4.7	73
AZE	Asia	Azerbaijan	2020-04-05	521	78	5	0	51.385	7.693	0.493	0								88.89	10139175	119.309	32.4	6.018	3.871	15847.419		559.812	7.11	0.3	42.5	83.241	4.7	73
AZE	Asia	Azerbaijan	2020-04-06	584	63	7	2	57.598	6.214	0.69	0.197								88.89	10139175	119.309	32.4	6.018	3.871	15847.419		559.812	7.11	0.3	42.5	83.241	4.7	73
AZE	Asia	Azerbaijan	2020-04-07	641	57	7	0	63.22	5.622	0.69	0								88.89	10139175	119.309	32.4	6.018	3.871	15847.419		559.812	7.11	0.3	42.5	83.241	4.7	73
AZE	Asia	Azerbaijan	2020-04-08	717	76	8	1	70.716	7.496	0.789	0.099								88.89	10139175	119.309	32.4	6.018	3.871	15847.419		559.812	7.11	0.3	42.5	83.241	4.7	73
AZE	Asia	Azerbaijan	2020-04-09	822	105	8	0	81.072	10.356	0.789	0								88.89	10139175	119.309	32.4	6.018	3.871	15847.419		559.812	7.11	0.3	42.5	83.241	4.7	73
AZE	Asia	Azerbaijan	2020-04-10	926	104	9	1	91.329	10.257	0.888	0.099								88.89	10139175	119.309	32.4	6.018	3.871	15847.419		559.812	7.11	0.3	42.5	83.241	4.7	73
AZE	Asia	Azerbaijan	2020-04-11	991	65	10	1	97.74	6.411	0.986	0.099								88.89	10139175	119.309	32.4	6.018	3.871	15847.419		559.812	7.11	0.3	42.5	83.241	4.7	73
AZE	Asia	Azerbaijan	2020-04-12	1058	67	11	1	104.348	6.608	1.085	0.099								88.89	10139175	119.309	32.4	6.018	3.871	15847.419		559.812	7.11	0.3	42.5	83.241	4.7	73
AZE	Asia	Azerbaijan	2020-04-13	1098	40	11	0	108.293	3.945	1.085	0								88.89	10139175	119.309	32.4	6.018	3.871	15847.419		559.812	7.11	0.3	42.5	83.241	4.7	73
AZE	Asia	Azerbaijan	2020-04-14	1148	50	12	1	113.224	4.931	1.184	0.099								88.89	10139175	119.309	32.4	6.018	3.871	15847.419		559.812	7.11	0.3	42.5	83.241	4.7	73
AZE	Asia	Azerbaijan	2020-04-15	1197	49	13	1	118.057	4.833	1.282	0.099								88.89	10139175	119.309	32.4	6.018	3.871	15847.419		559.812	7.11	0.3	42.5	83.241	4.7	73
AZE	Asia	Azerbaijan	2020-04-16	1253	56	13	0	123.58	5.523	1.282	0								91.67	10139175	119.309	32.4	6.018	3.871	15847.419		559.812	7.11	0.3	42.5	83.241	4.7	73
AZE	Asia	Azerbaijan	2020-04-17	1283	30	15	2	126.539	2.959	1.479	0.197								91.67	10139175	119.309	32.4	6.018	3.871	15847.419		559.812	7.11	0.3	42.5	83.241	4.7	73
AZE	Asia	Azerbaijan	2020-04-18	1340	57	15	0	132.161	5.622	1.479	0								91.67	10139175	119.309	32.4	6.018	3.871	15847.419		559.812	7.11	0.3	42.5	83.241	4.7	73
AZE	Asia	Azerbaijan	2020-04-19	1373	33	18	3	135.415	3.255	1.775	0.296								91.67	10139175	119.309	32.4	6.018	3.871	15847.419		559.812	7.11	0.3	42.5	83.241	4.7	73
AZE	Asia	Azerbaijan	2020-04-20	1398	25	19	1	137.881	2.466	1.874	0.099								91.67	10139175	119.309	32.4	6.018	3.871	15847.419		559.812	7.11	0.3	42.5	83.241	4.7	73
AZE	Asia	Azerbaijan	2020-04-21	1436	38	19	0	141.629	3.748	1.874	0								91.67	10139175	119.309	32.4	6.018	3.871	15847.419		559.812	7.11	0.3	42.5	83.241	4.7	73
AZE	Asia	Azerbaijan	2020-04-22	1480	44	20	1	145.968	4.34	1.973	0.099								91.67	10139175	119.309	32.4	6.018	3.871	15847.419		559.812	7.11	0.3	42.5	83.241	4.7	73
AZE	Asia	Azerbaijan	2020-04-23	1518	38	20	0	149.716	3.748	1.973	0								91.67	10139175	119.309	32.4	6.018	3.871	15847.419		559.812	7.11	0.3	42.5	83.241	4.7	73
AZE	Asia	Azerbaijan	2020-04-24	1548	30	20	0	152.675	2.959	1.973	0								91.67	10139175	119.309	32.4	6.018	3.871	15847.419		559.812	7.11	0.3	42.5	83.241	4.7	73
AZE	Asia	Azerbaijan	2020-04-25	1592	44	21	1	157.015	4.34	2.071	0.099								91.67	10139175	119.309	32.4	6.018	3.871	15847.419		559.812	7.11	0.3	42.5	83.241	4.7	73
AZE	Asia	Azerbaijan	2020-04-26	1617	25	21	0	159.48	2.466	2.071	0								91.67	10139175	119.309	32.4	6.018	3.871	15847.419		559.812	7.11	0.3	42.5	83.241	4.7	73
AZE	Asia	Azerbaijan	2020-04-27	1645	28	21	0	162.242	2.762	2.071	0								87.96	10139175	119.309	32.4	6.018	3.871	15847.419		559.812	7.11	0.3	42.5	83.241	4.7	73
AZE	Asia	Azerbaijan	2020-04-28	1678	33	22	1	165.497	3.255	2.17	0.099								87.96	10139175	119.309	32.4	6.018	3.871	15847.419		559.812	7.11	0.3	42.5	83.241	4.7	73
AZE	Asia	Azerbaijan	2020-04-29	1717	39	22	0	169.343	3.846	2.17	0								87.96	10139175	119.309	32.4	6.018	3.871	15847.419		559.812	7.11	0.3	42.5	83.241	4.7	73
AZE	Asia	Azerbaijan	2020-04-30	1766	49	23	1	174.176	4.833	2.268	0.099								87.96	10139175	119.309	32.4	6.018	3.871	15847.419		559.812	7.11	0.3	42.5	83.241	4.7	73
AZE	Asia	Azerbaijan	2020-05-01	1804	38	24	1	177.924	3.748	2.367	0.099								87.96	10139175	119.309	32.4	6.018	3.871	15847.419		559.812	7.11	0.3	42.5	83.241	4.7	73
AZE	Asia	Azerbaijan	2020-05-02	1854	50	25	1	182.855	4.931	2.466	0.099								87.96	10139175	119.309	32.4	6.018	3.871	15847.419		559.812	7.11	0.3	42.5	83.241	4.7	73
AZE	Asia	Azerbaijan	2020-05-03	1894	40	25	0	186.8	3.945	2.466	0								87.96	10139175	119.309	32.4	6.018	3.871	15847.419		559.812	7.11	0.3	42.5	83.241	4.7	73
AZE	Asia	Azerbaijan	2020-05-04	1932	38	25	0	190.548	3.748	2.466	0								87.96	10139175	119.309	32.4	6.018	3.871	15847.419		559.812	7.11	0.3	42.5	83.241	4.7	73
AZE	Asia	Azerbaijan	2020-05-05	1984	52	26	1	195.677	5.129	2.564	0.099								87.96	10139175	119.309	32.4	6.018	3.871	15847.419		559.812	7.11	0.3	42.5	83.241	4.7	73
AZE	Asia	Azerbaijan	2020-05-06	2060	76	26	0	203.172	7.496	2.564	0								87.96	10139175	119.309	32.4	6.018	3.871	15847.419		559.812	7.11	0.3	42.5	83.241	4.7	73
AZE	Asia	Azerbaijan	2020-05-07	2127	67	28	2	209.78	6.608	2.762	0.197								87.96	10139175	119.309	32.4	6.018	3.871	15847.419		559.812	7.11	0.3	42.5	83.241	4.7	73
AZE	Asia	Azerbaijan	2020-05-08	2204	77	28	0	217.375	7.594	2.762	0								87.96	10139175	119.309	32.4	6.018	3.871	15847.419		559.812	7.11	0.3	42.5	83.241	4.7	73
AZE	Asia	Azerbaijan	2020-05-09	2279	75	28	0	224.772	7.397	2.762	0								85.19	10139175	119.309	32.4	6.018	3.871	15847.419		559.812	7.11	0.3	42.5	83.241	4.7	73
AZE	Asia	Azerbaijan	2020-05-10	2422	143	31	3	238.875	14.104	3.057	0.296								85.19	10139175	119.309	32.4	6.018	3.871	15847.419		559.812	7.11	0.3	42.5	83.241	4.7	73
AZE	Asia	Azerbaijan	2020-05-11	2519	97	32	1	248.442	9.567	3.156	0.099								85.19	10139175	119.309	32.4	6.018	3.871	15847.419		559.812	7.11	0.3	42.5	83.241	4.7	73
AZE	Asia	Azerbaijan	2020-05-12	2589	70	32	0	255.346	6.904	3.156	0								85.19	10139175	119.309	32.4	6.018	3.871	15847.419		559.812	7.11	0.3	42.5	83.241	4.7	73
AZE	Asia	Azerbaijan	2020-05-13	2693	104	33	1	265.603	10.257	3.255	0.099								85.19	10139175	119.309	32.4	6.018	3.871	15847.419		559.812	7.11	0.3	42.5	83.241	4.7	73
AZE	Asia	Azerbaijan	2020-05-14	2758	65	35	2	272.014	6.411	3.452	0.197								85.19	10139175	119.309	32.4	6.018	3.871	15847.419		559.812	7.11	0.3	42.5	83.241	4.7	73
AZE	Asia	Azerbaijan	2020-05-15	2879	121	35	0	283.948	11.934	3.452	0								85.19	10139175	119.309	32.4	6.018	3.871	15847.419		559.812	7.11	0.3	42.5	83.241	4.7	73
AZE	Asia	Azerbaijan	2020-05-16	2980	101	36	1	293.91	9.961	3.551	0.099								85.19	10139175	119.309	32.4	6.018	3.871	15847.419		559.812	7.11	0.3	42.5	83.241	4.7	73
AZE	Asia	Azerbaijan	2020-05-17	3138	158	36	0	309.493	15.583	3.551	0								85.19	10139175	119.309	32.4	6.018	3.871	15847.419		559.812	7.11	0.3	42.5	83.241	4.7	73
AZE	Asia	Azerbaijan	2020-05-18	3274	136	39	3	322.906	13.413	3.846	0.296								77.78	10139175	119.309	32.4	6.018	3.871	15847.419		559.812	7.11	0.3	42.5	83.241	4.7	73
AZE	Asia	Azerbaijan	2020-05-19	3287	13	40	1	324.188	1.282	3.945	0.099								77.78	10139175	119.309	32.4	6.018	3.871	15847.419		559.812	7.11	0.3	42.5	83.241	4.7	73
AZE	Asia	Azerbaijan	2020-05-20	3518	231	41	1	346.971	22.783	4.044	0.099								77.78	10139175	119.309	32.4	6.018	3.871	15847.419		559.812	7.11	0.3	42.5	83.241	4.7	73
AZE	Asia	Azerbaijan	2020-05-21	3631	113	43	2	358.116	11.145	4.241	0.197								77.78	10139175	119.309	32.4	6.018	3.871	15847.419		559.812	7.11	0.3	42.5	83.241	4.7	73
AZE	Asia	Azerbaijan	2020-05-22	3749	118	44	1	369.754	11.638	4.34	0.099								77.78	10139175	119.309	32.4	6.018	3.871	15847.419		559.812	7.11	0.3	42.5	83.241	4.7	73
AZE	Asia	Azerbaijan	2020-05-23	3855	106	46	2	380.208	10.454	4.537	0.197								77.78	10139175	119.309	32.4	6.018	3.871	15847.419		559.812	7.11	0.3	42.5	83.241	4.7	73
AZE	Asia	Azerbaijan	2020-05-24	3982	127	49	3	392.734	12.526	4.833	0.296								77.78	10139175	119.309	32.4	6.018	3.871	15847.419		559.812	7.11	0.3	42.5	83.241	4.7	73
AZE	Asia	Azerbaijan	2020-05-25	4122	140	49	0	406.542	13.808	4.833	0								77.78	10139175	119.309	32.4	6.018	3.871	15847.419		559.812	7.11	0.3	42.5	83.241	4.7	73
AZE	Asia	Azerbaijan	2020-05-26	4271	149	51	2	421.237	14.695	5.03	0.197								77.78	10139175	119.309	32.4	6.018	3.871	15847.419		559.812	7.11	0.3	42.5	83.241	4.7	73
AZE	Asia	Azerbaijan	2020-05-27	4403	132	52	1	434.256	13.019	5.129	0.099								77.78	10139175	119.309	32.4	6.018	3.871	15847.419		559.812	7.11	0.3	42.5	83.241	4.7	73
AZE	Asia	Azerbaijan	2020-05-28	4568	165	54	2	450.53	16.274	5.326	0.197								77.78	10139175	119.309	32.4	6.018	3.871	15847.419		559.812	7.11	0.3	42.5	83.241	4.7	73
AZE	Asia	Azerbaijan	2020-05-29	4759	191	56	2	469.368	18.838	5.523	0.197								77.78	10139175	119.309	32.4	6.018	3.871	15847.419		559.812	7.11	0.3	42.5	83.241	4.7	73
AZE	Asia	Azerbaijan	2020-05-30	4989	230	58	2	492.052	22.684	5.72	0.197								77.78	10139175	119.309	32.4	6.018	3.871	15847.419		559.812	7.11	0.3	42.5	83.241	4.7	73
AZE	Asia	Azerbaijan	2020-05-31	5246	257	61	3	517.399	25.347	6.016	0.296								77.78	10139175	119.309	32.4	6.018	3.871	15847.419		559.812	7.11	0.3	42.5	83.241	4.7	73
AZE	Asia	Azerbaijan	2020-06-01	5494	248	63	2	541.859	24.46	6.214	0.197								77.78	10139175	119.309	32.4	6.018	3.871	15847.419		559.812	7.11	0.3	42.5	83.241	4.7	73
AZE	Asia	Azerbaijan	2020-06-02	5662	168	68	5	558.428	16.569	6.707	0.493								77.78	10139175	119.309	32.4	6.018	3.871	15847.419		559.812	7.11	0.3	42.5	83.241	4.7	73
AZE	Asia	Azerbaijan	2020-06-03	5935	273	71	3	585.353	26.925	7.003	0.296								85.19	10139175	119.309	32.4	6.018	3.871	15847.419		559.812	7.11	0.3	42.5	83.241	4.7	73
AZE	Asia	Azerbaijan	2020-06-04	6260	325	76	5	617.407	32.054	7.496	0.493								85.19	10139175	119.309	32.4	6.018	3.871	15847.419		559.812	7.11	0.3	42.5	83.241	4.7	73
AZE	Asia	Azerbaijan	2020-06-05	6522	262	78	2	643.248	25.84	7.693	0.197								85.19	10139175	119.309	32.4	6.018	3.871	15847.419		559.812	7.11	0.3	42.5	83.241	4.7	73
AZE	Asia	Azerbaijan	2020-06-06	6860	338	82	4	676.584	33.336	8.087	0.395								85.19	10139175	119.309	32.4	6.018	3.871	15847.419		559.812	7.11	0.3	42.5	83.241	4.7	73
AZE	Asia	Azerbaijan	2020-06-07	7239	379	84	2	713.963	37.38	8.285	0.197								85.19	10139175	119.309	32.4	6.018	3.871	15847.419		559.812	7.11	0.3	42.5	83.241	4.7	73
AZE	Asia	Azerbaijan	2020-06-08	7553	314	88	4	744.932	30.969	8.679	0.395								77.78	10139175	119.309	32.4	6.018	3.871	15847.419		559.812	7.11	0.3	42.5	83.241	4.7	73
AZE	Asia	Azerbaijan	2020-06-09	7876	323	93	5	776.789	31.857	9.172	0.493								77.78	10139175	119.309	32.4	6.018	3.871	15847.419		559.812	7.11	0.3	42.5	83.241	4.7	73
AZE	Asia	Azerbaijan	2020-06-10	8191	315	98	5	807.857	31.068	9.665	0.493								77.78	10139175	119.309	32.4	6.018	3.871	15847.419		559.812	7.11	0.3	42.5	83.241	4.7	73
AZE	Asia	Azerbaijan	2020-06-11	8530	339	102	4	841.291	33.435	10.06	0.395								77.78	10139175	119.309	32.4	6.018	3.871	15847.419		559.812	7.11	0.3	42.5	83.241	4.7	73
AZE	Asia	Azerbaijan	2020-06-12	8882	352	108	6	876.008	34.717	10.652	0.592								77.78	10139175	119.309	32.4	6.018	3.871	15847.419		559.812	7.11	0.3	42.5	83.241	4.7	73
AZE	Asia	Azerbaijan	2020-06-13	9218	336	113	5	909.147	33.139	11.145	0.493								77.78	10139175	119.309	32.4	6.018	3.871	15847.419		559.812	7.11	0.3	42.5	83.241	4.7	73
AZE	Asia	Azerbaijan	2020-06-14	9570	352	115	2	943.864	34.717	11.342	0.197								83.33	10139175	119.309	32.4	6.018	3.871	15847.419		559.812	7.11	0.3	42.5	83.241	4.7	73
AZE	Asia	Azerbaijan	2020-06-15	9957	387	119	4	982.033	38.169	11.737	0.395								83.33	10139175	119.309	32.4	6.018	3.871	15847.419		559.812	7.11	0.3	42.5	83.241	4.7	73
AZE	Asia	Azerbaijan	2020-06-16	10324	367	122	3	1018.229	36.196	12.033	0.296								83.33	10139175	119.309	32.4	6.018	3.871	15847.419		559.812	7.11	0.3	42.5	83.241	4.7	73
AZE	Asia	Azerbaijan	2020-06-17	10662	338	126	4	1051.565	33.336	12.427	0.395								77.78	10139175	119.309	32.4	6.018	3.871	15847.419		559.812	7.11	0.3	42.5	83.241	4.7	73
AZE	Asia	Azerbaijan	2020-06-18	10991	329	133	7	1084.013	32.448	13.117	0.69								77.78	10139175	119.309	32.4	6.018	3.871	15847.419		559.812	7.11	0.3	42.5	83.241	4.7	73
AZE	Asia	Azerbaijan	2020-06-19	11329	338	139	6	1117.349	33.336	13.709	0.592								77.78	10139175	119.309	32.4	6.018	3.871	15847.419		559.812	7.11	0.3	42.5	83.241	4.7	73
AZE	Asia	Azerbaijan	2020-06-20	11329	0	139	0	1117.349	0	13.709	0								77.78	10139175	119.309	32.4	6.018	3.871	15847.419		559.812	7.11	0.3	42.5	83.241	4.7	73
AZE	Asia	Azerbaijan	2020-06-21	12238	909	148	9	1207.002	89.652	14.597	0.888								96.3	10139175	119.309	32.4	6.018	3.871	15847.419		559.812	7.11	0.3	42.5	83.241	4.7	73
AZE	Asia	Azerbaijan	2020-06-22	12729	491	154	6	1255.428	48.426	15.189	0.592								96.3	10139175	119.309	32.4	6.018	3.871	15847.419		559.812	7.11	0.3	42.5	83.241	4.7	73
AZE	Asia	Azerbaijan	2020-06-23	13207	478	161	7	1302.571	47.144	15.879	0.69								96.3	10139175	119.309	32.4	6.018	3.871	15847.419		559.812	7.11	0.3	42.5	83.241	4.7	73
AZE	Asia	Azerbaijan	2020-06-24	13715	508	167	6	1352.674	50.103	16.471	0.592								96.3	10139175	119.309	32.4	6.018	3.871	15847.419		559.812	7.11	0.3	42.5	83.241	4.7	73
AZE	Asia	Azerbaijan	2020-06-25	14305	590	174	7	1410.864	58.19	17.161	0.69								96.3	10139175	119.309	32.4	6.018	3.871	15847.419		559.812	7.11	0.3	42.5	83.241	4.7	73
AZE	Asia	Azerbaijan	2020-06-26	14852	547	180	6	1464.813	53.949	17.753	0.592									10139175	119.309	32.4	6.018	3.871	15847.419		559.812	7.11	0.3	42.5	83.241	4.7	73
BHS	North America	Bahamas	2020-03-16	1	1	0	0	2.543	2.543	0	0									393248	39.497	34.3	8.996	5.2	27717.847		235.954	13.17	3.1	20.4		2.9	73.92
BHS	North America	Bahamas	2020-03-17	1	0	0	0	2.543	0	0	0									393248	39.497	34.3	8.996	5.2	27717.847		235.954	13.17	3.1	20.4		2.9	73.92
BHS	North America	Bahamas	2020-03-20	3	2	0	0	7.629	5.086	0	0									393248	39.497	34.3	8.996	5.2	27717.847		235.954	13.17	3.1	20.4		2.9	73.92
BHS	North America	Bahamas	2020-03-21	4	1	0	0	10.172	2.543	0	0									393248	39.497	34.3	8.996	5.2	27717.847		235.954	13.17	3.1	20.4		2.9	73.92
BHS	North America	Bahamas	2020-03-22	4	0	0	0	10.172	0	0	0									393248	39.497	34.3	8.996	5.2	27717.847		235.954	13.17	3.1	20.4		2.9	73.92
BHS	North America	Bahamas	2020-03-23	4	0	0	0	10.172	0	0	0									393248	39.497	34.3	8.996	5.2	27717.847		235.954	13.17	3.1	20.4		2.9	73.92
BHS	North America	Bahamas	2020-03-24	4	0	0	0	10.172	0	0	0									393248	39.497	34.3	8.996	5.2	27717.847		235.954	13.17	3.1	20.4		2.9	73.92
BHS	North America	Bahamas	2020-03-25	4	0	0	0	10.172	0	0	0									393248	39.497	34.3	8.996	5.2	27717.847		235.954	13.17	3.1	20.4		2.9	73.92
BHS	North America	Bahamas	2020-03-26	5	1	0	0	12.715	2.543	0	0									393248	39.497	34.3	8.996	5.2	27717.847		235.954	13.17	3.1	20.4		2.9	73.92
BHS	North America	Bahamas	2020-03-27	9	4	0	0	22.886	10.172	0	0									393248	39.497	34.3	8.996	5.2	27717.847		235.954	13.17	3.1	20.4		2.9	73.92
BHS	North America	Bahamas	2020-03-28	9	0	0	0	22.886	0	0	0									393248	39.497	34.3	8.996	5.2	27717.847		235.954	13.17	3.1	20.4		2.9	73.92
BHS	North America	Bahamas	2020-03-29	11	2	0	0	27.972	5.086	0	0									393248	39.497	34.3	8.996	5.2	27717.847		235.954	13.17	3.1	20.4		2.9	73.92
BHS	North America	Bahamas	2020-03-30	14	3	0	0	35.601	7.629	0	0									393248	39.497	34.3	8.996	5.2	27717.847		235.954	13.17	3.1	20.4		2.9	73.92
BHS	North America	Bahamas	2020-03-31	14	0	0	0	35.601	0	0	0									393248	39.497	34.3	8.996	5.2	27717.847		235.954	13.17	3.1	20.4		2.9	73.92
BHS	North America	Bahamas	2020-04-01	15	1	0	0	38.144	2.543	0	0									393248	39.497	34.3	8.996	5.2	27717.847		235.954	13.17	3.1	20.4		2.9	73.92
BHS	North America	Bahamas	2020-04-02	21	6	1	1	53.401	15.258	2.543	2.543									393248	39.497	34.3	8.996	5.2	27717.847		235.954	13.17	3.1	20.4		2.9	73.92
BHS	North America	Bahamas	2020-04-03	24	3	1	0	61.03	7.629	2.543	0									393248	39.497	34.3	8.996	5.2	27717.847		235.954	13.17	3.1	20.4		2.9	73.92
BHS	North America	Bahamas	2020-04-04	24	0	3	2	61.03	0	7.629	5.086									393248	39.497	34.3	8.996	5.2	27717.847		235.954	13.17	3.1	20.4		2.9	73.92
BHS	North America	Bahamas	2020-04-05	28	4	4	1	71.202	10.172	10.172	2.543									393248	39.497	34.3	8.996	5.2	27717.847		235.954	13.17	3.1	20.4		2.9	73.92
BHS	North America	Bahamas	2020-04-06	29	1	5	1	73.745	2.543	12.715	2.543									393248	39.497	34.3	8.996	5.2	27717.847		235.954	13.17	3.1	20.4		2.9	73.92
BHS	North America	Bahamas	2020-04-07	33	4	5	0	83.917	10.172	12.715	0									393248	39.497	34.3	8.996	5.2	27717.847		235.954	13.17	3.1	20.4		2.9	73.92
BHS	North America	Bahamas	2020-04-08	36	3	6	1	91.545	7.629	15.258	2.543									393248	39.497	34.3	8.996	5.2	27717.847		235.954	13.17	3.1	20.4		2.9	73.92
BHS	North America	Bahamas	2020-04-09	40	4	7	1	101.717	10.172	17.8	2.543									393248	39.497	34.3	8.996	5.2	27717.847		235.954	13.17	3.1	20.4		2.9	73.92
BHS	North America	Bahamas	2020-04-10	41	1	8	1	104.26	2.543	20.343	2.543									393248	39.497	34.3	8.996	5.2	27717.847		235.954	13.17	3.1	20.4		2.9	73.92
BHS	North America	Bahamas	2020-04-11	42	1	8	0	106.803	2.543	20.343	0									393248	39.497	34.3	8.996	5.2	27717.847		235.954	13.17	3.1	20.4		2.9	73.92
BHS	North America	Bahamas	2020-04-12	46	4	8	0	116.975	10.172	20.343	0									393248	39.497	34.3	8.996	5.2	27717.847		235.954	13.17	3.1	20.4		2.9	73.92
BHS	North America	Bahamas	2020-04-13	47	1	8	0	119.517	2.543	20.343	0									393248	39.497	34.3	8.996	5.2	27717.847		235.954	13.17	3.1	20.4		2.9	73.92
BHS	North America	Bahamas	2020-04-14	49	2	8	0	124.603	5.086	20.343	0									393248	39.497	34.3	8.996	5.2	27717.847		235.954	13.17	3.1	20.4		2.9	73.92
BHS	North America	Bahamas	2020-04-15	49	0	8	0	124.603	0	20.343	0									393248	39.497	34.3	8.996	5.2	27717.847		235.954	13.17	3.1	20.4		2.9	73.92
BHS	North America	Bahamas	2020-04-16	53	4	8	0	134.775	10.172	20.343	0									393248	39.497	34.3	8.996	5.2	27717.847		235.954	13.17	3.1	20.4		2.9	73.92
BHS	North America	Bahamas	2020-04-17	54	1	9	1	137.318	2.543	22.886	2.543									393248	39.497	34.3	8.996	5.2	27717.847		235.954	13.17	3.1	20.4		2.9	73.92
BHS	North America	Bahamas	2020-04-18	55	1	9	0	139.861	2.543	22.886	0									393248	39.497	34.3	8.996	5.2	27717.847		235.954	13.17	3.1	20.4		2.9	73.92
BHS	North America	Bahamas	2020-04-19	58	3	9	0	147.49	7.629	22.886	0									393248	39.497	34.3	8.996	5.2	27717.847		235.954	13.17	3.1	20.4		2.9	73.92
BHS	North America	Bahamas	2020-04-20	60	2	9	0	152.575	5.086	22.886	0									393248	39.497	34.3	8.996	5.2	27717.847		235.954	13.17	3.1	20.4		2.9	73.92
BHS	North America	Bahamas	2020-04-21	64	4	9	0	162.747	10.172	22.886	0									393248	39.497	34.3	8.996	5.2	27717.847		235.954	13.17	3.1	20.4		2.9	73.92
BHS	North America	Bahamas	2020-04-22	65	1	9	0	165.29	2.543	22.886	0									393248	39.497	34.3	8.996	5.2	27717.847		235.954	13.17	3.1	20.4		2.9	73.92
BHS	North America	Bahamas	2020-04-23	70	5	9	0	178.005	12.715	22.886	0									393248	39.497	34.3	8.996	5.2	27717.847		235.954	13.17	3.1	20.4		2.9	73.92
BHS	North America	Bahamas	2020-04-24	72	2	11	2	183.091	5.086	27.972	5.086									393248	39.497	34.3	8.996	5.2	27717.847		235.954	13.17	3.1	20.4		2.9	73.92
BHS	North America	Bahamas	2020-04-25	73	1	11	0	185.633	2.543	27.972	0									393248	39.497	34.3	8.996	5.2	27717.847		235.954	13.17	3.1	20.4		2.9	73.92
BHS	North America	Bahamas	2020-04-26	78	5	11	0	198.348	12.715	27.972	0									393248	39.497	34.3	8.996	5.2	27717.847		235.954	13.17	3.1	20.4		2.9	73.92
BHS	North America	Bahamas	2020-04-27	80	2	11	0	203.434	5.086	27.972	0									393248	39.497	34.3	8.996	5.2	27717.847		235.954	13.17	3.1	20.4		2.9	73.92
BHS	North America	Bahamas	2020-04-28	80	0	11	0	203.434	0	27.972	0									393248	39.497	34.3	8.996	5.2	27717.847		235.954	13.17	3.1	20.4		2.9	73.92
BHS	North America	Bahamas	2020-04-29	80	0	11	0	203.434	0	27.972	0									393248	39.497	34.3	8.996	5.2	27717.847		235.954	13.17	3.1	20.4		2.9	73.92
BHS	North America	Bahamas	2020-04-30	80	0	11	0	203.434	0	27.972	0									393248	39.497	34.3	8.996	5.2	27717.847		235.954	13.17	3.1	20.4		2.9	73.92
BHS	North America	Bahamas	2020-05-01	81	1	11	0	205.977	2.543	27.972	0									393248	39.497	34.3	8.996	5.2	27717.847		235.954	13.17	3.1	20.4		2.9	73.92
BHS	North America	Bahamas	2020-05-02	82	1	11	0	208.52	2.543	27.972	0									393248	39.497	34.3	8.996	5.2	27717.847		235.954	13.17	3.1	20.4		2.9	73.92
BHS	North America	Bahamas	2020-05-03	83	1	11	0	211.063	2.543	27.972	0									393248	39.497	34.3	8.996	5.2	27717.847		235.954	13.17	3.1	20.4		2.9	73.92
BHS	North America	Bahamas	2020-05-04	83	0	11	0	211.063	0	27.972	0									393248	39.497	34.3	8.996	5.2	27717.847		235.954	13.17	3.1	20.4		2.9	73.92
BHS	North America	Bahamas	2020-05-05	83	0	11	0	211.063	0	27.972	0									393248	39.497	34.3	8.996	5.2	27717.847		235.954	13.17	3.1	20.4		2.9	73.92
BHS	North America	Bahamas	2020-05-06	89	6	11	0	226.32	15.258	27.972	0									393248	39.497	34.3	8.996	5.2	27717.847		235.954	13.17	3.1	20.4		2.9	73.92
BHS	North America	Bahamas	2020-05-07	92	3	11	0	233.949	7.629	27.972	0									393248	39.497	34.3	8.996	5.2	27717.847		235.954	13.17	3.1	20.4		2.9	73.92
BHS	North America	Bahamas	2020-05-08	92	0	11	0	233.949	0	27.972	0									393248	39.497	34.3	8.996	5.2	27717.847		235.954	13.17	3.1	20.4		2.9	73.92
BHS	North America	Bahamas	2020-05-09	92	0	11	0	233.949	0	27.972	0									393248	39.497	34.3	8.996	5.2	27717.847		235.954	13.17	3.1	20.4		2.9	73.92
BHS	North America	Bahamas	2020-05-10	92	0	11	0	233.949	0	27.972	0									393248	39.497	34.3	8.996	5.2	27717.847		235.954	13.17	3.1	20.4		2.9	73.92
BHS	North America	Bahamas	2020-05-11	92	0	11	0	233.949	0	27.972	0									393248	39.497	34.3	8.996	5.2	27717.847		235.954	13.17	3.1	20.4		2.9	73.92
BHS	North America	Bahamas	2020-05-12	93	1	11	0	236.492	2.543	27.972	0									393248	39.497	34.3	8.996	5.2	27717.847		235.954	13.17	3.1	20.4		2.9	73.92
BHS	North America	Bahamas	2020-05-13	93	0	11	0	236.492	0	27.972	0									393248	39.497	34.3	8.996	5.2	27717.847		235.954	13.17	3.1	20.4		2.9	73.92
BHS	North America	Bahamas	2020-05-14	94	1	11	0	239.035	2.543	27.972	0									393248	39.497	34.3	8.996	5.2	27717.847		235.954	13.17	3.1	20.4		2.9	73.92
BHS	North America	Bahamas	2020-05-15	96	2	11	0	244.121	5.086	27.972	0									393248	39.497	34.3	8.996	5.2	27717.847		235.954	13.17	3.1	20.4		2.9	73.92
BHS	North America	Bahamas	2020-05-16	96	0	11	0	244.121	0	27.972	0									393248	39.497	34.3	8.996	5.2	27717.847		235.954	13.17	3.1	20.4		2.9	73.92
BHS	North America	Bahamas	2020-05-17	96	0	11	0	244.121	0	27.972	0									393248	39.497	34.3	8.996	5.2	27717.847		235.954	13.17	3.1	20.4		2.9	73.92
BHS	North America	Bahamas	2020-05-18	96	0	11	0	244.121	0	27.972	0									393248	39.497	34.3	8.996	5.2	27717.847		235.954	13.17	3.1	20.4		2.9	73.92
BHS	North America	Bahamas	2020-05-19	96	0	11	0	244.121	0	27.972	0									393248	39.497	34.3	8.996	5.2	27717.847		235.954	13.17	3.1	20.4		2.9	73.92
BHS	North America	Bahamas	2020-05-20	96	0	11	0	244.121	0	27.972	0									393248	39.497	34.3	8.996	5.2	27717.847		235.954	13.17	3.1	20.4		2.9	73.92
BHS	North America	Bahamas	2020-05-21	97	1	11	0	246.664	2.543	27.972	0									393248	39.497	34.3	8.996	5.2	27717.847		235.954	13.17	3.1	20.4		2.9	73.92
BHS	North America	Bahamas	2020-05-22	97	0	11	0	246.664	0	27.972	0									393248	39.497	34.3	8.996	5.2	27717.847		235.954	13.17	3.1	20.4		2.9	73.92
BHS	North America	Bahamas	2020-05-23	97	0	11	0	246.664	0	27.972	0									393248	39.497	34.3	8.996	5.2	27717.847		235.954	13.17	3.1	20.4		2.9	73.92
BHS	North America	Bahamas	2020-05-24	100	3	11	0	254.292	7.629	27.972	0									393248	39.497	34.3	8.996	5.2	27717.847		235.954	13.17	3.1	20.4		2.9	73.92
BHS	North America	Bahamas	2020-05-25	100	0	11	0	254.292	0	27.972	0									393248	39.497	34.3	8.996	5.2	27717.847		235.954	13.17	3.1	20.4		2.9	73.92
BHS	North America	Bahamas	2020-05-26	100	0	11	0	254.292	0	27.972	0									393248	39.497	34.3	8.996	5.2	27717.847		235.954	13.17	3.1	20.4		2.9	73.92
BHS	North America	Bahamas	2020-05-27	100	0	11	0	254.292	0	27.972	0									393248	39.497	34.3	8.996	5.2	27717.847		235.954	13.17	3.1	20.4		2.9	73.92
BHS	North America	Bahamas	2020-05-28	100	0	11	0	254.292	0	27.972	0									393248	39.497	34.3	8.996	5.2	27717.847		235.954	13.17	3.1	20.4		2.9	73.92
BHS	North America	Bahamas	2020-05-29	101	1	11	0	256.835	2.543	27.972	0									393248	39.497	34.3	8.996	5.2	27717.847		235.954	13.17	3.1	20.4		2.9	73.92
BHS	North America	Bahamas	2020-05-30	102	1	11	0	259.378	2.543	27.972	0									393248	39.497	34.3	8.996	5.2	27717.847		235.954	13.17	3.1	20.4		2.9	73.92
BHS	North America	Bahamas	2020-05-31	102	0	11	0	259.378	0	27.972	0									393248	39.497	34.3	8.996	5.2	27717.847		235.954	13.17	3.1	20.4		2.9	73.92
BHS	North America	Bahamas	2020-06-01	102	0	11	0	259.378	0	27.972	0									393248	39.497	34.3	8.996	5.2	27717.847		235.954	13.17	3.1	20.4		2.9	73.92
BHS	North America	Bahamas	2020-06-02	102	0	11	0	259.378	0	27.972	0									393248	39.497	34.3	8.996	5.2	27717.847		235.954	13.17	3.1	20.4		2.9	73.92
BHS	North America	Bahamas	2020-06-03	102	0	11	0	259.378	0	27.972	0									393248	39.497	34.3	8.996	5.2	27717.847		235.954	13.17	3.1	20.4		2.9	73.92
BHS	North America	Bahamas	2020-06-04	102	0	11	0	259.378	0	27.972	0									393248	39.497	34.3	8.996	5.2	27717.847		235.954	13.17	3.1	20.4		2.9	73.92
BHS	North America	Bahamas	2020-06-05	102	0	11	0	259.378	0	27.972	0									393248	39.497	34.3	8.996	5.2	27717.847		235.954	13.17	3.1	20.4		2.9	73.92
BHS	North America	Bahamas	2020-06-06	102	0	11	0	259.378	0	27.972	0									393248	39.497	34.3	8.996	5.2	27717.847		235.954	13.17	3.1	20.4		2.9	73.92
BHS	North America	Bahamas	2020-06-07	103	1	11	0	261.921	2.543	27.972	0									393248	39.497	34.3	8.996	5.2	27717.847		235.954	13.17	3.1	20.4		2.9	73.92
BHS	North America	Bahamas	2020-06-08	103	0	11	0	261.921	0	27.972	0									393248	39.497	34.3	8.996	5.2	27717.847		235.954	13.17	3.1	20.4		2.9	73.92
BHS	North America	Bahamas	2020-06-09	103	0	11	0	261.921	0	27.972	0									393248	39.497	34.3	8.996	5.2	27717.847		235.954	13.17	3.1	20.4		2.9	73.92
BHS	North America	Bahamas	2020-06-10	103	0	11	0	261.921	0	27.972	0									393248	39.497	34.3	8.996	5.2	27717.847		235.954	13.17	3.1	20.4		2.9	73.92
BHS	North America	Bahamas	2020-06-11	103	0	11	0	261.921	0	27.972	0									393248	39.497	34.3	8.996	5.2	27717.847		235.954	13.17	3.1	20.4		2.9	73.92
BHS	North America	Bahamas	2020-06-12	103	0	11	0	261.921	0	27.972	0									393248	39.497	34.3	8.996	5.2	27717.847		235.954	13.17	3.1	20.4		2.9	73.92
BHS	North America	Bahamas	2020-06-13	103	0	11	0	261.921	0	27.972	0									393248	39.497	34.3	8.996	5.2	27717.847		235.954	13.17	3.1	20.4		2.9	73.92
BHS	North America	Bahamas	2020-06-14	103	0	11	0	261.921	0	27.972	0									393248	39.497	34.3	8.996	5.2	27717.847		235.954	13.17	3.1	20.4		2.9	73.92
BHS	North America	Bahamas	2020-06-15	103	0	11	0	261.921	0	27.972	0									393248	39.497	34.3	8.996	5.2	27717.847		235.954	13.17	3.1	20.4		2.9	73.92
BHS	North America	Bahamas	2020-06-16	104	1	11	0	264.464	2.543	27.972	0									393248	39.497	34.3	8.996	5.2	27717.847		235.954	13.17	3.1	20.4		2.9	73.92
BHS	North America	Bahamas	2020-06-17	104	0	11	0	264.464	0	27.972	0									393248	39.497	34.3	8.996	5.2	27717.847		235.954	13.17	3.1	20.4		2.9	73.92
BHS	North America	Bahamas	2020-06-18	104	0	11	0	264.464	0	27.972	0									393248	39.497	34.3	8.996	5.2	27717.847		235.954	13.17	3.1	20.4		2.9	73.92
BHS	North America	Bahamas	2020-06-19	104	0	11	0	264.464	0	27.972	0									393248	39.497	34.3	8.996	5.2	27717.847		235.954	13.17	3.1	20.4		2.9	73.92
BHS	North America	Bahamas	2020-06-20	104	0	11	0	264.464	0	27.972	0									393248	39.497	34.3	8.996	5.2	27717.847		235.954	13.17	3.1	20.4		2.9	73.92
BHS	North America	Bahamas	2020-06-21	104	0	11	0	264.464	0	27.972	0									393248	39.497	34.3	8.996	5.2	27717.847		235.954	13.17	3.1	20.4		2.9	73.92
BHS	North America	Bahamas	2020-06-22	104	0	11	0	264.464	0	27.972	0									393248	39.497	34.3	8.996	5.2	27717.847		235.954	13.17	3.1	20.4		2.9	73.92
BHS	North America	Bahamas	2020-06-23	104	0	11	0	264.464	0	27.972	0									393248	39.497	34.3	8.996	5.2	27717.847		235.954	13.17	3.1	20.4		2.9	73.92
BHS	North America	Bahamas	2020-06-24	104	0	11	0	264.464	0	27.972	0									393248	39.497	34.3	8.996	5.2	27717.847		235.954	13.17	3.1	20.4		2.9	73.92
BHS	North America	Bahamas	2020-06-25	104	0	11	0	264.464	0	27.972	0									393248	39.497	34.3	8.996	5.2	27717.847		235.954	13.17	3.1	20.4		2.9	73.92
BHS	North America	Bahamas	2020-06-26	104	0	11	0	264.464	0	27.972	0									393248	39.497	34.3	8.996	5.2	27717.847		235.954	13.17	3.1	20.4		2.9	73.92
BHR	Asia	Bahrain	2019-12-31	0	0	0	0	0	0	0	0									1701583	1935.907	32.4	2.372	1.387	43290.705		151.689	16.52	5.8	37.6		2	77.29
BHR	Asia	Bahrain	2020-01-01	0	0	0	0	0	0	0	0								0	1701583	1935.907	32.4	2.372	1.387	43290.705		151.689	16.52	5.8	37.6		2	77.29
BHR	Asia	Bahrain	2020-01-02	0	0	0	0	0	0	0	0								0	1701583	1935.907	32.4	2.372	1.387	43290.705		151.689	16.52	5.8	37.6		2	77.29
BHR	Asia	Bahrain	2020-01-03	0	0	0	0	0	0	0	0								0	1701583	1935.907	32.4	2.372	1.387	43290.705		151.689	16.52	5.8	37.6		2	77.29
BHR	Asia	Bahrain	2020-01-04	0	0	0	0	0	0	0	0								0	1701583	1935.907	32.4	2.372	1.387	43290.705		151.689	16.52	5.8	37.6		2	77.29
BHR	Asia	Bahrain	2020-01-05	0	0	0	0	0	0	0	0								0	1701583	1935.907	32.4	2.372	1.387	43290.705		151.689	16.52	5.8	37.6		2	77.29
BHR	Asia	Bahrain	2020-01-06	0	0	0	0	0	0	0	0								0	1701583	1935.907	32.4	2.372	1.387	43290.705		151.689	16.52	5.8	37.6		2	77.29
BHR	Asia	Bahrain	2020-01-07	0	0	0	0	0	0	0	0								0	1701583	1935.907	32.4	2.372	1.387	43290.705		151.689	16.52	5.8	37.6		2	77.29
BHR	Asia	Bahrain	2020-01-08	0	0	0	0	0	0	0	0								0	1701583	1935.907	32.4	2.372	1.387	43290.705		151.689	16.52	5.8	37.6		2	77.29
BHR	Asia	Bahrain	2020-01-09	0	0	0	0	0	0	0	0								0	1701583	1935.907	32.4	2.372	1.387	43290.705		151.689	16.52	5.8	37.6		2	77.29
BHR	Asia	Bahrain	2020-01-10	0	0	0	0	0	0	0	0								0	1701583	1935.907	32.4	2.372	1.387	43290.705		151.689	16.52	5.8	37.6		2	77.29
BHR	Asia	Bahrain	2020-01-11	0	0	0	0	0	0	0	0								0	1701583	1935.907	32.4	2.372	1.387	43290.705		151.689	16.52	5.8	37.6		2	77.29
BHR	Asia	Bahrain	2020-01-12	0	0	0	0	0	0	0	0								0	1701583	1935.907	32.4	2.372	1.387	43290.705		151.689	16.52	5.8	37.6		2	77.29
BHR	Asia	Bahrain	2020-01-13	0	0	0	0	0	0	0	0								0	1701583	1935.907	32.4	2.372	1.387	43290.705		151.689	16.52	5.8	37.6		2	77.29
BHR	Asia	Bahrain	2020-01-14	0	0	0	0	0	0	0	0								0	1701583	1935.907	32.4	2.372	1.387	43290.705		151.689	16.52	5.8	37.6		2	77.29
BHR	Asia	Bahrain	2020-01-15	0	0	0	0	0	0	0	0								0	1701583	1935.907	32.4	2.372	1.387	43290.705		151.689	16.52	5.8	37.6		2	77.29
BHR	Asia	Bahrain	2020-01-16	0	0	0	0	0	0	0	0								0	1701583	1935.907	32.4	2.372	1.387	43290.705		151.689	16.52	5.8	37.6		2	77.29
BHR	Asia	Bahrain	2020-01-17	0	0	0	0	0	0	0	0								0	1701583	1935.907	32.4	2.372	1.387	43290.705		151.689	16.52	5.8	37.6		2	77.29
BHR	Asia	Bahrain	2020-01-18	0	0	0	0	0	0	0	0								0	1701583	1935.907	32.4	2.372	1.387	43290.705		151.689	16.52	5.8	37.6		2	77.29
BHR	Asia	Bahrain	2020-01-19	0	0	0	0	0	0	0	0								0	1701583	1935.907	32.4	2.372	1.387	43290.705		151.689	16.52	5.8	37.6		2	77.29
BHR	Asia	Bahrain	2020-01-20	0	0	0	0	0	0	0	0								0	1701583	1935.907	32.4	2.372	1.387	43290.705		151.689	16.52	5.8	37.6		2	77.29
BHR	Asia	Bahrain	2020-01-21	0	0	0	0	0	0	0	0								0	1701583	1935.907	32.4	2.372	1.387	43290.705		151.689	16.52	5.8	37.6		2	77.29
BHR	Asia	Bahrain	2020-01-22	0	0	0	0	0	0	0	0								8.33	1701583	1935.907	32.4	2.372	1.387	43290.705		151.689	16.52	5.8	37.6		2	77.29
BHR	Asia	Bahrain	2020-01-23	0	0	0	0	0	0	0	0								8.33	1701583	1935.907	32.4	2.372	1.387	43290.705		151.689	16.52	5.8	37.6		2	77.29
BHR	Asia	Bahrain	2020-01-24	0	0	0	0	0	0	0	0								8.33	1701583	1935.907	32.4	2.372	1.387	43290.705		151.689	16.52	5.8	37.6		2	77.29
BHR	Asia	Bahrain	2020-01-25	0	0	0	0	0	0	0	0								8.33	1701583	1935.907	32.4	2.372	1.387	43290.705		151.689	16.52	5.8	37.6		2	77.29
BHR	Asia	Bahrain	2020-01-26	0	0	0	0	0	0	0	0								8.33	1701583	1935.907	32.4	2.372	1.387	43290.705		151.689	16.52	5.8	37.6		2	77.29
BHR	Asia	Bahrain	2020-01-27	0	0	0	0	0	0	0	0								11.11	1701583	1935.907	32.4	2.372	1.387	43290.705		151.689	16.52	5.8	37.6		2	77.29
BHR	Asia	Bahrain	2020-01-28	0	0	0	0	0	0	0	0								11.11	1701583	1935.907	32.4	2.372	1.387	43290.705		151.689	16.52	5.8	37.6		2	77.29
BHR	Asia	Bahrain	2020-01-29	0	0	0	0	0	0	0	0								11.11	1701583	1935.907	32.4	2.372	1.387	43290.705		151.689	16.52	5.8	37.6		2	77.29
BHR	Asia	Bahrain	2020-01-30	0	0	0	0	0	0	0	0								11.11	1701583	1935.907	32.4	2.372	1.387	43290.705		151.689	16.52	5.8	37.6		2	77.29
BHR	Asia	Bahrain	2020-01-31	0	0	0	0	0	0	0	0								11.11	1701583	1935.907	32.4	2.372	1.387	43290.705		151.689	16.52	5.8	37.6		2	77.29
BHR	Asia	Bahrain	2020-02-01	0	0	0	0	0	0	0	0								11.11	1701583	1935.907	32.4	2.372	1.387	43290.705		151.689	16.52	5.8	37.6		2	77.29
BHR	Asia	Bahrain	2020-02-02	0	0	0	0	0	0	0	0								11.11	1701583	1935.907	32.4	2.372	1.387	43290.705		151.689	16.52	5.8	37.6		2	77.29
BHR	Asia	Bahrain	2020-02-03	0	0	0	0	0	0	0	0								11.11	1701583	1935.907	32.4	2.372	1.387	43290.705		151.689	16.52	5.8	37.6		2	77.29
BHR	Asia	Bahrain	2020-02-04	0	0	0	0	0	0	0	0								11.11	1701583	1935.907	32.4	2.372	1.387	43290.705		151.689	16.52	5.8	37.6		2	77.29
BHR	Asia	Bahrain	2020-02-05	0	0	0	0	0	0	0	0								11.11	1701583	1935.907	32.4	2.372	1.387	43290.705		151.689	16.52	5.8	37.6		2	77.29
BHR	Asia	Bahrain	2020-02-06	0	0	0	0	0	0	0	0								11.11	1701583	1935.907	32.4	2.372	1.387	43290.705		151.689	16.52	5.8	37.6		2	77.29
BHR	Asia	Bahrain	2020-02-07	0	0	0	0	0	0	0	0								11.11	1701583	1935.907	32.4	2.372	1.387	43290.705		151.689	16.52	5.8	37.6		2	77.29
BHR	Asia	Bahrain	2020-02-08	0	0	0	0	0	0	0	0								11.11	1701583	1935.907	32.4	2.372	1.387	43290.705		151.689	16.52	5.8	37.6		2	77.29
BHR	Asia	Bahrain	2020-02-09	0	0	0	0	0	0	0	0								11.11	1701583	1935.907	32.4	2.372	1.387	43290.705		151.689	16.52	5.8	37.6		2	77.29
BHR	Asia	Bahrain	2020-02-10	0	0	0	0	0	0	0	0								11.11	1701583	1935.907	32.4	2.372	1.387	43290.705		151.689	16.52	5.8	37.6		2	77.29
BHR	Asia	Bahrain	2020-02-11	0	0	0	0	0	0	0	0								11.11	1701583	1935.907	32.4	2.372	1.387	43290.705		151.689	16.52	5.8	37.6		2	77.29
BHR	Asia	Bahrain	2020-02-12	0	0	0	0	0	0	0	0								16.67	1701583	1935.907	32.4	2.372	1.387	43290.705		151.689	16.52	5.8	37.6		2	77.29
BHR	Asia	Bahrain	2020-02-13	0	0	0	0	0	0	0	0								16.67	1701583	1935.907	32.4	2.372	1.387	43290.705		151.689	16.52	5.8	37.6		2	77.29
BHR	Asia	Bahrain	2020-02-14	0	0	0	0	0	0	0	0								16.67	1701583	1935.907	32.4	2.372	1.387	43290.705		151.689	16.52	5.8	37.6		2	77.29
BHR	Asia	Bahrain	2020-02-15	0	0	0	0	0	0	0	0								16.67	1701583	1935.907	32.4	2.372	1.387	43290.705		151.689	16.52	5.8	37.6		2	77.29
BHR	Asia	Bahrain	2020-02-16	0	0	0	0	0	0	0	0								16.67	1701583	1935.907	32.4	2.372	1.387	43290.705		151.689	16.52	5.8	37.6		2	77.29
BHR	Asia	Bahrain	2020-02-17	0	0	0	0	0	0	0	0								16.67	1701583	1935.907	32.4	2.372	1.387	43290.705		151.689	16.52	5.8	37.6		2	77.29
BHR	Asia	Bahrain	2020-02-18	0	0	0	0	0	0	0	0								16.67	1701583	1935.907	32.4	2.372	1.387	43290.705		151.689	16.52	5.8	37.6		2	77.29
BHR	Asia	Bahrain	2020-02-19	0	0	0	0	0	0	0	0								19.44	1701583	1935.907	32.4	2.372	1.387	43290.705		151.689	16.52	5.8	37.6		2	77.29
BHR	Asia	Bahrain	2020-02-20	0	0	0	0	0	0	0	0								19.44	1701583	1935.907	32.4	2.372	1.387	43290.705		151.689	16.52	5.8	37.6		2	77.29
BHR	Asia	Bahrain	2020-02-21	0	0	0	0	0	0	0	0								19.44	1701583	1935.907	32.4	2.372	1.387	43290.705		151.689	16.52	5.8	37.6		2	77.29
BHR	Asia	Bahrain	2020-02-22	0	0	0	0	0	0	0	0								19.44	1701583	1935.907	32.4	2.372	1.387	43290.705		151.689	16.52	5.8	37.6		2	77.29
BHR	Asia	Bahrain	2020-02-23	0	0	0	0	0	0	0	0								19.44	1701583	1935.907	32.4	2.372	1.387	43290.705		151.689	16.52	5.8	37.6		2	77.29
BHR	Asia	Bahrain	2020-02-24	1	1	0	0	0.588	0.588	0	0								25	1701583	1935.907	32.4	2.372	1.387	43290.705		151.689	16.52	5.8	37.6		2	77.29
BHR	Asia	Bahrain	2020-02-25	2	1	0	0	1.175	0.588	0	0								25	1701583	1935.907	32.4	2.372	1.387	43290.705		151.689	16.52	5.8	37.6		2	77.29
BHR	Asia	Bahrain	2020-02-26	23	21	0	0	13.517	12.341	0	0								30.56	1701583	1935.907	32.4	2.372	1.387	43290.705		151.689	16.52	5.8	37.6		2	77.29
BHR	Asia	Bahrain	2020-02-27	33	10	0	0	19.394	5.877	0	0								30.56	1701583	1935.907	32.4	2.372	1.387	43290.705		151.689	16.52	5.8	37.6		2	77.29
BHR	Asia	Bahrain	2020-02-28	33	0	0	0	19.394	0	0	0								30.56	1701583	1935.907	32.4	2.372	1.387	43290.705		151.689	16.52	5.8	37.6		2	77.29
BHR	Asia	Bahrain	2020-02-29	38	5	0	0	22.332	2.938	0	0								30.56	1701583	1935.907	32.4	2.372	1.387	43290.705		151.689	16.52	5.8	37.6		2	77.29
BHR	Asia	Bahrain	2020-03-01	41	3	0	0	24.095	1.763	0	0								30.56	1701583	1935.907	32.4	2.372	1.387	43290.705		151.689	16.52	5.8	37.6		2	77.29
BHR	Asia	Bahrain	2020-03-02	47	6	0	0	27.621	3.526	0	0								30.56	1701583	1935.907	32.4	2.372	1.387	43290.705		151.689	16.52	5.8	37.6		2	77.29
BHR	Asia	Bahrain	2020-03-04	49	2	0	0	28.797	1.175	0	0								30.56	1701583	1935.907	32.4	2.372	1.387	43290.705		151.689	16.52	5.8	37.6		2	77.29
BHR	Asia	Bahrain	2020-03-05	52	3	0	0	30.56	1.763	0	0	5334		3.135				units unclear	30.56	1701583	1935.907	32.4	2.372	1.387	43290.705		151.689	16.52	5.8	37.6		2	77.29
BHR	Asia	Bahrain	2020-03-06	52	0	0	0	30.56	0	0	0							units unclear	30.56	1701583	1935.907	32.4	2.372	1.387	43290.705		151.689	16.52	5.8	37.6		2	77.29
BHR	Asia	Bahrain	2020-03-07	56	4	0	0	32.911	2.351	0	0	6420		3.773				units unclear	30.56	1701583	1935.907	32.4	2.372	1.387	43290.705		151.689	16.52	5.8	37.6		2	77.29
BHR	Asia	Bahrain	2020-03-08	63	7	0	0	37.024	4.114	0	0							units unclear	30.56	1701583	1935.907	32.4	2.372	1.387	43290.705		151.689	16.52	5.8	37.6		2	77.29
BHR	Asia	Bahrain	2020-03-09	79	16	0	0	46.427	9.403	0	0	7830		4.602				units unclear	30.56	1701583	1935.907	32.4	2.372	1.387	43290.705		151.689	16.52	5.8	37.6		2	77.29
BHR	Asia	Bahrain	2020-03-10	109	30	0	0	64.058	17.631	0	0	8354	524	4.91	0.308			units unclear	30.56	1701583	1935.907	32.4	2.372	1.387	43290.705		151.689	16.52	5.8	37.6		2	77.29
BHR	Asia	Bahrain	2020-03-11	110	1	0	0	64.646	0.588	0	0	8810	456	5.178	0.268			units unclear	30.56	1701583	1935.907	32.4	2.372	1.387	43290.705		151.689	16.52	5.8	37.6		2	77.29
BHR	Asia	Bahrain	2020-03-12	162	52	0	0	95.205	30.56	0	0	9042	232	5.314	0.136	530	0.311	units unclear	30.56	1701583	1935.907	32.4	2.372	1.387	43290.705		151.689	16.52	5.8	37.6		2	77.29
BHR	Asia	Bahrain	2020-03-13	162	0	0	0	95.205	0	0	0					562	0.33	units unclear	30.56	1701583	1935.907	32.4	2.372	1.387	43290.705		151.689	16.52	5.8	37.6		2	77.29
BHR	Asia	Bahrain	2020-03-14	210	48	0	0	123.414	28.209	0	0					595	0.35	units unclear	30.56	1701583	1935.907	32.4	2.372	1.387	43290.705		151.689	16.52	5.8	37.6		2	77.29
BHR	Asia	Bahrain	2020-03-15	211	1	0	0	124.002	0.588	0	0					605	0.356	units unclear	30.56	1701583	1935.907	32.4	2.372	1.387	43290.705		151.689	16.52	5.8	37.6		2	77.29
BHR	Asia	Bahrain	2020-03-16	214	3	0	0	125.765	1.763	0	0	12131		7.129		614	0.361	units unclear	30.56	1701583	1935.907	32.4	2.372	1.387	43290.705		151.689	16.52	5.8	37.6		2	77.29
BHR	Asia	Bahrain	2020-03-17	221	7	1	1	129.879	4.114	0.588	0.588	13553	1422	7.965	0.836	743	0.437	units unclear	30.56	1701583	1935.907	32.4	2.372	1.387	43290.705		151.689	16.52	5.8	37.6		2	77.29
BHR	Asia	Bahrain	2020-03-18	237	16	1	0	139.282	9.403	0.588	0					942	0.554	units unclear	66.67	1701583	1935.907	32.4	2.372	1.387	43290.705		151.689	16.52	5.8	37.6		2	77.29
BHR	Asia	Bahrain	2020-03-19	256	19	1	0	150.448	11.166	0.588	0					1173	0.689	units unclear	66.67	1701583	1935.907	32.4	2.372	1.387	43290.705		151.689	16.52	5.8	37.6		2	77.29
BHR	Asia	Bahrain	2020-03-20	269	13	1	0	158.088	7.64	0.588	0	19098		11.224		1326	0.779	units unclear	66.67	1701583	1935.907	32.4	2.372	1.387	43290.705		151.689	16.52	5.8	37.6		2	77.29
BHR	Asia	Bahrain	2020-03-21	285	16	1	0	167.491	9.403	0.588	0					1505	0.884	units unclear	66.67	1701583	1935.907	32.4	2.372	1.387	43290.705		151.689	16.52	5.8	37.6		2	77.29
BHR	Asia	Bahrain	2020-03-22	306	21	1	0	179.833	12.341	0.588	0					1684	0.99	units unclear	69.44	1701583	1935.907	32.4	2.372	1.387	43290.705		151.689	16.52	5.8	37.6		2	77.29
BHR	Asia	Bahrain	2020-03-23	334	28	2	1	196.288	16.455	1.175	0.588	25169		14.792		1863	1.095	units unclear	69.44	1701583	1935.907	32.4	2.372	1.387	43290.705		151.689	16.52	5.8	37.6		2	77.29
BHR	Asia	Bahrain	2020-03-24	339	5	2	0	199.226	2.938	1.175	0					1867	1.097	units unclear	69.44	1701583	1935.907	32.4	2.372	1.387	43290.705		151.689	16.52	5.8	37.6		2	77.29
BHR	Asia	Bahrain	2020-03-25	390	51	3	1	229.198	29.972	1.763	0.588					1811	1.064	units unclear	69.44	1701583	1935.907	32.4	2.372	1.387	43290.705		151.689	16.52	5.8	37.6		2	77.29
BHR	Asia	Bahrain	2020-03-26	419	29	3	0	246.241	17.043	1.763	0	29533		17.356		1755	1.031	units unclear	73.15	1701583	1935.907	32.4	2.372	1.387	43290.705		151.689	16.52	5.8	37.6		2	77.29
BHR	Asia	Bahrain	2020-03-27	458	39	4	1	269.161	22.92	2.351	0.588					1603	0.942	units unclear	73.15	1701583	1935.907	32.4	2.372	1.387	43290.705		151.689	16.52	5.8	37.6		2	77.29
BHR	Asia	Bahrain	2020-03-28	466	8	4	0	273.863	4.702	2.351	0					1427	0.839	units unclear	78.7	1701583	1935.907	32.4	2.372	1.387	43290.705		151.689	16.52	5.8	37.6		2	77.29
BHR	Asia	Bahrain	2020-03-29	473	7	4	0	277.976	4.114	2.351	0	31895		18.744		1250	0.735	units unclear	78.7	1701583	1935.907	32.4	2.372	1.387	43290.705		151.689	16.52	5.8	37.6		2	77.29
BHR	Asia	Bahrain	2020-03-30	500	27	4	0	293.844	15.868	2.351	0	32596	701	19.156	0.412	1061	0.624	units unclear	78.7	1701583	1935.907	32.4	2.372	1.387	43290.705		151.689	16.52	5.8	37.6		2	77.29
BHR	Asia	Bahrain	2020-03-31	515	15	4	0	302.659	8.815	2.351	0					1046	0.615	units unclear	78.7	1701583	1935.907	32.4	2.372	1.387	43290.705		151.689	16.52	5.8	37.6		2	77.29
BHR	Asia	Bahrain	2020-04-01	567	52	4	0	333.219	30.56	2.351	0					1031	0.606	units unclear	78.7	1701583	1935.907	32.4	2.372	1.387	43290.705		151.689	16.52	5.8	37.6		2	77.29
BHR	Asia	Bahrain	2020-04-02	569	2	4	0	334.395	1.175	2.351	0					1016	0.597	units unclear	78.7	1701583	1935.907	32.4	2.372	1.387	43290.705		151.689	16.52	5.8	37.6		2	77.29
BHR	Asia	Bahrain	2020-04-03	643	74	4	0	377.883	43.489	2.351	0	37996		22.33		1097	0.645	units unclear	78.7	1701583	1935.907	32.4	2.372	1.387	43290.705		151.689	16.52	5.8	37.6		2	77.29
BHR	Asia	Bahrain	2020-04-04	643	0	4	0	377.883	0	2.351	0	39256	1260	23.07	0.74	1164	0.684	units unclear	78.7	1701583	1935.907	32.4	2.372	1.387	43290.705		151.689	16.52	5.8	37.6		2	77.29
BHR	Asia	Bahrain	2020-04-05	688	45	4	0	404.329	26.446	2.351	0	44386	5130	26.085	3.015	1784	1.048	units unclear	78.7	1701583	1935.907	32.4	2.372	1.387	43290.705		151.689	16.52	5.8	37.6		2	77.29
BHR	Asia	Bahrain	2020-04-06	700	12	4	0	411.382	7.052	2.351	0	47684	3298	28.023	1.938	2155	1.266	units unclear	78.7	1701583	1935.907	32.4	2.372	1.387	43290.705		151.689	16.52	5.8	37.6		2	77.29
BHR	Asia	Bahrain	2020-04-07	756	56	4	0	444.292	32.911	2.351	0	50127	2443	29.459	1.436	2312	1.359	units unclear	78.7	1701583	1935.907	32.4	2.372	1.387	43290.705		151.689	16.52	5.8	37.6		2	77.29
BHR	Asia	Bahrain	2020-04-08	811	55	5	1	476.615	32.323	2.938	0.588	52804	2677	31.032	1.573	2501	1.47	units unclear	78.7	1701583	1935.907	32.4	2.372	1.387	43290.705		151.689	16.52	5.8	37.6		2	77.29
BHR	Asia	Bahrain	2020-04-09	823	12	5	0	483.667	7.052	2.938	0	55096	2292	32.379	1.347	2636	1.549	units unclear	75	1701583	1935.907	32.4	2.372	1.387	43290.705		151.689	16.52	5.8	37.6		2	77.29
BHR	Asia	Bahrain	2020-04-10	887	64	5	0	521.279	37.612	2.938	0	57681	2585	33.898	1.519	2812	1.653	units unclear	75	1701583	1935.907	32.4	2.372	1.387	43290.705		151.689	16.52	5.8	37.6		2	77.29
BHR	Asia	Bahrain	2020-04-11	998	111	6	1	586.513	65.233	3.526	0.588	60706	3025	35.676	1.778	3064	1.801	units unclear	75	1701583	1935.907	32.4	2.372	1.387	43290.705		151.689	16.52	5.8	37.6		2	77.29
BHR	Asia	Bahrain	2020-04-12	1040	42	6	0	611.196	24.683	3.526	0	63973	3267	37.596	1.92	2798	1.644	units unclear	75	1701583	1935.907	32.4	2.372	1.387	43290.705		151.689	16.52	5.8	37.6		2	77.29
BHR	Asia	Bahrain	2020-04-13	1136	96	6	0	667.614	56.418	3.526	0	67327	3354	39.567	1.971	2806	1.649	units unclear	75	1701583	1935.907	32.4	2.372	1.387	43290.705		151.689	16.52	5.8	37.6		2	77.29
BHR	Asia	Bahrain	2020-04-14	1361	225	7	1	799.843	132.23	4.114	0.588	70813	3486	41.616	2.049	2955	1.737	units unclear	75	1701583	1935.907	32.4	2.372	1.387	43290.705		151.689	16.52	5.8	37.6		2	77.29
BHR	Asia	Bahrain	2020-04-15	1528	167	7	0	897.987	98.144	4.114	0	73272	2459	43.061	1.445	2924	1.718	units unclear	75	1701583	1935.907	32.4	2.372	1.387	43290.705		151.689	16.52	5.8	37.6		2	77.29
BHR	Asia	Bahrain	2020-04-16	1673	145	7	0	983.202	85.215	4.114	0	76944	3672	45.219	2.158	3121	1.834	units unclear	75	1701583	1935.907	32.4	2.372	1.387	43290.705		151.689	16.52	5.8	37.6		2	77.29
BHR	Asia	Bahrain	2020-04-17	1700	27	7	0	999.07	15.868	4.114	0	79612	2668	46.787	1.568	3133	1.841	units unclear	75	1701583	1935.907	32.4	2.372	1.387	43290.705		151.689	16.52	5.8	37.6		2	77.29
BHR	Asia	Bahrain	2020-04-18	1744	44	7	0	1024.928	25.858	4.114	0	82568	2956	48.524	1.737	3123	1.835	units unclear	75	1701583	1935.907	32.4	2.372	1.387	43290.705		151.689	16.52	5.8	37.6		2	77.29
BHR	Asia	Bahrain	2020-04-19	1773	29	7	0	1041.971	17.043	4.114	0	86732	4164	50.971	2.447	3251	1.911	units unclear	75	1701583	1935.907	32.4	2.372	1.387	43290.705		151.689	16.52	5.8	37.6		2	77.29
BHR	Asia	Bahrain	2020-04-20	1873	100	7	0	1100.74	58.769	4.114	0	90307	3575	53.072	2.101	3283	1.929	units unclear	75	1701583	1935.907	32.4	2.372	1.387	43290.705		151.689	16.52	5.8	37.6		2	77.29
BHR	Asia	Bahrain	2020-04-21	1907	34	7	0	1120.721	19.981	4.114	0	94380	4073	55.466	2.394	3367	1.979	units unclear	75	1701583	1935.907	32.4	2.372	1.387	43290.705		151.689	16.52	5.8	37.6		2	77.29
BHR	Asia	Bahrain	2020-04-22	1973	66	7	0	1159.509	38.787	4.114	0	97796	3416	57.474	2.008	3503	2.059	units unclear	75	1701583	1935.907	32.4	2.372	1.387	43290.705		151.689	16.52	5.8	37.6		2	77.29
BHR	Asia	Bahrain	2020-04-23	2007	34	7	0	1179.49	19.981	4.114	0	100031	2235	58.787	1.313	3298	1.938	units unclear	75	1701583	1935.907	32.4	2.372	1.387	43290.705		151.689	16.52	5.8	37.6		2	77.29
BHR	Asia	Bahrain	2020-04-24	2217	210	8	1	1302.904	123.414	4.702	0.588	105365	5334	61.922	3.135	3679	2.162	units unclear	75	1701583	1935.907	32.4	2.372	1.387	43290.705		151.689	16.52	5.8	37.6		2	77.29
BHR	Asia	Bahrain	2020-04-25	2518	301	8	0	1479.799	176.894	4.702	0	110407	5042	64.885	2.963	3977	2.337	units unclear	75	1701583	1935.907	32.4	2.372	1.387	43290.705		151.689	16.52	5.8	37.6		2	77.29
BHR	Asia	Bahrain	2020-04-26	2589	71	8	0	1521.524	41.726	4.702	0	114110	3703	67.061	2.176	3911	2.298	units unclear	75	1701583	1935.907	32.4	2.372	1.387	43290.705		151.689	16.52	5.8	37.6		2	77.29
BHR	Asia	Bahrain	2020-04-27	2647	58	8	0	1555.61	34.086	4.702	0	117797	3687	69.228	2.167	3927	2.308	units unclear	75	1701583	1935.907	32.4	2.372	1.387	43290.705		151.689	16.52	5.8	37.6		2	77.29
BHR	Asia	Bahrain	2020-04-28	2723	76	8	0	1600.275	44.664	4.702	0	121706	3909	71.525	2.297	3904	2.294	units unclear	75	1701583	1935.907	32.4	2.372	1.387	43290.705		151.689	16.52	5.8	37.6		2	77.29
BHR	Asia	Bahrain	2020-04-29	2811	88	8	0	1651.991	51.717	4.702	0	126905	5199	74.581	3.055	4158	2.444	units unclear	75	1701583	1935.907	32.4	2.372	1.387	43290.705		151.689	16.52	5.8	37.6		2	77.29
BHR	Asia	Bahrain	2020-04-30	2921	110	8	0	1716.637	64.646	4.702	0	129694	2789	76.22	1.639	4238	2.491	units unclear	75	1701583	1935.907	32.4	2.372	1.387	43290.705		151.689	16.52	5.8	37.6		2	77.29
BHR	Asia	Bahrain	2020-05-01	3040	119	8	0	1786.572	69.935	4.702	0	134082	4388	78.798	2.579	4102	2.411	units unclear	75	1701583	1935.907	32.4	2.372	1.387	43290.705		151.689	16.52	5.8	37.6		2	77.29
BHR	Asia	Bahrain	2020-05-02	3170	130	8	0	1862.971	76.399	4.702	0	138278	4196	81.264	2.466	3982	2.34	units unclear	75	1701583	1935.907	32.4	2.372	1.387	43290.705		151.689	16.52	5.8	37.6		2	77.29
BHR	Asia	Bahrain	2020-05-03	3284	114	8	0	1929.968	66.996	4.702	0	144155	5877	84.718	3.454	4292	2.522	units unclear	75	1701583	1935.907	32.4	2.372	1.387	43290.705		151.689	16.52	5.8	37.6		2	77.29
BHR	Asia	Bahrain	2020-05-04	3383	99	8	0	1988.149	58.181	4.702	0	149586	5431	87.91	3.192	4541	2.669	units unclear	75	1701583	1935.907	32.4	2.372	1.387	43290.705		151.689	16.52	5.8	37.6		2	77.29
BHR	Asia	Bahrain	2020-05-05	3533	150	8	0	2076.302	88.153	4.702	0	155501	5915	91.386	3.476	4828	2.837	units unclear	75	1701583	1935.907	32.4	2.372	1.387	43290.705		151.689	16.52	5.8	37.6		2	77.29
BHR	Asia	Bahrain	2020-05-06	3720	187	8	0	2186.2	109.898	4.702	0	160341	4840	94.23	2.844	4777	2.807	units unclear	75	1701583	1935.907	32.4	2.372	1.387	43290.705		151.689	16.52	5.8	37.6		2	77.29
BHR	Asia	Bahrain	2020-05-07	3934	214	8	0	2311.965	125.765	4.702	0	166378	6037	97.778	3.548	5241	3.08	units unclear	75	1701583	1935.907	32.4	2.372	1.387	43290.705		151.689	16.52	5.8	37.6		2	77.29
BHR	Asia	Bahrain	2020-05-08	4199	265	8	0	2467.702	155.737	4.702	0	172158	5780	101.175	3.397	5439	3.196	units unclear	75	1701583	1935.907	32.4	2.372	1.387	43290.705		151.689	16.52	5.8	37.6		2	77.29
BHR	Asia	Bahrain	2020-05-09	4444	245	8	0	2611.686	143.984	4.702	0	178353	6195	104.816	3.641	5725	3.365	units unclear	75	1701583	1935.907	32.4	2.372	1.387	43290.705		151.689	16.52	5.8	37.6		2	77.29
BHR	Asia	Bahrain	2020-05-10	4774	330	8	0	2805.623	193.937	4.702	0	184029	5676	108.152	3.336	5696	3.347	units unclear	75	1701583	1935.907	32.4	2.372	1.387	43290.705		151.689	16.52	5.8	37.6		2	77.29
BHR	Asia	Bahrain	2020-05-11	4941	167	8	0	2903.767	98.144	4.702	0	190780	6751	112.119	3.967	5885	3.459	units unclear	75	1701583	1935.907	32.4	2.372	1.387	43290.705		151.689	16.52	5.8	37.6		2	77.29
BHR	Asia	Bahrain	2020-05-12	5236	295	8	0	3077.135	173.368	4.702	0	197898	7118	116.302	4.183	6057	3.56	units unclear	75	1701583	1935.907	32.4	2.372	1.387	43290.705		151.689	16.52	5.8	37.6		2	77.29
BHR	Asia	Bahrain	2020-05-13	5531	295	9	1	3250.503	173.368	5.289	0.588	205570	7672	120.811	4.509	6461	3.797	units unclear	75	1701583	1935.907	32.4	2.372	1.387	43290.705		151.689	16.52	5.8	37.6		2	77.29
BHR	Asia	Bahrain	2020-05-14	5816	285	10	1	3417.994	167.491	5.877	0.588	211127	5557	124.077	3.266	6393	3.757	units unclear	75	1701583	1935.907	32.4	2.372	1.387	43290.705		151.689	16.52	5.8	37.6		2	77.29
BHR	Asia	Bahrain	2020-05-15	6198	382	10	0	3642.491	224.497	5.877	0	222542	11415	130.785	6.708	7198	4.23	units unclear	75	1701583	1935.907	32.4	2.372	1.387	43290.705		151.689	16.52	5.8	37.6		2	77.29
BHR	Asia	Bahrain	2020-05-16	6583	385	12	2	3868.75	226.26	7.052	1.175	230188	7646	135.279	4.493	7405	4.352	units unclear	75	1701583	1935.907	32.4	2.372	1.387	43290.705		151.689	16.52	5.8	37.6		2	77.29
BHR	Asia	Bahrain	2020-05-17	6747	164	12	0	3965.131	96.381	7.052	0	236828	6640	139.181	3.902	7543	4.433	units unclear	75	1701583	1935.907	32.4	2.372	1.387	43290.705		151.689	16.52	5.8	37.6		2	77.29
BHR	Asia	Bahrain	2020-05-18	6956	209	12	0	4087.958	122.827	7.052	0	243031	6203	142.826	3.645	7464	4.387	units unclear	75	1701583	1935.907	32.4	2.372	1.387	43290.705		151.689	16.52	5.8	37.6		2	77.29
BHR	Asia	Bahrain	2020-05-19	7184	228	12	0	4221.951	133.993	7.052	0	248205	5174	145.867	3.041	7187	4.224	units unclear	75	1701583	1935.907	32.4	2.372	1.387	43290.705		151.689	16.52	5.8	37.6		2	77.29
BHR	Asia	Bahrain	2020-05-20	7532	348	12	0	4426.466	204.515	7.052	0	255633	7428	150.232	4.365	7152	4.203	units unclear	75	1701583	1935.907	32.4	2.372	1.387	43290.705		151.689	16.52	5.8	37.6		2	77.29
BHR	Asia	Bahrain	2020-05-21	7888	356	12	0	4635.683	209.217	7.052	0					7326	4.305	units unclear	75	1701583	1935.907	32.4	2.372	1.387	43290.705		151.689	16.52	5.8	37.6		2	77.29
BHR	Asia	Bahrain	2020-05-22	8174	286	12	0	4803.762	168.079	7.052	0	269179		158.193		6662	3.915	units unclear	75	1701583	1935.907	32.4	2.372	1.387	43290.705		151.689	16.52	5.8	37.6		2	77.29
BHR	Asia	Bahrain	2020-05-23	8414	240	12	0	4944.807	141.045	7.052	0	276552	7373	162.526	4.333	6623	3.892	units unclear	75	1701583	1935.907	32.4	2.372	1.387	43290.705		151.689	16.52	5.8	37.6		2	77.29
[truncated: 24,330 more rows]
