# Supplementary material for: Spatial and temporal patterns in Canadian COVID-19 crowdfunding campaigns
Source: PLoS One. 2021 Aug 23;16(8):e0256204. doi: 10.1371/journal.pone.0256204 (PMC8382203; doi:10.1371/journal.pone.0256204)
Supplement: S1 Data — (TAR) [file pone.0256204.s001.tar › Data/Campaigns.csv]

CAMPAIGN ID	Class	NOTES	Title	Campaign Created	Campaign Description	money_raised	money_	Url	City	Province	Location
1	CHAR		COVID-19 Canada Food Banks Aid	April 15, 2020	Team fundraiserI-D Foods Corporation and 4 others are organizing this fundraiser on behalf of Food Banks Canada.¬†¬†Donations are 100% tax deductible.Created April 15, 2020Community & Neighbors(Message en fran√ßais ci-dessous)¬†JOIN I-D FOODS IN MAKING A DIFFERENCE! COVID-19 has affected the life of every human being on the planet. Canada is no different, and we, as a nation and a community, are …	$41,873 raised of $50,000 goal	$41,873 of $50,000 goal	https://www.gofundme.com/f/IDFoods-covid19-canada-food-banks-aid	Laval	QC	Laval, QC
2	PPE		COVID-19 Canada Relief Campaign	March 22, 2020	CloudMates Team is organizing this fundraiser on behalf of Yilin Zhan.Created March 22, 2020Medical, Illness & Healing Together we are stronger!COVID-19 (Coronavirus) was declared a global pandemic by the World Health Organization on March 11th, reaching more than 350,000 cases and 15,000 deaths.Being students in highschool,¬† we want to provide support and care for the doctors and health care wo…	$8,308 raised of $5,000 goal	$8,308 of $5,000 goal	https://www.gofundme.com/f/covid19-canada-relief-campaign	North York	ON	North York, ON
3	CHAR		Tantrum Corporation COVID-19 Canada Food Banks Aid	May 7, 2020	Laurence Charlebois-Dupuis is organizing this fundraiser on behalf of Food Banks Canada.¬†¬†Donations are 100% tax deductible.Created May 7, 2020Community & NeighborsChers coll√®gues,L'impact de la pandémie a eu jusqu‚Äô√† aujourd‚Äôhui de lourdes conséquences pour plusieurs √™tre humain sur la plan√®te. Des millions de Canadiens ont perdu leur emploi et leurs moyens de subsistance avec le ralent…	$2,100 raised of $5,000 goal	$2,100 of $5,000 goal	https://www.gofundme.com/f/6b5rk-covid19-canada-food-banks-aid	Laval	QC	Laval, QC
4	PPE		Fueling The Front Line Fighters of COVID19 CANADA	April 2, 2020	Donny Watson is organizing this fundraiser.Created April 2, 2020Medical, Illness & Healing My Fellow Canadians,This GOFUNDME was started for people like myself who want to do more to help support the heroes that are putting their lives on the line daily for Canadians.It is time to come together as a community and do our part to chip in to help the war against the coronavirus. Over the next couple…	$960 raised of $5,000 goal	$960 of $5,000 goal	https://www.gofundme.com/f/buf5y-fuel-the-fight	Vancouver	BC	Vancouver, BC
5	CHAR		COVID-19 Canada Helpline	March 26, 2020	Raj Singh is organizing this fundraiser.Created March 26, 2020Other We are reaching out to the community of Winnipeg to come together in this crucial time of COVID-19. It is a very hard time that has fallen upon the world, this is where humanity comes in so at this time we should all hold hands and help one another.Our purpose of starting this campaign is to come together as a community. This is …	$100 raised of $50,000 goal	$100 of $50,000 goal	https://www.gofundme.com/f/covid19-canada-helpline	Winnipeg	MB	Winnipeg, MB
6	BIZ		Huge Financial loss due to COVID-19 Canada blooms	March 13, 2020	Kyle Banks is organizing this fundraiser.Created March 13, 2020Accidents & Emergencies It hurts to say this, after 100‚Äôs of hours building, over one hundred thousand dollars to build the booth, countless hours planning, contacting sponsors, ordering materials, and making sure everything goes as planned, canada blooms 2020 has been cancelled due to #covid_19 Alot of hard work, and dedication goe…	$100 raised of $100,000 goal	$100 of $100,000 goal	https://www.gofundme.com/f/huge-financial-loss-due-to-covid19-canada-blooms			,
7	CIN	RENT	Covid 19 Tenants and Landlords	April 16, 2020	Mohammed Albayati is organizing this fundraiser.Created April 16, 2020Accidents & EmergenciesFor the difficulty that tenants and landlords are facing during this pandemicRead more	$20,000 goal	$20,000 goal	https://www.gofundme.com/f/covid-19-canada	Kitchener	ON	Kitchener, ON
8	PPE		Our healthcare workers need your help !	May 8, 2020	Jonah Kontolemos is organizing this fundraiser.Created May 8, 2020Volunteer & ServiceHelp for our health-care and support workers on the front lines fighting COVID-19Canada Ear Savers was started by Jonah Kontolemos a Secondary 5 student at LaurenHill Academy to help front line workers by donating ¬†small attachments made of PLA (a¬†renewable thermoplastic made from natural sources).Jonah uses an…	$660 raised of $1,000 goal	$660 of $1,000 goal	https://www.gofundme.com/f/canada-ear-savers	Saint-Laurent	QC	Saint-Laurent, QC
9	PPE		Support our front line medical professionals	April 2, 2020	Team fundraiserIvy Wei Zhang and 3 others are organizing this fundraiser on behalf of TRILLIUM HEALTH PARTNERS FOUNDATION.¬†¬†Donations are 100% tax deductible.Created April 2, 2020Medical, Illness & HealingAs we are asked to stay home to help stop the spread of COVID-19, Canada‚Äôs front line health-care workers are at war fighting the disease and saving people's lives. They are low on personal …	$1,720 raised of $2,000 goal	$1,720 of $2,000 goal	https://www.gofundme.com/f/for-our-front-line-medical-professionals	Mississauga	ON	Mississauga, ON
10	PPE		Medical Supply for North York General Hospital	March 31, 2020	Team fundraiserKoleya Karringten and 6 others are organizing this fundraiser.Created March 31, 2020Medical, Illness & HealingThe Canadian Blockchain Association for Women (CBAW) stands behind our national effort to all find creative ways of doing our part in the fight against COVID-19. Canada‚Äôs technology industry has been an active contributor to the relief efforts, and CBAW is joining in with…	$3,300 raised of $10,000 goal	$3,300 of $10,000 goal	https://www.gofundme.com/f/medical-supply-for-new-york-general-hospital	Calgary	AB	Calgary, AB
11	ICHAR	CANADA/INT	Help Needed to alleviate Poverty around the world	April 6, 2020	Charity Non-profit is organizing this fundraiser.Created April 6, 2020Medical, Illness & HealingCOVID-19 Canada Crisis Emergency Response.Our Fundraising campaign will cover the cost for training, supplies such as N95 masks to all Heath Care facilities in Canada and public. We are also providing Food, Shelter and basic necessities for life for those being effected by COVID-19 around the world.Rea…	$50 raised of $1,000 goal	$50 of $1,000 goal	https://www.gofundme.com/f/covid19-cerfund	Calgary	AB	Calgary, AB
12	CHAR		100th Marathon for COVID-19 Atlantic Canada Relief	March 30, 2020	Casey Spears is organizing this fundraiser.Created March 30, 2020Medical, Illness & HealingLike many Atlantic Canadians, Haligonian Tammy Mercier's plans have been derailed due to COVID-19. On April 20, Tammy was booked to run her 100th marathon (that's 42.2 whole kilometers!) during the 124th Boston Marathon.Although Tammy's milestone marathon hasn't gone as planned, she is still determined to r…	$2,450 raised of $100,000 goal	$2,450 of $100,000 goal	https://www.gofundme.com/f/100th-marathon-for-covid19-atlantic-canada-relief	Halifax	NS	Halifax, NS
13	CIN		Stop Spread of COVID-19 In Canada	March 15, 2020	Agha Mohsin Ali is organizing this fundraiser.Created March 15, 2020Medical, Illness & HealingAs you all know, we are in the midst of difficult times with the spread of #covƒ±d19 around the globe. Today, it‚Äôs more important than ever to ensure that we stand behind our people who are most vulnerable in this situation. Yesterday, when I went to store to buy hand sanitizer I seen all shelves were …	$30 raised of $2,000 goal	$30 of $2,000 goal	https://www.gofundme.com/f/1xfef5ztyo	Montréal	QC	Montréal, QC
14	CHAR		Campaign for COVID-19 with Canada Helps	April 3, 2020	Brandon Griggs is organizing this fundraiser on behalf of CanadaHelps.org.¬†¬†Donations are 100% tax deductible.Created April 3, 2020Medical, Illness & HealingWant to join me in making a difference? I'm raising money to benefit the emerging pandemic of COVID-19 with CanadaHelps.org, and any small donation will help make an impact.The funds raised will be going directly to fight the pandemic. The …	$1,000 goal	$1,000 goal	https://www.gofundme.com/f/brandon039s-campaign-for-covid19-with-canada-helps	Georgetown	ON	Georgetown, ON
15	CHAR		Gerdau Metals Recycling Covid19 Assistance-Canada	April 27, 2020	Jeff Quinn is organizing this fundraiser.Created April 27, 2020Volunteer & ServiceYour GIC team has been hard at work identifying several food banks throughout the various regions to provide much needed assistance. By donating any amount you see fit, we can support those in need in your area. Please contact your region representative(s) or location manager for any additional information on how yo…	$1,000 goal	$1,000 goal	https://www.gofundme.com/f/g8fmf-gerdau-metals-recycling-covid19-assistance	Whitby	ON	Whitby, ON
16	PPE		Support Canadians Fighting COVID-19	April 14, 2020	Team fundraiserNamirah Quadir and 4 others are organizing this fundraiser on behalf of Chel OHara.Created April 14, 2020Accidents & EmergenciesFront-line staff across the nation are working tirelessly to meet the urgent needs of a nation battling the COVID-19 Pandemic. Communities already in crisis are now facing immense hardship and uncertainty in this trying time.¬†But you can help change that.…	$7,921 raised of $10,000 goal	$7,921 of $10,000 goal	https://www.gofundme.com/f/support-canadians-fighting-covid	Toronto	ON	Toronto, ON
17	BIZ		Ashtanga Yoga Victoria Shala Fund	May 4, 2020	Arielle Nash is organizing this fundraiser.Created May 4, 2020Business & EntrepreneursOur small locally-owned and operated Ashtanga yoga studio has been significantly impacted by forced business closures due to COVID-19 in Canada.¬†¬†We have been offering personal yoga teaching to a dedicated community in Victoria BC for 10 years.¬† If you are familiar with Ashtanga and the Mysore method, you und…	$2,397 raised of $3,500 goal	$2,397 of $3,500 goal	https://www.gofundme.com/f/ashtanga-yoga-victoria-shala-fund	Victoria	BC	Victoria, BC
18	CIN		Together for Ayelen - Ensemble pour Ayelen	May 3, 2020	Team fundraiserBria Scott and 4 others are organizing this fundraiser.Created May 3, 2020Medical, Illness & Healing¬† ¬† ¬† ¬† ¬† ¬† ¬† ¬† ¬† ¬† ¬† ¬† ¬† ¬† ¬† ¬† ¬† ¬† ¬† ¬† ¬† ¬† ¬† ¬† **** ENGLISH VERSION BELOW****Bienvenue √† la campagne pour aider Ayelén !¬†Nous sommes un groupe de citoyens canadiens qui souhaitent attirer votre attention sur une jeune femme étonnante nommée Ayelén Bosch. Po…	$3,245 raised of $11,000 goal	$3,245 of $11,000 goal	https://www.gofundme.com/f/together-for-ayelen	Montréal	QC	Montréal, QC
19	PPE		CMEA Covid-19 PPE Materials	April 6, 2020	Team fundraiserCory Vaillancourt and 2 others are organizing this fundraiser on behalf of Pat Lee.Created April 6, 2020Medical, Illness & HealingWe are raising money to provide the materials needed to produce and manufacturer Covid-19 PPE Face Shields to help protect our front line workers, and to provent the spread of Covid-19 in CanadaRead more	$2,500 raised of $5,000 goal	$2,500 of $5,000 goal	https://www.gofundme.com/f/cmea-covid19-ppe-materials	Sarnia	ON	Sarnia, ON
20	PPE		PPE Drive To Protect Front Line Workers #Masks4TO	April 3, 2020	Team fundraiserFrank Jing and Sabrina Si are organizing this fundraiser.Created April 3, 2020Medical, Illness & Healing Front line medical workers at hospitals are running low on critical PPE items. Doctors, nurses, and so many medical staff are putting their lives and the lives of their families at stake so we and our loved ones can stay safe. After speaking with doctors and staff members at all…	$5,506 raised of $30,000 goal	$5,506 of $30,000 goal	https://www.gofundme.com/f/mask-fundraiser	Toronto	ON	Toronto, ON
21	FAM		Get Chris and Geordan Back To Canada	April 4, 2020	Marco Lapenna is organizing this fundraiser on behalf of Geordan Turner.Created April 4, 2020Accidents & Emergencies Hey everyone, ¬†My friends Geordan and Chris need a little help! Earlier this year they took a trip to the Philippines, and since then have not been able to return to Canada due to rising tensions in that area due to COVID 19. Air Canada have froze all refunds for their return flig…	$529 raised of $1,000 goal	$529 of $1,000 goal	https://www.gofundme.com/f/get-chris-and-geordan-home	Verdun	QC	Verdun, QC
22	PPE		Newtrax Employees Helping Health Workers!	April 28, 2020	Newtrax Technologies is organizing this fundraiser on behalf of Patrick Lapierre.Created April 28, 2020Volunteer & ServiceNewtrax HQ is located in Montreal, QC, which is the epicenter of COVID-19 in Canada currently.Unfortunately, Long-Term Care Facilities for the aging population are being hit the hardest.¬†Source 1¬†Source 2¬†Source 3¬†The Newtrax Community wants to give back and help the Healt…	$1,751 raised of $1,000 goal	$1,751 of $1,000 goal	https://www.gofundme.com/f/newtrax-employees-helping-health-workers	Montréal	QC	Montréal, QC
23	NULL	EVENT - GRADUATION	NWSS Dry Grad 2020	February 4, 2020	New West Dry Grad is organizing this fundraiser.Created February 4, 2020Celebrations & EventsGraduating from high school is an exciting time. Historically this rite of passage consists of large scale graduation parties and celebrations that mark this important transition into adulthood. But for students completing high school this year that experience will look very different. Phase 1 measures to…	$150 raised of $6,000 goal	$150 of $6,000 goal	https://www.gofundme.com/f/nwss-dry-grad-2020	New Westminster	BC	New Westminster, BC
24	PPE		Face Masks Canada. N95 and Medical.Support Canada.	April 22, 2020	Face Masks Canada is organizing this fundraiser.Created April 22, 2020Medical, Illness & HealingWe need N95 respirator face masks, and medical masks for our health workers, and frontline workers.Supplies of face masks are running short, we fear that medical face masks needed for surgery and health care workers will run out.WHO warns of the global shortage of face masks.The economic stimulus plan …	$50 raised of $50,000 goal	$50 of $50,000 goal	https://www.gofundme.com/f/face-masks-canada	National Capital Region	ON	National Capital Region , ON
25	NULL	GENERAL	Help those around Canada prevent COVID19	March 19, 2020	N F L is organizing this fundraiser.Created March 19, 2020Medical, Illness & HealingTo help prevent spread of COVID 19 around CanadaRead more	$10 raised of $100,000 goal	$10 of $100,000 goal	https://www.gofundme.com/f/help-those-around-canada-prevent-covid19	North York	ON	North York, ON
26	CHAR		Covid-19 Environmental Relief Fund	April 6, 2020	Adam Robichaud is organizing this fundraiser on behalf of CanadaHelps.org.¬†¬†Donations are 100% tax deductible.Created April 6, 2020Medical, Illness & HealingSelf-isolation has now become a household term over the last few months. Everyone is aware of the current state of the world and is watching closely to see what the next year will bring. As humans go into hibernation, the Earth is receiving…	$1,000 goal	$1,000 goal	https://www.gofundme.com/f/covid19-environmental-relief-fund	Cocagne	NB	Cocagne, NB
27	CHAR		Chinatown Care Packages	March 26, 2020	Team fundraiserJustin Fung and 6 others are organizing this fundraiser.Created March 26, 2020Community & Neighbors Chinatown Cares gets groceries out to senior citizens and at-risk community members in the Chinatown and Strathcona community in the face of COVID-19.¬†Social distancing, restaurant closures and local grocery stores running out of stock are making it difficult for local Chinatown res…	$23,320 raised	$23,320	https://www.gofundme.com/f/chinatown-care-packages	Vancouver	BC	Vancouver, BC
28	NULL	US CAMPAIGN	1 million N95 masks Made in the USA - Molecular95	May 3, 2020	Enrique Davis Mazlum is organizing this fundraiser.Created May 3, 2020Community & NeighborsENGLISH / ESPA√ëOL EN SECCI√ìN DE ABAJO¬†MOLECULAR95 - FUNDING TO PRODUCE N95 FILTERED MASKS "MADE IN THE USA" TO PROTECT ESSENTIAL WORKERS FROM COVID-19"Molecular 95" is an initiative born from the need to be able to provide high-grade respiratory protection to those essential workers that require it, and …	$377 raised of $1,500,000 goal	$377 of $1,500,000 goal	https://www.gofundme.com/f/1-million-usa-made-n95-masks-molecular95	Miami	FL	Miami, FL
29	ICHAR		Collecte de fonds des Burkinab√® du Canada Covid-19	April 4, 2020	Diaspora Burkinab√® au Canada is organizing this fundraiser.Created April 4, 2020Accidents & EmergenciesChers compatriotes burkinab√® du Canada, le pays nous appelle!Présentement, la guerre contre la Covid-19 est engagée. Plusieurs spécialistes s‚Äôentendent pour dire que le dépistage précoce du virus, la distanciation sociale d‚Äôau moins 2m, le lavage des mains sont des moyens efficaces pour lu…	$12,383 raised	$12,383	https://www.gofundme.com/f/collecte-covid-226-canada	Montréal	QC	Montréal, QC
30	CHAR		Fight COVID19, Stay Strong CANADA	April 8, 2020	WuHan University Alumni Association of Ottawa is organizing this fundraiser.Created April 8, 2020Medical, Illness & HealingAlmost 20,000 cases... ¬† #StayStrongCanada ¬†Amidst the rapidly evolving COVID-19 pandemic, healthcare professionals are working against the clock to treat patients and save as many lives as possible. Hospitals are running low on medical supplies and devices. The Ontario Nur…	$400 raised of $20,000 goal	$400 of $20,000 goal	https://www.gofundme.com/f/hy7n7j-fight-covid19-stay-strong-canada	Ottawa	ON	Ottawa, ON
31	PPE		Help Joe Rocket Secure N95 Hospital Masks	March 30, 2020	Team fundraiserJordan Vukanovich and Max Charlebois are organizing this fundraiser.Created March 30, 2020Medical, Illness & Healing We know our hospitals and front-line workers are facing challenges to obtain much-needed supplies to keep them safe.¬† As a community, we are all doing our best to distance ourselves.¬† And as a community, there is always more that we can do to show our support.Our t…	25,000¬†$ goal	25,000¬†$ goal	https://www.gofundme.com/f/joe-rocket-canada-covid19-hospital-masks	Windsor	ON	Windsor, ON
32	ICHAR		COVID-19 Global WHO Quarantini Campaign	March 19, 2020	BroadbandTV (BBTV) is organizing this fundraiser on behalf of Food Banks Canada.¬†¬†Donations are 100% tax deductible.Created March 19, 2020Accidents & EmergenciesThe World Health Organization has been core to informing, protecting, and inspiring action around the world to slow the spread of COVID-19. As communities are encouraged to stay home and practice social distance, and frontline healthcar…	$50,000 goal	$50,000 goal	https://www.gofundme.com/f/4bpu2h-bbtv-tech-van-food-bank-canada-covid19-fundraiser	Vancouver	BC	Vancouver, BC
33	CHAR		Food Banks Canada Covid19	May 1, 2020	Ryan Salvador is organizing this fundraiser on behalf of Food Banks Canada.¬†¬†Donations are 100% tax deductible.Created May 1, 2020OtherWant to join me in making a difference? I'm raising money to benefit Food Banks Canada, and any donation will help make an impact. Thanks in advance for your contribution to this cause that means so much to me.Once the goal is reached to thank you for your gener…	$500 goal	$500 goal	https://www.gofundme.com/f/food-banks-canada-covid19			,
34	CHAR		12 hr climb for Qc frontline heroes w J. Piccoli	April 26, 2020	Michael Pinto is organizing this fundraiser.Created April 26, 2020Community & NeighborsTo support frontline workers in the current COVID-19 pandemic, Groupe Laudie¬† has partnered with local professional cyclist James Piccoli¬†of team Israel Startup Nation.¬†In recognition of frontline heroes who relentlessly work 12+ hour shifts to combat this pandemic, James will take on the challenge of climbi…	$20,362 raised	$20,362	https://www.gofundme.com/f/jpiccoli-12hrs-for-frontline-heroes	Petite-Bourgogne	QC	Petite-Bourgogne, QC
35	BIZ		Covid-19 Trainee Relief Fund - Building Up	March 19, 2020	Friends of Building Up is organizing this fundraiser.Created March 19, 2020Accidents & EmergenciesFor those of you that do not already know, Building Up is a non-profit contractor and pre-apprenticeship training program that works with marginalized individuals facing significant barriers to employment.¬†We complete renovation projects in affordable housing buildings to offer training and employme…	$31,158 raised of $100,000 goal	$31,158 of $100,000 goal	https://www.gofundme.com/f/covid19-relief-fund-for-building-up-trainees	York	ON	York, ON
36	PPE		COVID-19: Support Fund for Frontline Health Care	March 22, 2020	Randy Singh is organizing this fundraiser.Created March 22, 2020Medical, Illness & HealingOntario hospitals¬†are running out of supplies for Frontline Workers including Doctors, Nurses & healthcare staff who are treating COVID-19 patients. Our friends who are working in some of Ontario‚Äôs hospitals have told us that there is a severe shortage of masks and other Personal Protective Equipment (PPE…	$3,775 raised of $50,000 goal	$3,775 of $50,000 goal	https://www.gofundme.com/f/covid19-a-million-masks-support-fund	Toronto	ON	Toronto, ON
37	PPE		A Million Masks for Toronto Front Line Workers	March 26, 2020	Cloud Chefs is organizing this fundraiser.Created March 26, 2020Medical, Illness & HealingNow is the time for the community to come together and support the front line workers risking their lives for us. ¬†Help donate 1,000,000 masks to those who need it most. ¬†Every donation helps, no matter how big or small. ¬†Toronto has one of the highest number of COVID-19 cases¬†in Canada with an overwhelm…	$447 raised of $500,000 goal	$447 of $500,000 goal	https://www.gofundme.com/f/a-million-masks-for-toronto-front-line-workers	Mississauga	ON	Mississauga, ON
38	PPE		PPE for All -Masks & PPE for our frontline workers	March 28, 2020	Kelsi Sheren is organizing this fundraiser.Created March 28, 2020Accidents & EmergenciesAs you know, we are in the thick of the COVID-19 pandemic and Canada and the USA are facing a MAJOR SHORTAGE of medical masks and other personal protective equipment (PPE).Our healthcare workers are being asked to stretch what's left of their PPE, while other essential workers continue their jobs without any p…	$5,459 raised of $15,000 goal	$5,459 of $15,000 goal	https://www.gofundme.com/f/masks-for-all-provide-masks-for-our-frontline	Maple Ridge	BC	Maple Ridge, BC
39	FAM		Trapped in Thailand - Help Becca Get Home	March 26, 2020	Rebecca Mallaley is organizing this fundraiser.Created March 26, 2020Travel & AdventureI am alone in Bangkok, trying to get home to Canada during this time of panic and uncertainty.I have been in Thailand for the past 4 months. When the Covid-19 outbreak began, I, like many others, thought this would blow over quickly, and we‚Äôd all carry on - business as usual. However, as days/weeks went on, I…	$2,320 raised of $2,000 goal	$2,320 of $2,000 goal	https://www.gofundme.com/f/trapped-in-thailand-help-becca-get-home	Lorne	NB	Lorne, NB
40	PPE		Covid 19 - 3D Printing for the front lines	April 21, 2020	Team fundraiserDevin Miner-Schmidt and Elise Ledwon are organizing this fundraiser.Created April 21, 2020Other Our Mission and Story! Ahoy Cap'n! Are you keeping inside and well? Do you love learning about 3D printing or seeing some truly out of this world builds for your costumes? Have you ever met Elise from Porzellan props? or us in Canada at a convention? We are an Edmonton based Cosplay Supp…	$260 raised of $1,000 goal	$260 of $1,000 goal	https://www.gofundme.com/f/covid-19-3d-printing-for-the-front-lines	Edmonton	AB	Edmonton, AB
41	CHAR		Effusion Song-Raiser: A Cappella for Charity	April 15, 2020	Effusion A Cappella is organizing this fundraiser on behalf of Food Banks Canada.¬†¬†Donations are 100% tax deductible.Created April 15, 2020Creative Arts, Music & FilmFormed in 1999, Effusion began as a small group of students who sought to create a soulful and fun repertoire, with all members driven by their shared love for making music. 21 years later, Effusion is still laughing, good-time-ing…	$385 raised of $500 goal	$385 of $500 goal	https://www.gofundme.com/f/effusion-songraiser-a-cappella-for-charity	Montréal	QC	Montréal, QC
42	CHAR		SHERPA KYIDUG CANADA FOR COVID19 FOODBANK FUND	April 12, 2020	Sherpa Kyidug Canada is organizing this fundraiser on behalf of Food Banks Canada.¬†¬†Donations are 100% tax deductible.Created April 12, 2020Community & Neighbors‡§∏‡•á‡§µ‡§æ ‡§®‡•à ‡§ß‡§∞‡•ç‡§Æ ‡§π‡•ã!Please join us as we raise funds for Food Banks Canada‚Äôs COVID-19 Response fund. The funds will be given directly to Food Banks Canada ¬†that will aid to feed the vulnerable during the COVID-19 …	$1,053 raised of $1,000 goal	$1,053 of $1,000 goal	https://www.gofundme.com/f/sherpa-kyidug-canada-for-covid19-foodbank-fund	Brampton West	ON	Brampton West, ON
43	BIZ		Emergency Fund - Village of Bath Small Businesses	April 5, 2020	Andrew Lloyd is organizing this fundraiser.Created April 5, 2020Business & EntrepreneursHow we collectively come together during a crisis will be an important determinant of how quickly our community, and the people within it, are able to recover.I have created this Go Fund Me campaign to help support any small businesses within our Village who may require emergency funds to get through this tryi…	$600 raised of $3,000 goal	$600 of $3,000 goal	https://www.gofundme.com/f/emergency-fund-village-of-bath-small-businesses	Bath	ON	Bath, ON
44	PPE		Getting People The PPEs They Need	March 31, 2020	Louis Zhu is organizing this fundraiser.Created March 31, 2020Medical, Illness & HealingHi everyone,¬†My name is Louis Zhu. I am a 16 years old Chinese Canadian from British Columbia, Canada. I am also an active teenager, who is really concern about the current situation that we are in, COVID-19. Due to recent outbreak of COVID-19, our community has been short on medical equipments. I am starting…	$200 raised of $2,000 goal	$200 of $2,000 goal	https://www.gofundme.com/f/getting-medical-workers-what-they-need	Surrey	BC	Surrey, BC
45	ICHAR		Help Me Provide Food for Orphans in Ramadan	May 2, 2020	Abdelrahman Hosein is organizing this fundraiser on behalf of Penny Appeal Canada.¬†¬†Donations are 100% tax deductible.Created May 2, 2020Community & NeighborsHelp us distribute over 1 million meals this RAMADAN !Despite Covid-19,¬† Penny Appeal Canada will still be distributing over 1 million meals, because millions of refugees worldwide still depend on us to survive.¬† ¬†Feed Our World program…	$5 raised of $5,000 goal	$5 of $5,000 goal	https://www.gofundme.com/f/help-me-provide-food-for-orphans-in-ramadan	Scarborough	ON	Scarborough, ON
46	PPE		Fundraising : Goggles for Nurses and Doctors in BC	April 21, 2020	Rhianon Chow is organizing this fundraiser.Created April 21, 2020Medical, Illness & HealingTo help nurses, doctors, and other front-line health professionals combat COVID-19, we are asking the community to fundraise for the donation of eye protection to those who need it most.Across BC, there is an impending shortage of this critical equipment in our hospitals and health-care settings.¬†The goggl…	$1,562 goal	$1,562 goal	https://www.gofundme.com/f/fundraising-goggles-for-nurses-and-doctors	Vancouver	BC	Vancouver, BC
47	NULL		Federal Conservative Party Leadership	April 18, 2020	Randy Stone is organizing this fundraiser.Created April 18, 2020OtherTrudeau is nothing but an self righteous coward. Canada elects cowards who nothing but misdirects and indoctrinates the people of Canada.COVID 19 has not been handled the way it should have been. Trudeau should have been away from his cottage giving better assurance to cities hard hit. A Prime Minister should have heart and will…	$1,000,000 goal	$1,000,000 goal	https://www.gofundme.com/f/federal-conservative-party-leadership	Airdrie	AB	Airdrie, AB
48	PPE		Personal Protective Equipment Canada Now (PPECN)	April 2, 2020	Danielle Kuczer is organizing this fundraiser.Created April 2, 2020Medical, Illness & HealingThe Personal Protective Equipment Canada Now (PPECN) Project currently has no external funding. In order for Danielle Kuczer to continue managing and delivering the PPE Canada Now Project, she is requesting donations from companies and individuals in kind, to go toward the provision of her advisory, admin…	$20,000 goal	$20,000 goal	https://www.gofundme.com/f/Personal-Protective-Equipment-Canada-Now-Project	Ottawa	ON	Ottawa, ON
49	ICHAR		Pakistan to help fight COVID-19	March 30, 2020	Kamila F is organizing this fundraiser on behalf of Pakistan Fund of Canada.¬†¬†Donations are 100% tax deductible.Created March 30, 2020Babies, Kids & FamilyWant to join me in making a difference? I'm raising money to benefit Pakistan to help fight COVID-19-Fund of Canada, and any donation will help make an impact. Thanks in advance for your contribution to this cause that means so much to me.Rea…	$5,000 goal	$5,000 goal	https://www.gofundme.com/f/pakistan-to-help-fight-covid19	Mississauga	ON	Mississauga, ON
50	CHAR		COVID 19	March 23, 2020	Jasmeen Jasmeen is organizing this fundraiser on behalf of David McAntony Gibson Foundation.¬†¬†Donations are 100% tax deductible.Created March 23, 2020Medical, Illness & HealingWant to join me in making a difference? I'm raising money to benefit David McAntony Gibson Foundation, and any donation will help make an impact. Thanks in advance for your contribution to this cause that means so much to…	$10,000 goal	$10,000 goal	https://www.gofundme.com/f/wysx75-covid-19	Brampton	ON	Brampton, ON
51	BIZ		Help Slay Tees Canada Through Covid-19 Crisis	March 25, 2020	Joseph Viola is organizing this fundraiser.Created March 25, 2020Creative Arts, Music & FilmSalutations,My name is Joseph Viola and I am the founder of Slay Tees Canada, a new small business based out of Toronto, Ontario, Canada.In October of 2019, with the encouragement of my family and closest friends, I followed a life-long dream and launched a parody t-shirt line with five brand new¬† and ori…	$150 raised of $500 goal	$150 of $500 goal	https://www.gofundme.com/f/HelpSlayTeesCanada	Etobicoke	ON	Etobicoke, ON
52	TRAV		Help!! Stuck In Canada During COVID-19.	31-May-20	Suraj Kumar is organizing this fundraiser.Created 22 hours agoAccidents & Emergencies Hi Everyone! My Name is Suraj and I am feeling so bad to express my situation to you guys. I have been living in Canada since 5 years now. 2 years as student and 3 years as worker. During my stay here in Canada I was always involved in some kind of community volunteering.¬† TO HELP PEOPLE.But I had no idea that …	$3,000 goal	$3,000 goal	https://www.gofundme.com/f/stuck-in-canada-immigration-issue	Hamilton	ON	Hamilton, ON
53	NULL		Fondos Material COVID19- Vva de la Ca√±ada	April 4, 2020	Team fundraiserLidia Gandarias Llanos and 4 others are organizing this fundraiser.Created April 4, 2020Accidents & Emergencies Somos una Asociaci√≥n sin √°nimo de lucro llamada ‚ÄúPe√±a Los Tuuusos‚Äù.Entre todos los miembros de esta Asociaci√≥n hemos decidido crear esta iniciativa, la cual en estos tiempos tan dif√≠ciles que vivimos pudiera aportar nuestro peque√±o granito de arena en esta causa…	‚Ç¨1,250 raised	‚Ç¨1,250	https://www.gofundme.com/f/fondos-material-covid19-vva-de-la-canada	Villanueva De La Ca√±ada	M	Villanueva De La Ca√±ada, M
54	CHAR	PAYPAL	Doing Art Commissions To Help Covid Relief	29-May-20	MahCookiez Waaaaaah is organizing this fundraiser on behalf of Canada PayPal COVID-19 Relief Fund.¬†¬†Donations are 100% tax deductible.Created 3 days agoCreative Arts, Music & FilmI'm raising money to benefit Canada PayPal COVID-19 Relief Fund. This is for my economy unit in school, and I have to make money for charity! If you donate a certain amount, I'll draw something for you! DM me at @mah_c…	$117 raised of $100 goal	$117 of $100 goal	https://www.gofundme.com/f/doing-art-commissions-to-help-covid-relief	Calgary	AB	Calgary, AB
55	CHAR	PAYPAL	Covid-19 fundraiser	28-May-20	Caleb Merkley is organizing this fundraiser on behalf of Canada PayPal COVID-19 Relief Fund.¬†¬†Donations are 100% tax deductible.Created 4 days agoMedical, Illness & HealingWant to join me in making a difference? I'm raising money to benefit Canada PayPal COVID-19 Relief Fund, and any donation will help make an impact. Thanks in advance for your contribution to this cause that means so much to m…	$3,000 goal	$3,000 goal	https://www.gofundme.com/f/bmjxr3-covid19-fundraiser	Ottawa	ON	Ottawa, ON
56	CHAR	PAYPAL	Covid 19 ride to help those in need!	26-May-20	Matt Traynor is organizing this fundraiser on behalf of Canada PayPal COVID-19 Relief Fund.¬†¬†Donations are 100% tax deductible.Created 6 days agoOtherWant to join me in making a difference? I'm raising money to benefit Canada PayPal COVID-19 Relief Fund, and any donation will help make an impact. Thanks in advance for your contribution to this cause that means so much to me.More information abo…	$5,000 goal	$5,000 goal	https://www.gofundme.com/f/endurance-ride-for-toronto039s-frontline-workers	North York	ON	North York, ON
57	CHAR	PAYPAL	Donate to the Frontline workers in Canada	May 21, 2020	Jensen Wang is organizing this fundraiser on behalf of Canada PayPal COVID-19 Relief Fund.¬†¬†Donations are 100% tax deductible.Created May 21, 2020Medical, Illness & HealingCanada¬† has¬† been my home for my¬† entire life. I often¬† take¬† for granted¬† the privileges¬† Canada allows me to have, but it is at¬† times like¬† these that you¬† really get to understand how fortunate we are as a count…	$1,000 goal	$1,000 goal	https://www.gofundme.com/f/donate-to-the-frontline-workers-in-canada	West Vancouver	BC	West Vancouver, BC
58	CHAR	PAYPAL	Beads and Bandanas	31-May-20	Deborah Rogers is organizing this fundraiser on behalf of Canada PayPal COVID-19 Relief Fund.¬†¬†Donations are 100% tax deductible.Created 7 hours agoMedical, Illness & HealingIvy has followed in her mother's footsteps and discovered her love of beading. She was inspired during social distancing to try a zoom beading class and little did she know this would become her newfound hobby to make beaut…	$1,000 goal	$1,000 goal	https://www.gofundme.com/f/beads-and-bandanas	York	ON	York, ON
59	CHAR	PAYPAL	Covid 19 research !	May 16, 2020	Sajn Gill is organizing this fundraiser on behalf of Canada PayPal COVID-19 Relief Fund.¬†¬†Donations are 100% tax deductible.Created May 16, 2020Accidents & EmergenciesWant to join me in making a difference? I'm raising money to benefit Canada PayPal COVID-19 Relief Fund, and any donation will help make an impact. Thanks in advance for your contribution to this cause that means so much to me.Mor…	$10,000 goal	$10,000 goal	https://www.gofundme.com/f/bxsad7-covid-19-research	Calgary	AB	Calgary , AB
60	CHAR	PAYPAL	painting.withapurpose: COVID-19 Relief	27-May-20	Farhat S. is organizing this fundraiser on behalf of Canada PayPal COVID-19 Relief Fund.¬†¬†Donations are 100% tax deductible.Created 5 days agoMedical, Illness & HealingHelping our communities is the need of the hour. Front-line medical responders in high-risk and quarantined areas need supplies to continue to provide support as the crisis unfolds. Food banks and local food drives that are helpi…	$500 goal	$500 goal	https://www.gofundme.com/f/paintingwithapurpose-raisingmoneyforcovid-19	Thornhill	ON	Thornhill, ON
61	CHAR	CANADA HELPS	Run For Heroes	May 8, 2020	Run For Heroes is organizing this fundraiser on behalf of CanadaHelps.org.¬†¬†Donations are 100% tax deductible.Created May 8, 2020Medical, Illness & HealingOur mission:- Run/walk/cycle 5k- Donate 5 $- Nominate 5 people on your social media (remembering to tag us @Run.For.Heroes on instagram¬† so we can repost it!)& TOGETHER LET'S RAISE 5KInformation:If you‚Äôre going for a run this week (adherin…	$2,769 raised of $5,000 goal	$2,769 of $5,000 goal	https://www.gofundme.com/f/run-for-heroes-ca	Downtown Toronto	ON	Downtown Toronto, ON
62	CHAR	STUDENTS	QL19 for 100 Interns Project	April 22, 2020	Julia Martschenko is organizing this fundraiser.Created April 22, 2020Education & LearningPeter Sankoff (a Professor at U Alberta) has launched a 100 intern campaign to help law students who had summer jobs were cancelled due to COVID. He has been finding amazing lawyers (like Marie Heinen, LEAF, etc.) who are willing to mentor students, and has been fundraising to fund the internships. Any money…	$1,352 raised of $1,250 goal	$1,352 of $1,250 goal	https://www.gofundme.com/f/ql19-for-100-interns-project	Windsor	ON	Windsor, ON
63	ICHAR		Help for abandoned children at PSS Nepal	May 9, 2020	Dhundi Khanal is organizing this fundraiser.Created May 9, 2020Babies, Kids & FamilyPLEASE HELP PROVIDE FUNDING FOR FOOD AND OTHER ESSENTIALS FOR ABANDONED CHILDREN AND SENIORS DURING THIS TIME OF CRISIS!Pabitra Samaj Sewa Nepal is a dedicated organization to protect homeless and abandoned children and seniors in Kathmandu, Nepal. Currently, there are about 60 people in the shelter. The shelter n…	$2,535 raised of $5,000 goal	$2,535 of $5,000 goal	https://www.gofundme.com/f/Help-to-homeless-children-at-PSS-Nepal	Brampton	ON	Brampton, ON
64	NULL	FAMILY DEATH IN CANADA	Fun√©railles de mon papa suite au covid-19	May 11, 2020	Marie-Ange Guilloux is organizing this fundraiser.Created May 11, 2020Funerals & MemorialsBonjour aujourd‚Äôhui je demande de l‚Äôaide car mon papa est décédé √† Montréal au Canada du covid-19 ¬†moi sa fille habitant en France, je fais appel √† vous ¬†pour respecter les derni√®res volontés de mon papa qui souhaitait reposer en France aupr√®s de ses parents. √âtant étudiante je n‚Äôai ¬†aucun reve…	‚Ç¨2,831 raised of ‚Ç¨5,000 goal	‚Ç¨2,831 of ‚Ç¨5,000 goal	https://www.gofundme.com/f/funerailles-de-mon-papa-suite-au-covid19	Orbagna (Jura)	France	Orbagna (Jura), France
65	PPE		Cloth masks for citizens of Prince Rupert.	April 3, 2020	Matthew McClinton is organizing this fundraiser.Created April 3, 2020Community & Neighbors Below is a letter from our local MD's in Prince Rupert. Right now we have a group of people sewing masks for this purpose, The Facebook group can be found at:¬† https://www.facebook.com/groups/654942608641525/ Not everyone is going to be able to pay for these mask,¬† People paying was never the objective,¬†…	$874 raised of $1,000 goal	$874 of $1,000 goal	https://www.gofundme.com/f/cloth-masks-for-citizens-of-prince-rupert	Prince Rupert	BC	Prince Rupert, BC
66	BIZ		Contact Kicks Martial Arts	May 20, 2020	Scott Heaney is organizing this fundraiser on behalf of Istvan Fogarasi.Created May 20, 2020Business & EntrepreneursHi Everyone!My name is Scott, and I am a silent partner in the small business of Sensei Steve Fogarasi and his wife, Senpai Mici Fogarasi. I'd like to tell you the Canadian story of Contact Kicks Martial Arts¬†and its community, which has been growing over the past 10 years.My goal …	$3,010 raised of $15,000 goal	$3,010 of $15,000 goal	https://www.gofundme.com/f/contact-kicks-martial-arts	Concord	ON	Concord, ON
67	PPE		Help purchase PPE for Health Science North (HSN)	March 28, 2020	Chinese Heritage Association of Northern Ontario is organizing this fundraiser on behalf of Melanie Cropp.Created March 28, 2020Accidents & Emergencies(Please be advised that our fundraising ends since April 4th, please don't donate any more, we appreciate all who help.)We are together, We the Chinese SudburiansRE: To raise funds for helping purchase PPE for Health Science North (HSN)March 29th, …	$9,000 raised	$9,000	https://www.gofundme.com/f/jhg4z-6000	Sudbury	ON	Sudbury, ON
68	CHAR		Oliver Head Shave for United Way of Canada	April 7, 2020	Oliver Philipp is organizing this fundraiser on behalf of UNITED WAY OF CANADA - CENTRAIDE CANADA.¬†¬†Donations are 100% tax deductible.Created April 7, 2020Community & Neighbors I am going to need a haircut anyway! Why not raise money at an important time for an organization making a difference!The funds will be donated directly to the United Way's COVID-19 Community Response and Recovery Fund.¬…	$745 raised of $1,000 goal	$745 of $1,000 goal	https://www.gofundme.com/f/oliver-head-shave-for-united-way-of-canada	Vancouver	BC	Vancouver, BC
69	PPE		Protect the bravest - Coronavirus in ON, Canada	March 17, 2020	Selena Zhou is organizing this fundraiser on behalf of Qing Rong Chen.Created March 17, 2020Medical, Illness & HealingPublic places all around Canada have closed due to the COVID-19 epidemic - schools, workplaces, public communities. After Canada's efforts in the previous months to aid other countries fight the virus, we are now asking for your help as well!Our goal is to donate PPE and food to h…	$1,950 raised of $2,000 goal	$1,950 of $2,000 goal	https://www.gofundme.com/f/protest-the-bravest-coronavirus-in-on-canada	Mississauga	ON	Mississauga, ON
70	PPE		Help us donate PPE to frontline medical staff	April 15, 2020	Team fundraiserBO Luo and Song Pan are organizing this fundraiser.Created April 15, 2020Accidents & EmergenciesWhat happened?As you all are aware, COVID-19 is presenting new challenges each day for our healthcare workers, and we are all part of something we have never been through before. There are dedicated and compassionate doctors, nurses and other professional staff from our community working…	$1,870 raised of $50,000 goal	$1,870 of $50,000 goal	https://www.gofundme.com/f/help-us-donate-ppe-to-healcare-workers	North York	ON	North York, ON
71	ICHAR		For Filipino families in poverty affected by COVID	April 5, 2020	Blessedking Parangan Hisarza is organizing this fundraiser.Created April 5, 2020Community & NeighborsHello everyone, as you all know the world is currently in a dire situation from the COVID - 19 pandemic. Team Vibe Canada would like to raise enough money to be sent and used for the relief goods needed by the families living in poverty in the Philippines.¬†Team Vibe Canada is a hiphop dance crew …	$795 raised of $1,000 goal	$795 of $1,000 goal	https://www.gofundme.com/f/squatter-area	Edmonton	AB	Edmonton, AB
72	CHAR		Giving Vacations to Canadian Frontline Responders!	April 23, 2020	Eric Lister is organizing this fundraiser.Created April 23, 2020Dreams, Hopes & Wishes Dear Canada, The COVID-19 pandemic is putting an enormous amount of stress on our frontline responders. They are the most essential members in our communities, providing life saving support 24/7. Police officers, paramedics, firefighters, dispatchers, nurses, doctors and even our armed forces members are now be…	$1,220 raised of $10,000 goal	$1,220 of $10,000 goal	https://www.gofundme.com/f/giving-vacations-to-canadian-frontline-workers	Lethbridge	AB	Lethbridge, AB
73	PPE		Headbands for Kingston Frontline Health Workers	April 23, 2020	Lorena Jessop is organizing this fundraiser.Created April 23, 2020Medical, Illness & Healing3,000 Headbands needed for Kingston's Frontline Health Care WorkersFrontline health care workers have a problem. They are wearing masks for many hours a day and their ears are being rubbed raw. (see the CBC news link below).¬†Seeing this, I inquired if headbands with buttons for the masks would be helpful …	$240 raised of $3,750 goal	$240 of $3,750 goal	https://www.gofundme.com/f/headbands-for-kingston-frontline-health-workers	Camden East	ON	Camden East, ON
74	CHAR		IMAGINE Maintenance COVID-19 COMMUNITY CARE FUND	May 6, 2020	Garrett Morrissey is organizing this fundraiser.Created May 6, 2020Community & NeighborsIMAGINE Maintenance is focused on working with the community and navigating through these challenging times together.We challenge ourselves to be part of a winning solution!¬†Our goal is to keep people employed and keep this company running while driving the economy forward and helping those in need.¬†¬†In an …	$10 raised of $5,000 goal	$10 of $5,000 goal	https://www.gofundme.com/f/imagine-maintenance-covid19-community-care-fund	Vancouver	BC	Vancouver, BC
75	CIN		Cyle Eide‚Äôs Guitar fund	April 8, 2020	Cyle Eide is organizing this fundraiser.Created April 8, 2020Creative Arts, Music & Film recently unemployed while doing my part by staying at home and social distancing for this Covid-19 pandemic in Vancouver Canada BC.had to sell my music gear a few years back and give writing music up to get ahead on a lot I was behind on, and now I‚Äôm stuck at home unemployed with no way to continue writing …	$10 raised of $2,400 goal	$10 of $2,400 goal	https://www.gofundme.com/f/4qnyxc-new-guitar-fund	Nanaimo	BC	Nanaimo, BC
76	PPE		Help fast-track PPE to frontline workers in Canada	April 12, 2020	Omar Allam is organizing this fundraiser.Created April 12, 2020Accidents & EmergenciesCanadian hospitals and frontline workers are running critically low on key Personal Protective Equipment (PPE).¬†The surge in demand across all provinces and the territories is getting serious and lives are on the line. Canada is also facing a major shortage of medical supplies and PPE as more than 75 countries …	$250,000 goal	$250,000 goal	https://www.gofundme.com/f/help-donate-ppe-to-canadian-frontline-workers	Ottawa	ON	Ottawa, ON
77	CHAR	PRISONERS	Support for Prisoners at Risk of COVID 19	March 31, 2020	Nancy Van Styvendale is organizing this fundraiser.Created March 31, 2020Medical, Illness & HealingAccess to soap in the time of COVID 19 is essential. It's something many of us take for granted. But what about people who don't have adequate access to soap? It might be hard to believe, but many people in prison find themselves in this situation. And as Senator Kim Pate recently made clear, "Priso…	$250 goal	$250 goal	https://www.gofundme.com/f/support-for-prisoners-at-risk-of-covid-19	Edmonton	AB	Edmonton, AB
78	NULL	NON CANADIAN	Help Merline	March 26, 2020	Merline Guillaume is organizing this fundraiser.Created March 26, 2020Dreams, Hopes & Wishes Hi. Merline and I met in Haiti in the summer of 2019. I've been helping her ever since, any way I can. I'm working on her ability to travel so she can visit and live in the USA or Canada. Then Covid-19 changed everything. Please donate. Water and food is increasingly difficult for her to acquire every day…	$2,000 goal	$2,000 goal	https://www.gofundme.com/f/1ykuv8qryo	Tucson	AZ	Tucson, AZ
79	PPE	MAYBE CHAR	Badass retired nurses helping to combat COVID19	March 23, 2020	Andrew Her is organizing this fundraiser.Created March 23, 2020Medical, Illness & HealingIn this time of crisis we've got some badasses here coming out of retirement to help us with the COVID19 battle here in Canada!This makes me proud to be born as a Canadian Korean and I firmly believe that good deeds should be praised and rewarded plus this is a fantastic time to band together against a common…	$100 raised of $33,100 goal	$100 of $33,100 goal	https://www.gofundme.com/f/badass-retired-nurses-helping-to-combat-covid19	Chestermere	AB	Chestermere, AB
80	CIN	ELECTIVE SURGERY	Raye's Top Surgery (FtM)	27-May-20	Kayla Martin is organizing this fundraiser.Created 5 days agoMedical, Illness & Healing¬†Hey Everyone! My name is Ray, and I am a Transgender Man.¬†I am 22 yrs old, in my 2nd year of College at the The National Alberta Institute of Technology studying Emergency Medical Response and pursuing a Career in the Edmonton Fire Department.Top surgery was originally covered in Alberta, but as of 2020 onwa…	$9,800 goal	$9,800 goal	https://www.gofundme.com/f/raye039s-top-surgery	Edmonton	AB	Edmonton, AB
81	NULL	NON CANADIAN	RED-AZA USA-CANADA-KABYLIA FIGHT COVID19 TOGETHER	April 5, 2020	Karim Yassa is organizing this fundraiser.Created April 5, 2020Medical, Illness & Healing#¬† AZA-ROUGE ,North America, for family assistance,¬† during and after the pandemic of COVID 19, in Kabylia.#AZA-ROUGE ,Amerique du Nord, pour aider les familles en difficulte, pendant et apres la pandemie du COVID 19, en Kabylie.Read more	$7,154 raised of $20,000 goal	$7,154 of $20,000 goal	https://www.gofundme.com/f/azarouge-kabylia-fight-covid19-together	Brooklyn	NY	Brooklyn, NY
82	TRAV		Stuck in Canada because of covid 19	May 18, 2020	Henry Campbell is organizing this fundraiser.Created May 18, 2020EnvironmentHi my name is Henry I am from New York I moved to Canada permanently move about six months ago in January and I got here to go to school and about two weeks later the COVID-19 happened and I have not been able to find a job I have not been able to find housing and I have barely been able to find food I am doing everything…	$56 raised of $3,000 goal	$56 of $3,000 goal	https://www.gofundme.com/f/stuck-in-canada-because-of-covid-19	Toronto	ON	Toronto, ON
83	PPE		Make Canada Great Again (Covid-19 Mask Production)	April 4, 2020	Lisa Mighri is organizing this fundraiser.Created April 4, 2020Medical, Illness & Healing(Description en Fran√ßais sous le texte qui suit)The novel coronavirus (Covid-19) is a threat that has changed the whole world in a matter of few weeks. In such a crisis, solidarity is crutial. However, it looks like the american president, Donald Trump, doesn't agree on that. Not only has he diverted a load …	$10,000 goal	$10,000 goal	https://www.gofundme.com/f/3tfgm2-make-canada-great-again-covid19-mask-production	Québec	QC	Québec, QC
84	TRAV		Stranded in Canada due to COVID-19	May 13, 2020	Jackson Phillips is organizing this fundraiser.Created May 13, 2020Accidents & EmergenciesI am a US citizen stranded in Canada after coming to visit my girlfriend and her family before the country went into full lock down. During my stay i have been filling out forms to prove my dual citizenship that i received at birth from my father being born in Canada. But there are steps in the process where…	$1,000 goal	$1,000 goal	https://www.gofundme.com/f/stranded-in-canada-due-to-covid19	Kingman	AZ	Kingman, AZ
85	CHAR		Canada‚Äôs Fight Against Covid-19	March 29, 2020	Cam Shaw is organizing this fundraiser on behalf of The Canadian Red Cross Society.¬†¬†Donations are 100% tax deductible.Created March 29, 2020Accidents & EmergenciesHi, My name Is Cameron Shaw, I‚Äôm 19 and I‚Äôm from a town in Ontario called Cobourg. What‚Äôs going on in the world is scary and I wish I could be doing more to help and I‚Äôm sure that there are others who wish they could do the s…	$2,000,000 goal	$2,000,000 goal	https://www.gofundme.com/f/our-fight-against-the-coronavirus	Cobourg	ON	Cobourg, ON
86	ICHAR		COVID19 fundraising for Pakistan from Canada	March 19, 2020	Majoo Khan is organizing this fundraiser.Created March 19, 2020Accidents & EmergenciesIt is pandemic situation in the world and our country have not enough resources to coverup country wide emergency. I would recommend atlease every Pakistani to contribute as much as you can or even 1 dollar for your back home people to save their lives. Hope for the best and plan for the worst before it too late…	$970 raised of $1,000,000 goal	$970 of $1,000,000 goal	https://www.gofundme.com/f/covid19-fundraising-for-pakistan-from-canada	Calgary	AB	Calgary, AB
87	CHAR		NexTec COVID19 Support for Food Banks Canada	May 13, 2020	NexTec Group is organizing this fundraiser on behalf of Food Banks Canada.¬†¬†Donations are 100% tax deductible.Created May 13, 2020Volunteer & ServiceWant to join your NexTec coworkers in making a difference?¬† ¬†We're raising money to benefit Food Banks Canada as part of our COVID19 corporate giving campaign, and any donation will help make an impact.¬† ¬†More information about Food Banks Canad…	$1,715 raised of $10,000 goal	$1,715 of $10,000 goal	https://www.gofundme.com/f/nextec-covid19-support-for-food-banks-canada	Van	BC	Van, BC
88	CIN	SOCIAL DISTANCING TICKETS	Make Canada great again #Covid19	May 3, 2020	Abdur Rahaman is organizing this fundraiser.Created May 3, 2020Accidents & EmergenciesHumble tow truck drivers get tickets for not social distancing while on a work call.How is this fair when hoards of primarily white individuals gather in the dozens in front of Queen's Park and get no tickets, not even a warning notice.This is not my Canada!!!Read more	$5,000 goal	$5,000 goal	https://www.gofundme.com/f/make-canada-great-again-covid19	Scarborough	ON	Scarborough, ON
89	CHAR		Raising funds for food banks during Covid-19	April 24, 2020	Bas Van Steenbergen is organizing this fundraiser on behalf of Food Banks Canada.¬†¬†Donations are 100% tax deductible.Created April 24, 2020Accidents & EmergenciesI'm raising money to benefit Food Banks Canada, as the COVID-19 pandemic continues, putting strains on families across the country, food banks are on the front lines, helping to ensure that vulnerable Canadians are still receiving vita…	$7,108 raised of $10,000 goal	$7,108 of $10,000 goal	https://www.gofundme.com/f/raising-funds-for-food-banks-during-covid19	Coldstream	BC	Coldstream, BC
90	CHAR		BC Wildlife Park Fundraiser	April 22, 2020	Team fundraiserKara Evans and Melissa Charpentier are organizing this fundraiser.Created April 22, 2020Animals & PetsThe BC Wildlife Park¬†has been a must-see facility for everyone living in or passing through Kamloops.¬†When COVID-19 first touched down in Canada, the Park did its best to keep its doors open to the public, but sadly it had to make the decision to close on March 23, 2020.As a non-…	$2,642 raised	$2,642	https://www.gofundme.com/f/bc-wildlife-park-artwork-fundraiser	Kamloops	BC	Kamloops, BC
91	CHAR		Yusuf and Aydin's campaign for Helping Hand	May 19, 2020	Farah Ahmed is organizing this fundraiser on behalf of Helping Hand.¬†¬†Donations are 100% tax deductible.Created May 19, 2020Medical, Illness & HealingSalaam (Peace be upon you)!¬† ¬† ¬† ¬† Allow us to introduce ourselves! We are 4 cousins: Yusuf, Aydin, Zayd and Nyla.¬† Since we are separated by the US/Canada border (and Covid-19 this year), we decided to unite for a good cause in these last fe…	$4,425 raised	$4,425	https://www.gofundme.com/f/yusuf-and-aydin039s-campaign-for-helping-hand	Milpitas	CA	Milpitas, CA
92	CIN	DANCER GROUP RELIEF FUND	Toronto Dancers COVID-19 Relief Fund	March 17, 2020	Roy Urbanozo is organizing this fundraiser.Created March 17, 2020Creative Arts, Music & Film ABOUT THE TORONTO DANCERS RELIEF FUNDOn March 11th, 2020 The World Health Organization declared COVID-19 as a global health pandemic. The City of Toronto and its surrounding areas benefit a great deal from many of its artists. ¬†Yet, many artists (including dancers) are most vulnerable to the repercussion…	$4,135 raised of $50,000 goal	$4,135 of $50,000 goal	https://www.gofundme.com/f/toronto-dancers-covid19-relief-fund	York	ON	York, ON
93	FAM		Give Julie Time With Her Mum	May 2, 2020	Michelle Roberts is organizing this fundraiser on behalf of Sarah Neal.Created May 2, 2020Other Why you are receiving this: I am reaching out to you because you are a friend of Julie's. Around this time last year, Julie‚Äôs mum, Rosemarie Elliott, was diagnosed with brain cancer. Unfortunately, we learned recently that the tumour is no longer responding to chemotherapy and Rosemarie has been give…	$2,650 raised of $2,000 goal	$2,650 of $2,000 goal	https://www.gofundme.com/f/give-julie-time-with-rosemarie	Vancouver	BC	Vancouver, BC
94	PPE		Help us make and donate PPE to frontline workers	April 4, 2020	Eva Milinkovic is organizing this fundraiser.Created April 4, 2020Accidents & Emergencies During this difficult time, Tsunami Glassworks and Soffi Lighting are utilizing their facility and crew to fabricate face shields to¬†do what they can in helping front line workers during the Covid-19 pandemic. A note from the team:¬†We are asking our community to help us purchase the necessary materials to …	$10,325 raised of $10,000 goal	$10,325 of $10,000 goal	https://www.gofundme.com/f/help-us-make-and-donate-ppe-to-frontline-workers	Windsor	ON	Windsor, ON
95	NULL		The Ross Boys Fund	April 15, 2020	Holly Barner is organizing this fundraiser on behalf of Austin Ross.Created April 15, 2020Accidents & EmergenciesAustin and Llandon are two amazing young men who have faced more than their share of adversity in their lives. In 2014 their mother Andi, my dear friend, was diagnosed with a brain tumor and passed away a few short months later. Today, their father passed away unexpectedly. They are cu…	$4,545 raised	$4,545	https://www.gofundme.com/f/the-ross-boys-fund	South Haven	MI	South Haven, MI
96	ICHAR		Sub Sahara Covid fundraiser	May 9, 2020	Team fundraiserWarren Viegas and 2 others are organizing this fundraiser.Created May 9, 2020Medical, Illness & HealingWE NEED YOUR HELP! COVID-19,¬† ZIMBABWE, ANGOLA, MALAWIHello friends and family, As some as you are already aware, I am starting this Go Fund Me with the hope of raising funds to purchase Personal Protective Equipment (PPE) and medical supplies to donate immediately to the Karanda…	$2,400 raised of $25,000 goal	$2,400 of $25,000 goal	https://www.gofundme.com/f/sub-sahara-covid-fundraiser	North York	ON	North York, ON
97	CIN		Arezoo‚Äôs Support Fund	September 7, 2019	Arezoo N is organizing this fundraiser.Created September 7, 2019Accidents & EmergenciesWHO: Our friend Arezoo is an amazing young leader who continues to create safe and inclusive spaces for marginalized women in Toronto and across the Canada. She is an accomplished young woman known for her vision and passion for community-building and empathy for everyone she meets.WHAT: Arezoo was visiting fam…	$895 raised of $6,000 goal	$895 of $6,000 goal	https://www.gofundme.com/f/1qxnbl77tc	Newmarket	ON	Newmarket, ON
98	PPE		Masks for our Heroes -- GTA Covid-19 Relief	April 2, 2020	Team fundraiserBen Zhao and 3 others are organizing this fundraiser on behalf of Alice Mao.Created April 2, 2020Community & Neighbors April 23 UPDATE:All 12,500 masks have arrived, 5,000 masks have been donated! Remaining masks will be donated next week. 1,450 nitrile gloves have been ordered. Please see campaign update for details and images.Who are we/ what are we doing?We are a small group of …	$10,413 raised of $12,500 goal	$10,413 of $12,500 goal	https://www.gofundme.com/f/masks-for-the-heroes-of-gta-covid19-relief			,
99	CHAR		Supporting Womens Shelters & Crisis Lines	April 26, 2020	Preethi Iku Anna Kristina Gayatri Giuliana Ruchika Sara is organizing this fundraiser.Created April 26, 2020Community & NeighborsTo our friends, family and networks,In Ontario, 20% of the 70 women‚Äôs shelters have experienced increased crisis calls during the COVID-19 pandemic. Rates of gender-based violence (GBV) were already high in Canada, but with quarantine orders, women, girls, trans and n…	$2,615 raised	$2,615	https://www.gofundme.com/f/womens-shelters-amp-gbv-supports-during-covid19			,
100	CHAR		The Front Steps Project YQR | KKP	March 24, 2020	Kate Kozar is organizing this fundraiser on behalf of REGINA & DISTRICT FOOD BANK INC..¬†¬†Donations are 100% tax deductible.Created March 24, 2020Community & NeighborsDue to the COVID-19 outbreak, Food Banks across Canada are trying to raise $150 million so they are able to continue their work across Canada.If I can bring joy to my community and have a small part in that large goal, I will be on…	$745 raised of $600 goal	$745 of $600 goal	https://www.gofundme.com/f/the-front-steps-project-yqr-kkp			,
101	CHAR		Charitable Donations Covid19 Islamic relief	April 6, 2020	S B is organizing this fundraiser.Created April 6, 2020Funerals & MemorialsInna lillahi wa inna ilayhi raji'un.It is with deep sorrow we announce on Sunday April 5th at 10:04am we lost our beloved father, grandfather and great grandfather Nasir Ahmed Mirza.He was beloved to many and his warm smile, giving nature and compassion had reached far beyond his family. He is remembered by many around the…	$1,905 raised of $5,000 goal	$1,905 of $5,000 goal	https://www.gofundme.com/f/in-memory-of-nasir-ahmed-mirza	Kitchener	ON	Kitchener, ON
102	PPE		COVID-19 PPE Relief Fund	May 5, 2020	Team fundraiserKyle Kochi and 7 others are organizing this fundraiser.Created May 5, 2020Community & NeighborsWho are we and what are we doing?We are a group of Canadians from Vancouver, BC, and we have been witnessing the COVID-19 pandemic wreck havoc on our society. We have watched the devastating progression of the virus in China, Italy, Spain, and now the US. News reports have shown numerous …	$230 raised of $3,000 goal	$230 of $3,000 goal	https://www.gofundme.com/f/s7khk-covid19-ppe-relief-fund	Burnaby	BC	Burnaby, BC
103	ICHAR		#NerfNationTogether against COVID-19 Globally	April 23, 2020	legitbread Official is organizing this fundraiser on behalf of World Vision Canada.¬†¬†Donations are 100% tax deductible.Created April 23, 2020Medical, Illness & HealingUPDATE: In 3 weeks, the Nerf community has raised $362.45 CAD for COVID-19 relief around the world! I've also donated $200 myself, bringing our total to $562.45! Thank you all who've donated and shared this fundraiser <3COVID-19 i…	$377 raised	$377	https://www.gofundme.com/f/nerfnationtogether	Vancouver	BC	Vancouver, BC
104	PPE		Masks Across BC by CA-CN COVID-19 Youth Org	April 17, 2020	CA-CN COVID-19 Youth Organization is organizing this fundraiser.Created April 17, 2020Medical, Illness & HealingAny donation counts!!! 2.4 CAD per mask!!!COVID-19 pandemic continues to be an evolving situation in Canada, and British Columbia ranks as one of the most affected provinces. Hospitals, long-term care centres, and many other medical services are experiencing major shortages of personal …	$240 raised of $12,000 goal	$240 of $12,000 goal	https://www.gofundme.com/f/masksacrossbc	West Vancouver	BC	West Vancouver, BC
105	CHAR		Help us donate money to support frontline workers	April 12, 2020	World In Focus Canada is organizing this fundraiser.Created April 12, 2020Accidents & EmergenciesAs the COVID-19 pandemic grows worse in Canada, the need for equipment such as PPEs and ventilators have grown, and so have hospitals‚Äô need for money. Our organization has reached out to Unity Health, a network of three hospitals in Ontario dealing with a large number of COVID-19 cases, and we'll be…	$1,151 raised of $1,000 goal	$1,151 of $1,000 goal	https://www.gofundme.com/f/help-us-donate-money-to-support-frontline-workers	Richmond Hill	ON	Richmond Hill, ON
106	CIN		Jessa's Birthday Fundraiser for Alcantara	May 18, 2020	Jessa Kuchmak is organizing this fundraiser.Created May 18, 2020Community & NeighborsHi everyone,It‚Äôs my 29th birthday on Wednesday, May 20th and since I can‚Äôt host a birthday celebration I'm hoping to host a fundraiser instead.I am feeling extremely grateful and blessed to be in Canada during this COVID-19 crisis. As you all know, I grew up in Cebu, Philippines and my mom‚Äôs hometown, Alcan…	$670 raised of $400 goal	$670 of $400 goal	https://www.gofundme.com/f/jessas-birthday-fundraiser	Edmonton	AB	Edmonton, AB
107	NULL	NON CANADIAN	Help me get to California	April 7, 2020	Sofia Andrino is organizing this fundraiser.Created April 7, 2020Accidents & EmergenciesI have to move at the end of May. Like many others I have lost all my sources of income. I have worked in the hospitality industry for the last 12 years. I lost my roommate as she had to move back to Canada due to Covid 19. On my own I can not afford to pay the full rent and with my autoimmune I can not risk e…	$350 raised of $3,000 goal	$350 of $3,000 goal	https://www.gofundme.com/f/vxhnj-help-me-get-to-california	Brooklyn	NY	Brooklyn, NY
108	NULL	UNRELATED	Help support a 5.5 month volunteering experience	May 23, 2020	Amy Poirier is organizing this fundraiser.Created May 23, 2020Volunteer & ServiceVersion francaise par la suite...Dear friends and family,I have good news! I have been selected to be part of Katimavik! Katimavik is a charitable non-profit organization with the goal to respond to community needs and help support youth volunteering.This experience will involve 30 hours per week of volunteering for …	$115 raised of $800 goal	$115 of $800 goal	https://www.gofundme.com/f/help-support-a-55-month-volunteering-experience	Bathurst	NB	Bathurst, NB
109	NULL		2020 World Championships Continuation Project	May 8, 2020	Scott Taylor is organizing this fundraiser.Created May 8, 2020Sports, Teams & ClubsThe 30th Anniversary WPA World Powerlifting Championships were originally scheduled to take place in St. Therese, Quebec, Canada in September. The event cannot be held in Canada due to covid-19 business shutdowns and large social gathering restrictions that will be in place for a very lengthy period of time.I have …	$40 raised of $7,500 goal	$40 of $7,500 goal	https://www.gofundme.com/f/2020-world-championships-continuation-project	Rich Hill	MO	Rich Hill, MO
110	BIZ		COVID-19 & SASK SMALL BUSINESSES	March 17, 2020	Chané Marie is organizing this fundraiser.Created March 17, 2020Business & EntrepreneursThank you for visiting my donation request.... As more serious measures start to take place in Canada due to COVID-19... I am heartbroken watching all these small businesses having to make the hard decision of closing their doors so that they can selflessly protect those around them and their country.¬†I am ho…	$100 raised of $10,000 goal	$100 of $10,000 goal	https://www.gofundme.com/f/covid19-amp-sask-small-businesses	Saskatoon	SK	Saskatoon, SK
111	CIN		Broke Student (Rent $ during covid-19)	April 28, 2020	Nicole Cece is organizing this fundraiser.Created April 28, 2020Education & LearningWelcome! I am an international student who abruptly had to move back to Canada because of Covid-19. All of my things are still in my apartment and with the border closed, it may be months before I can get my personal items. I know you are all struggling during this time and I in no way want you to put my needs abo…	$20 raised of $775 goal	$20 of $775 goal	https://www.gofundme.com/f/broke-student-rent-during-covid19	Madison	WI	Madison, WI
112	CHAR		Fund Raising for Medical staff Canada AHS	March 30, 2020	Salman Jamil is organizing this fundraiser on behalf of Alberta Health Services.¬†¬†Donations are 100% tax deductible.Created March 30, 2020Medical, Illness & Healing The situation we are seeing is unprecedented, but one sector that deserves huge credit is the remarkable work of our hospitals and incredible hard working Health services staff in Canada. During this Covid-19 pandemic, we are relyin…	$10 raised of $10,000 goal	$10 of $10,000 goal	https://www.gofundme.com/f/fund-raising-for-medical-staff-canada-ahs	Calgary	AB	Calgary, AB
113	CIN		Need help for my Hand Surgery	30-May-20	RITU MOHAN is organizing this fundraiser.Created 2 days agoAccidents & EmergenciesIam Ritu Singh currently living in Sarnia.¬† I came to Canada in December 2019 and have applied for Work Permit. Due to Covid 19 the response from Service Canada is very slow. In this time i have met with an accident on 25th May.I got my Elbow and Radial head bone fractured. I went to BLUE WATER HEALTH HOSPITAL in S…	$15,000 goal	$15,000 goal	https://www.gofundme.com/f/need-help-for-my-hand-surgery	Sarnia	ON	Sarnia, ON
114	CHAR		Food Literacy Canada	27-May-20	Saskia Brussaard is organizing this fundraiser.Created 4 days agoBusiness & EntrepreneursFOOD LITERACY¬†CANADA:¬†Our Vision is to empower Canadians to make well-informed and confident decisions about food that will benefit their health, the economy and the environment. OUR MISSIONNational and inclusive, Food Literacy Canada will be a not-for-profit¬†organization that engages and informs Canadians…	$15,000 goal	$15,000 goal	https://www.gofundme.com/f/food-literacy-canada	Burlington	ON	Burlington, ON
115	TRAV		Help for International Student	27-May-20	Megumi Carmona is organizing this fundraiser.Created 5 days agoEducation & LearningHi my name is Megumi Carmona and I'm taking up Food and Nutrition Management at Humber College, ON, Canada. Due to Covid-19, I got laid off at work and the CERB cant unfortunately cover my daily living expenses plus my tuition fee for this semester. I'm the breadwinner in my family and the eldest amongst the 4 sibl…	$18,000 goal	$18,000 goal	https://www.gofundme.com/f/h6ugc-help-for-international-student	Etobicoke	ON	Etobicoke, ON
116	CHAR		Protect the forest	May 17, 2020	Julia Adamson is organizing this fundraiser on behalf of FRIENDS OF THE SASKATOON AFFORESTATION AREAS INC..¬†¬†Donations are 100% tax deductible.Created May 17, 2020EnvironmentThe Richard St. Barbe Baker Afforestation Area and George Genereux Urban Regional park are semi-wilderness habitats which, as a mixed wood forest features geological, cultural, historical and natural heritage. When COVID-19…	$1,000 goal	$1,000 goal	https://www.gofundme.com/f/7vmgh-protect-the-forest	Saskatoon	SK	Saskatoon, SK
117	TRAV		International Student Needs Help	April 20, 2020	Xanthia Zimmerman is organizing this fundraiser.Created April 20, 2020Accidents & EmergenciesHello everyone,I am a 20 year old international student who's currently stuck in Canada because of COVID19 and I need to find some housing and food until I can catch a flight back home, which at the moment is all the way in June at the earliest. At first I was meant to fly on April 19th and thus would of …	$1,500 goal	$1,500 goal	https://www.gofundme.com/f/d2bmz-international-student-needs-help	King	ON	King, ON
118	CIN		Support for Ryoji Fujita's family	March 23, 2020	Tomoka Matsumura is organizing this fundraiser.Created March 23, 2020Funerals & Memorials The world has lost a wonderful human being.¬† ¬†Ryoji was a beloved son, brother, friend and colleague.¬† He passed away on March 14, 2020 in a hiking accident .¬† It is believed that he was snowshoeing, in the area of Lion‚Äôs Bay, when an avalanche hit.Ryoji was a talented Effects Artist; a rockstar at his…	$33,153 raised of $10,000 goal	$33,153 of $10,000 goal	https://www.gofundme.com/f/support-for-ryoji-fujita039s-family	Vancouver	BC	Vancouver, BC
119	CHAR		COVID-19 Sunnybrook - Blue Ball Snooker challenge	March 28, 2020	Jonathan Wallace is organizing this fundraiser on behalf of Sunnybrook Health Sciences Centre Foundation.¬†¬†Donations are 100% tax deductible.Created March 28, 2020Medical, Illness & HealingWe're raising money to benefit Sunnybrook Health Sciences Centre Foundation, and any donation will help make an impact.¬†Sunnybrook Health Sciences Center was the first hospital in Canada to report a COVID-19…	$2,225 raised of $2,200 goal	$2,225 of $2,200 goal	https://www.gofundme.com/f/phvpm-a-cause-i-care-about-needs-help	Simcoe	ON	Simcoe, ON
120	PPE		PPE Face Shields for Emergency Workers	March 31, 2020	Darryl Dahl is organizing this fundraiser.Created March 31, 2020Accidents & EmergenciesLet's be prepared¬†We are the Team from Certified Radio in Edmonton, Alberta, Canada. www.certifiedradio.ca¬†Certified Radio Covid-19 Medical PPE FabricationThe 12 volt Aftermarket car audio fabrication community is joining forces to fabricate much needed PPE Personal¬† Protection Equipment Face Shields for Hos…	$6,150 raised of $8,000 goal	$6,150 of $8,000 goal	https://www.gofundme.com/f/ppe-faceshields-for-emergency-workersCanada	Edmonton	AB	Edmonton, AB
121	PPE		UBC Homemade PPE Initiative	April 21, 2020	UBC Homemade PPE UBC is organizing this fundraiser on behalf of Shivani Mysuria.Created April 21, 2020Medical, Illness & HealingRationale:To prevent the spread of Covid-19, The Public Health Agency of Canada has recently recommended wearing non-medical face masks for everyone. To alleviate public demand for medical masks, this initiative aims to create and distribute home-made cloth face masks to…	$2,559 raised of $3,000 goal	$2,559 of $3,000 goal	https://www.gofundme.com/f/ubc-homemade-ppe-initiative	Vancouver	BC	Vancouver, BC
122	CHAR		Shave vs Save - #covidquarantinechallenge	April 14, 2020	Kayla Howlett is organizing this fundraiser on behalf of Food Banks Canada.¬†¬†Donations are 100% tax deductible.Created April 14, 2020Community & NeighborsREMEMBER TO COMMENT with your donation SHAVE or SAVEPlease share if you cannot donate.I have decided to shave my head to the dismay of some.¬†So this is a SAVE OR SHAVE CHALLENGE. - Comment beside your donation whether I should Save or Shave m…	$1,060 raised of $1,000 goal	$1,060 of $1,000 goal	https://www.gofundme.com/f/shave-vs-save-covidquarantinechallenge	York	ON	York, ON
123	ICHAR		Food for Ecuador	April 1, 2020	Cynthia Moxam is organizing this fundraiser.Created April 1, 2020Community & Neighbors We are so fortunate through this Covid-19 crisis to be living in Canada! Our government has our backs!¬† In Ecuador, the government shut down the country a month ago but is providing no financial support! People are now starving and homeless. Marshall law has enforced no one on the streets after 1 pm!¬† I have …	$940 raised of $5,000 goal	$940 of $5,000 goal	https://www.gofundme.com/f/food-for-ecuador	Sudbury	ON	Sudbury, ON
124	ICHAR		Covid-19 Quetta Relief Fund	March 31, 2020	Team fundraiserNousheen Zahra Khan and 2 others are organizing this fundraiser.Created March 31, 2020OtherURGENT APPEAL TO HELP PEOPLE IN QUETTA AFFECTED BY COVID-19 Hi everyone, My name is Nousheen Khan and I live in Toronto, Canada. Due to the Covid-19 pandemic, families all around the globe, specifically in developing countries are experiencing extreme financial burdens. Many of us have the pr…	$1,232 raised of $1,500 goal	$1,232 of $1,500 goal	https://www.gofundme.com/f/covid19-quetta-relief-fund	Markham	ON	Markham, ON
125	CHAR		Bag Half Full - Sac bien rempli	April 25, 2020	Benjamin Raymond is organizing this fundraiser.Created April 25, 2020Volunteer & Service(English follows)Salut √† tous! Nous sommes quatre étudiants en médecine de l'Université d'Ottawa de la région de Prescott-Russell qui entamons une initiative pour aider les populations vulnérables de la communauté √† faire leurs épiceries. Nos services comprennent l‚Äôachat d‚Äôépiceries, la récupération de c…	$1,250 raised of $2,500 goal	$1,250 of $2,500 goal	https://www.gofundme.com/f/bag-half-full-le-sac-bien-rempli	Ottawa	ON	Ottawa, ON
126	NULL	STUDENT FUND??	Professor Sankoff's 100 Intern Program	May 8, 2020	Georgia Platt is organizing this fundraiser.Created May 8, 2020Education & LearningProfessor Sankoff has dedicated countless hours to helping students throughout Canada thrive during this COVID-19 pandemic. He has successfully placed 91 interns (as of the morning of May 8) and has a goal of funding 100. The 100 Internship program represents each law school in the country. These students have an o…	$3,010 raised of $11,000 goal	$3,010 of $11,000 goal	https://www.gofundme.com/f/professor-sankoff039s-100-intern-program	Kelowna	BC	Kelowna, BC
127	PPE		Donation: support doctors to fight COVID-19	April 28, 2020	Annan Zhang is organizing this fundraiser.Created April 28, 2020Medical, Illness & HealingAs the COVID-19 pandemic keeps going on in Canada and round the world, many people step up to help front line medical workers in the community. There is a funding-raising project organized now by ‚ÄòTianjin University Alumni and Friends (TUAF)‚Äô to donate personal protective equipment (PPE) to hospitals in …	$200 raised of $200 goal	$200 of $200 goal	https://www.gofundme.com/f/ssps-donation			,
128	NULL		Baby Shower Preeti	April 1, 2020	Susan Lovell is organizing this fundraiser on behalf of Preeti Kulkarni.Created April 1, 2020Babies, Kids & FamilyWe are looking to raise funds to buy Preeti much needed baby items ready for the birth of her second child in May.¬† Preeti came to Canada from India 2 years ago with her husband and daughter and works with us here at Shift4 Payments in Kanata, Canada. Having no family here in Canada …	$1,095 raised of $250 goal	$1,095 of $250 goal	https://www.gofundme.com/f/baby-shower-preeti	Kanata	ON	Kanata, ON
129	FAM		Canadian-U.S. Cross Border Family Reunification	May 13, 2020	James Laitinen is organizing this fundraiser.Created May 13, 2020Babies, Kids & FamilyOn March 20th, 2020 - The Canadian Government implemented in rules to contain the COVID-19 virus by closing the US / Canada border. As the rules were implemented this impacted many cross border families who have since been separated, unable to reunite, or have been turned away at the Canadian border.¬†This reque…	$465 raised of $250,000 goal	$465 of $250,000 goal	https://www.gofundme.com/f/7g3hg5			,
130	NULL		Looking for fairy Godmothers and fairy Godfathers	25-May-20	Hannah Enkerlin is organizing this fundraiser.Created 7 days agoAnimals & Pets For 9 years now I have visited Parras, Coahuila, México, my happy place. 100% COVID-19 Free. I live in Vancouver, Canada. It has been perfect except for something completely unacceptable: last year I read sausages with nails were used to slaughter stray dogs. I cannot turn a blind eye on this. My best friend was a dog!…	$370 raised of $10,000 goal	$370 of $10,000 goal	https://www.gofundme.com/f/t8cd5	West Vancouver	BC	West Vancouver, BC
131	CIN		Please Help an Essential Worker During Covid-19	May 15, 2020	Nicholas T is organizing this fundraiser.Created May 15, 2020Accidents & EmergenciesClifford Troll has been working a lot of overtime delivering parcels and packages being ordered online since the COVID-19 pandemic. He has worked with Canada Post for 18 years but the long foot-walks (which can be up to 20km) and steep hills, while heavy lifting have become quite challenging for him. His mature ag…	$20 raised of $10,000 goal	$20 of $10,000 goal	https://www.gofundme.com/f/2046tre1c0	Vernon	BC	Vernon, BC
132	FAM		Help family reunification	May 21, 2020	Guilherme Bittencourt is organizing this fundraiser.Created May 21, 2020Babies, Kids & FamilyMy wife has left Canada in February to visit her mom, who was sick, and got locked in Brazil due to COVID-19. Her direct flight back to Canada was scheduled to May 1st, and got cancelled and re-scheduled to June 1st. The June 1st flight was cancelled too and the new date, maybe, would be July 1st (another…	5,000¬†$ goal	5,000¬†$ goal	https://www.gofundme.com/f/help-family-reunification			,
133	CIN		Credit Card Debt	April 2, 2020	Brandon Cappellano is organizing this fundraiser.Created April 2, 2020OtherHi Everyone!I'm a 27 year old father to a wonderful 2 year old boy named Damian Mathew Cappellano that lives in Texas, who I only see every few months.I've been sending money to his mom through PayPal as it's the only option I have, and have been supporting them both ever since he was born.¬† This bill, that I recently jus…	$4,000 goal	$4,000 goal	https://www.gofundme.com/f/848ze-credit-card-debt	Innisfil	ON	Innisfil, ON
134	TRAV		Hope	May 8, 2020	Rashard Newbold is organizing this fundraiser.Created May 8, 2020EnvironmentWell I am a refugee¬† looking for support into Canada am not working Covid19 stop me from getting a jobRead more	2,000¬†$ goal	2,000¬†$ goal	https://www.gofundme.com/f/3jtet-hope	Oshawa	ON	Oshawa, ON
135	PPE		Medical Face Shields for Healthcare Workers	March 31, 2020	Team fundraiserC17 Group Inc. and 4 others are organizing this fundraiser on behalf of Chris Pereira.Created March 31, 2020Medical, Illness & Healing Beating COVID-19 is a joint effort! Help Support Canada's Frontline.¬†¬†UPDATE: We have received licensing from Health Canada authorizing our Medical Face Shields as medical devices.Our medical community is facing increasing pressure while balancing…	$11,749 raised	$11,749	https://www.gofundme.com/f/medical-face-shield-support-canadas-frontlines	Richmond Hill	ON	Richmond Hill, ON
136	CIN	WEDDING	Cancelled Wedding- Covid 19	March 27, 2020	Alexandria King is organizing this fundraiser.Created March 27, 2020Celebrations & EventsHello Friends and Family, As many of you know, Andreas and I had planned to be married on June 20, 2020, in Radium B.C. Canada. Due to the unfortunate Covid-19 crisis, we have had to make the difficult decision to cancel our wedding. It's been heartbreaking but we know that this was the right decision to make…	$1,665 raised of $3,000 goal	$1,665 of $3,000 goal	https://www.gofundme.com/f/dt9rg-cancelled-wedding	Vancouver	BC	Vancouver, BC
137	CHAR		Run Across Canada for a COVID Vaccine	April 2, 2020	Erin Falconer is organizing this fundraiser.Created April 2, 2020Medical, Illness & HealingMy name is Harris Falconer. I am a recent Medical School Grad, but have not yet completed my residency program. When COVID-19 started to take over my country, Canada, I tried in every way I could to assist on the frontlines, in the hospital rooms, to help save lives, but nobody would let me join the fight b…	$3,045 raised of $250,000 goal	$3,045 of $250,000 goal	https://www.gofundme.com/f/run-across-canada-for-a-covid-vaccine	Venice	CA	Venice, CA
138	PPE		Buy Protective Gears for Southlake Hospital	March 20, 2020	Northern York Region Chinese Community is organizing this fundraiser on behalf of Jun Zhou.Created March 20, 2020Medical, Illness & HealingAs COVID-19 continues to spread in communities across Canada, Ontario and GTA areas, all the hospitals are facing a shortage of protective equipment to protect our doctors, nurses, staff and volunteers. They are having higher level of risks without proper prot…	$11,305 raised of $10,000 goal	$11,305 of $10,000 goal	https://www.gofundme.com/f/donate-to-southlake-hospital-to-fight-covid19	Newmarket	ON	Newmarket, ON
139	NULL		Urgent Legal fees to fight for justice in US court	March 23, 2020	Jonathan Bray is organizing this fundraiser.Created March 23, 2020Accidents & EmergenciesOn the 24th February 2020 Cindy and I were arrested by ¬†undercover detectives from the Idaho State LiquorDivision. We were arrested on charges alleging criminal conspiracy and the alleged sale of alcohol without a license.Cindy and I were released on our own recognizance on Thursday the 19th of March from Ko…	$1,625 raised of $45,000 goal	$1,625 of $45,000 goal	https://www.gofundme.com/f/urgent-legal-fees-to-fight-for-justice-in-us-court	Calgary	AB	Calgary, AB
140	CIN		Buddy The Cat Bladder Blockage Emergency Fund	April 14, 2020	Kat Cruickshank is organizing this fundraiser.Created April 14, 2020Animals & PetsOn Sunday, April 12, i had to take my beloved cat friend Buddy (Mr. Chance), a middle-aged, FIV+ rescue cat, to the vet for emergency treatment of a bladder obstruction.¬†He returned home today after a successful procedure and we are cautiously optimistic.¬†However, because his catheterization was difficult & he was…	$1,280 raised of $1,280 goal	$1,280 of $1,280 goal	https://www.gofundme.com/f/buddy-the-cat-bladder-blockage-emergency-fund	Port Alberni	BC	Port Alberni, BC
141	BIZ		Limited edition shirts! Bring back the thrash!	April 24, 2020	Modified Ghost is organizing this fundraiser.Created April 24, 2020Creative Arts, Music & FilmAlright people! As most of you already know, this legendary evening of Canadian thrash & speed metal has been postponed to May 22, 2021.¬† The ongoing COVID 19 pandemic has caused a variety of challenges and limitations for everybody making this event happen, and we simply cannot move forward as planned.…	$403 raised of $1,350 goal	$403 of $1,350 goal	https://www.gofundme.com/f/limited-edition-shirts-bring-back-the-thrash	Vancouver	BC	Vancouver, BC
142	FAM		Repatriation to Canada	April 14, 2020	Paul Nolet is organizing this fundraiser.Created April 14, 2020Accidents & EmergenciesMy name is Paul Nolet. I am Jeff Geauvreau‚Äôs brother-in-law and am trying to help Jeff get back home to Canada during the time of Covid-19. We received good news yesterday that Peru has waived all overstay fees for anyone from another country living in Peru.¬† This has been a welcome change as it was going to …	$600 raised of $3,000 goal	$600 of $3,000 goal	https://www.gofundme.com/f/repatriation-to-canada	Guelph	ON	Guelph, ON
143	PPE		N90-Equivalent Face Mask for Non-Medical Frontline	April 30, 2020	Team fundraiserAlex Leonov and 2 others are organizing this fundraiser.Created April 30, 2020Medical, Illness & HealingBeating COVID-19 is a joint effort! Help Support Canada's R&D in Specialty Fabrics¬†The biggest challenge we are facing as a world when it comes to limited Personal Protective Equipment is not the ability to make it, but the lack of materials from which to make it.The materials n…	$257 raised of $30,000 goal	$257 of $30,000 goal	https://www.gofundme.com/f/n90equivalent-face-mask-for-nonmedical-frontline	North York	ON	North York, ON
144	CHAR		Food Insecurity	April 23, 2020	Marion Ashton is organizing this fundraiser.Created April 23, 2020Community & Neighbors Before COVID-19, vulnerable populations were already struggling with severe acute food insecurity, a reality that is now exacerbated as a result of this world wide pandemic. When the virus affects every person, the risks and impacts are considerably higher for marginalized groups; economic vulnerability comes …	$215 raised of $25,000 goal	$215 of $25,000 goal	https://www.gofundme.com/f/722vtt-food-insecurity	Calgary	AB	Calgary, AB
145	PPE		Donate to the Hospitals in GTA	March 17, 2020	Team fundraiser2019nCoV.ca Fundraising Team and Sonya Xu are organizing this fundraiser.Created March 17, 2020Medical, Illness & HealingWant to join us in making a difference?¬†As COVID-19 continues to spread in communities across Canada, Ontario and Toronto, all the hospitals are facing a shortage of protective equipment to protect our doctors, nurses, staff and volunteers. We sincerely ask ever…	$140 raised of $10,000 goal	$140 of $10,000 goal	https://www.gofundme.com/f/help-hospitals-in-gta	North York	ON	North York, ON
146	CIN		Meds and Meals for Dak	May 2, 2020	Jeanie Aycock is organizing this fundraiser.Created May 2, 2020Medical, Illness & HealingDak (Derrick A. Kidd) has been hit hard by extra costs for access to food and¬† medications as a result of COVID-19.¬† Dak has post-polio syndrome and COPD; he lives in a trailer behind the Heriot Bay Inn on Quadra Island in British Columbia, Canada. His transportation is limited to his mobility scooter. Befo…	$700 raised of $3,000 goal	$700 of $3,000 goal	https://www.gofundme.com/f/meds-and-meals-for-dak	Cary	NC	Cary, NC
147	FAM		Let's Get our Friends Home	March 29, 2020	Anni Muhlegg is organizing this fundraiser.Created March 29, 2020Accidents & EmergenciesDear Friends,This is a plea for help to get our friends safely back home!Carina Costom and I (Anni Muhlegg) are coordinating efforts to get 12 of our friends back home to BC, Canada. Given the current global COVID-19 pandemic there are a series of travel restrictions and thus we are trying to raise funds for t…	$110 raised of $160,000 goal	$110 of $160,000 goal	https://www.gofundme.com/f/let039s-get-our-friends-home			,
148	PPE		PPE and Food supply for Truckers	April 11, 2020	Satnam Singh is organizing this fundraiser.Created April 11, 2020Volunteer & ServiceTrucking is the backbone of Canada and US. As the Covid-19 situation is going and people are working from home, truckers are out there to ensure everyone gets grocery or daily need stuff risking themselves as well as there families. Many are stuck due to lockdown or delays.I have been reading a lot that rest areas…	$30 raised of $50,000 goal	$30 of $50,000 goal	https://www.gofundme.com/f/ppe-and-food-supply-for-truckers	Surrey	BC	Surrey, BC
149	TRAV		Single mom stuck in Canada	April 8, 2020	Nikki Paskevicius is organizing this fundraiser.Created April 8, 2020Medical, Illness & HealingDue to covid 19 my friend Stone is stuck in Canada after the borders were closed. She arrived in Canada pregnant and alone. She is a U.S citizen so Canada is charging her for the birth of her daughter. The hospital bills¬†have gone up to 10,000 plus! She lost her husband, a veteran, awhile ago and since…	$5 raised of $8,000 goal	$5 of $8,000 goal	https://www.gofundme.com/f/yz24a-help-a-veteran	Nogales	AZ	Nogales, AZ
150	CIN	MAYBE UNRELATED	Funding my education	May 14, 2020	Mido Essam is organizing this fundraiser.Created May 14, 2020Education & Learning Raising money to help lift the burden on my family caused by COVID-19 since they pay my tuition fees as an international student in Canada. Since I have also lost the 2 jobs that I was working ¬†because ofthe COVID-19 situation. As an international student in Canada, I am learning a lot and developing myself everyda…	$5,000 goal	$5,000 goal	https://www.gofundme.com/f/2d6hzm-funding-my-education	Winnipeg	MB	Winnipeg , MB
151	CIN	MAYBE UNRELATED	help me start new life in canada	May 7, 2020	Brandon Brown is organizing this fundraiser.Created May 7, 2020Education & LearningA jamaican student trying to raise funds to finance college in canada. I was recently accepted¬† to a named college in canada but due to the covid 19 pandemic ; which has hindered me from accumulating the the needed amount of cash to deal with tuitions housing etc. By using this gofundme platform i hope to reach ou…	$12,000 goal	$12,000 goal	https://www.gofundme.com/f/help-me-start-new-life-in-canada	Manchester	VT	Manchester, VT
152	ICHAR		Help For Poor And Deserving People Of Pakistan	April 30, 2020	Kiran Malik is organizing this fundraiser.Created April 30, 2020Other Hello, my name is Kiran Malik, I live in USA with my husband and my family lives in Pakistan. As we all know the whole world has become a victim (COVID-19) Pandemic. Countries like USA,UK, Italy, Canada, Spain and many more developed countries are suffering from (COVID-19) Pandemic and has stated the only cure for this disease …	$250,000 goal	$250,000 goal	https://www.gofundme.com/f/1zsn1e0mtc	Bayonne	NJ	Bayonne, NJ
153	ICHAR		Food For Noble But Needy people In Pandemic	April 30, 2020	Kiran Malik is organizing this fundraiser.Created April 30, 2020OtherHello, my name is Kiran Malik, I live in USA and my family lives in Pakistan. As we all know the whole world has become a victim (COVID-19) Pandemic. Countries like USA,UK, Italy, Canada, Spain and many more developed countries are suffering from (COVID-19) Pandemic and has stated the only cure for this disease Is care and isola…	$250,000 goal	$250,000 goal	https://www.gofundme.com/f/1zrbtordlc	Bayonne	NJ	Bayonne, NJ
154	TRAV	STUDENT	International Student needs Help	April 21, 2020	A Kaur is organizing this fundraiser.Created April 21, 2020Community & NeighborsHello Everyone!I am an international student who came to Canada last year.Due to Covid-19, I lost my job and do not qualify for any government assistance.¬†My parents cannot help me to pay my tuition because all the factories are shut down and he is not getting any salary. My parents have already exhausted most of the…	$4,500 goal	$4,500 goal	https://www.gofundme.com/f/afm35-international-student-needs-help	Brampton	ON	Brampton, ON
155	CHAR		Human Rights & Justice Support Fund (Fareed Khan)	January 6, 2020	Fareed Khan is organizing this fundraiser.Created January 6, 2020OtherHuman Rights & Justice Support FundSupport for social justice and human rights is one of my core values.¬† For years I have worked to support causes rooted in fundamental principles of justice, particularly where it concerns the vulnerable, the oppressed and the dispossessed.¬† I have dedicated thousands of volunteer hours to v…	$1,965 raised of $15,000 goal	$1,965 of $15,000 goal	https://www.gofundme.com/f/humanrights-justicefund	Aylmer South	QC	Aylmer South, QC
156	ICHAR		Feeding Friends in Puerto Vallarta	April 30, 2020	Debbie Ginger Baker de Garcia is organizing this fundraiser.Created April 30, 2020Community & NeighborsWHILE YOUR AT HOME YOUR PV FRIENDS NEED HELP!Your favorite Waiter, Waitress, Bartender, Laundry Assistant, Beach Venders, Cleaning Lady, Gardener, Pool Person, Condo Admin, Gym Instructor, Tour Guide and the hundreds of local business now that are forced to close because they are not essential!!…	$7,272 raised of $10,000 goal	$7,272 of $10,000 goal	https://www.gofundme.com/f/feeding-friends-in-puerto-vallarta	Port Coquitlam	BC	Port Coquitlam, BC
157	FAM		Help Ken goto canada	April 9, 2020	Ken Mercado is organizing this fundraiser.Created April 9, 2020Accidents & EmergenciesKen went to the Philippines back in January for a vacation and then COVID19 struck. Due to travel restrictions in canada and the philippines he cannot go home and to rebook a new tickets as airlines are cancelling flights. A new ticket costs few thousands of dollars. Funds have been running low as he hasnt been …	$3,000 goal	$3,000 goal	https://www.gofundme.com/f/help-ken-goto-canada	Edmonton	AB	Edmonton, AB
158	CHAR		Black in BC Community Support Fund for COVID-19	March 18, 2020	Team fundraiserJahmira Kedesha and Terri Rutty are organizing this fundraiser.Created March 18, 2020Community & NeighborsUPDATE April 12th 2020 :Thank you SO MUCH for coming together and pitching in! We have reached a third of our fundraising goal, and have already helped dozens of folks with 150$ allotments in these trying times. We would like to announce that going forward, we will be prioritiz…	$64,278 raised of $100,000 goal	$64,278 of $100,000 goal	https://www.gofundme.com/f/covid19-black-community-support-vancouver	Kelowna	BC	Kelowna, BC
159	CHAR		COVID-19 Black Emergency Support Fund	March 15, 2020	BLACK LIVES MATTER TORONTO is organizing this fundraiser.Created March 15, 2020Accidents & EmergenciesCOVID-19- GTA BLACK COMMUNITY EMERGENCY SUPPORT FUNDThe public health response to the COVID19 virus requires social distancing, and as a result, many things are being cancelled to keep the community safe. These closures are important and necessary. They do however have impacts on the many people …	$84,830 raised of $35,125 goal	$84,830 of $35,125 goal	https://www.gofundme.com/f/black-emergency-support-fund	Toronto	ON	Toronto, ON
160	ICHAR		COVID-19 Emergency Relief in Nilphamari Bangladesh	April 28, 2020	Sisters Across Oceans SAO is organizing this fundraiser.Created April 28, 2020Community & NeighborsResidents of rural villages in Bangladesh suffer from extreme poverty and food insecurity. Providing food to those in need can be difficult at the best of times and the onslaught of COVID-19 has made this task even harder. Sisters Across Oceans (SAO) is joining forces with leaders in local communiti…	$5,449 raised	$5,449	https://www.gofundme.com/f/covid19-emergency-relief-in-nilphamari-bangladesh	Scarborough	ON	Scarborough, ON
161	CHAR		SOPER CREEK WILDLIFE NEEDS HELP	April 13, 2020	Stefanie MacEwan is organizing this fundraiser.Created April 13, 2020Animals & Pets Wildlife Rehabilitation has been deemed as an essential service by the government of Ontario. The service of caring for sick, injured, abandoned and orphaned wildlife is FREE to everyone in Ontario as mandated by the Ministry of Natural Resources and Forestry. Making it illegal to charge for the service of wildlif…	$22,497 raised of $30,000 goal	$22,497 of $30,000 goal	https://www.gofundme.com/f/wildlife-center-fights-effects-of-covid19			,
162	ICHAR		CANADA supporting Apple Daily	May 19, 2020	Vssdm Vancouver is organizing this fundraiser.Created May 19, 2020Community & NeighborsCanada Supporting Apple DailyIn the 23 years after the handover of Hong Kong to Communist China, we are witnessing an increased intensity of encroachment of human rights, the rule of law, freedom and democracy in Hong Kong.¬† This is best exemplified by the tightening of control of media and free press.¬† Throu…	$12,590 raised of $24,000 goal	$12,590 of $24,000 goal	https://www.gofundme.com/f/gofundmecomcanada-supporting-apple-daily	Vancouver	BC	Vancouver, BC
163	ICHAR		Zimbabwe Covid-19 Citizens Healthcare Support Fund	March 23, 2020	Team fundraiserFreeman Chari and 5 others are organizing this fundraiser.Created March 23, 2020Medical, Illness & Healing The Covid-19 Global Pandemic has struck Zimbabwe. The healthcare situation in Zimbabwe has been dire since 2019 and this pandemic is adding unprecedented strain on an already ailing system.This fundraiser will be to support the well-being of Frontline Healthcare professionals …	$35,890 raised of $50,000 goal	$35,890 of $50,000 goal	https://www.gofundme.com/f/covid-zimbabwe	Loveland	OH	Loveland, OH
164	CHAR		Canada's National Ballet School Relief Fund	May 12, 2020	Team fundraiserMartin Ten Kortenaar and Arthur Stashak are organizing this fundraiser.Created May 12, 2020Education & LearningUPDATE! The Canadian government has changed the legislation to now include NBS in their wage subsidy!! This means that the situation for NBS is much brighter! We still believe that the school will need all the help it can get, and would therefore still like to push to our …	$8,235 raised of $10,000 goal	$8,235 of $10,000 goal	https://www.gofundme.com/f/canada039s-national-ballet-school-relief-fund			,
165	NULL		Helping the Samba Team in the time of COVID-19	May 10, 2020	Team fundraiserLaura Sebastianelli and 2 others are organizing this fundraiser.Created May 10, 2020Accidents & EmergenciesThis is Heather Blenkiron writing to you.¬† ¬†As I am based in Canada, the GoFundMe platform would only allow me to raise funds in Canadian dollars.¬†¬† I found that this might be too confusing, and asked Laura Sebastianelli,¬† to set up the account in the USA.¬† She¬†has kind…	$28,925 raised of $96,000 goal	$28,925 of $96,000 goal	https://www.gofundme.com/f/helping-the-samba-team-in-the-time-of-covid19	Alexandria	VA	Alexandria, VA
166	ICHAR		Help Save Poor Families in Afghanistan: COVID-19	April 2, 2020	Hosa Stanikzai is organizing this fundraiser.Created April 2, 2020Babies, Kids & Family Did you know that over 50% percent of the population in Afghanistan live below the poverty line, which is 19.4 million people? As if Afghans Didn‚Äôt Have Enough Trouble, war, poverty, social insecurity, now Comes COVID-19Over the past two months, tens of thousands of Afghan refugees have returned from Iran th…	$6,300 raised of $6,000 goal	$6,300 of $6,000 goal	https://www.gofundme.com/f/gofundmecomHosa	North York	ON	North York, ON
167	PPE		Canada Sews - Masks for Front Liners	April 6, 2020	Team fundraiserLee-Anne Thibert and Betty Jane Champion are organizing this fundraiser on behalf of Lee-Anne Moore.Created April 6, 2020Volunteer & ServiceWith over 8000 volunteers in 9 provinces across Canada, and over 100,000 items delivered, our team is the largest in Canada.¬†¬†Founded as a response to the shortage of Personal Protective Equipment needed to fight COVID-19, we are a non-profit…	$13,777 raised of $30,000 goal	$13,777 of $30,000 goal	https://www.gofundme.com/f/canada-sews-masks-for-front-liners	Oshawa	ON	Oshawa, ON
168	CHAR	MEDICAL	Feeding Our Frontline Workers COVID-19	March 25, 2020	Team fundraiserKwadwo Kyeremanteng and 12 others are organizing this fundraiser.Created March 25, 2020Medical, Illness & HealingWe want to give back to the hardworking teams at COVID-19 testing stations, ERs and ICUs throughout Ottawa, Canada. Please help us provide meals & uplift morale for our frontline medical staff.Read more	$33,871 raised of $3,000 goal	$33,871 of $3,000 goal	https://www.gofundme.com/f/feeding-our-frontline-workers	Ottawa	ON	Ottawa, ON
169	CHAR		Feed the Frontline Vancouver	March 26, 2020	Feed the Frontline Canada is organizing this fundraiser.Created March 26, 2020Community & Neighbors Our mission is simple: Support our local healthcare and hospital heroes who are working in wartime-like conditions and support our local restaurants who are really hurting during this period!We started this campaign to rally around the tireless ICU and Emergency front line workers who put themselve…	$96,216 raised of $100,000 goal	$96,216 of $100,000 goal	https://www.gofundme.com/f/feed-the-frontline-vancouver	Vancouver	BC	Vancouver, BC
170	CHAR		COVID19 Womens Initiative: British Columbia	April 26, 2020	COVID-19 Womens Initiative (CWI) is organizing this fundraiser.Created April 26, 2020Volunteer & ServiceCOVID-19 Women's Initiative¬†(CWI) is a non-profit, student-led organization comprised of students, physicians, and community members across Canada. As a result of the pandemic, many women's shelters and domestic violence hotlines in Vancouver have found themselves overwhelmed, and¬†underfunded…	$3,291 raised of $5,000 goal	$3,291 of $5,000 goal	https://www.gofundme.com/f/qzwrk-covid19-womens-initiative	Vancouver	BC	Vancouver, BC
171	BIZ		Help Our Horses - Funds For Feed COVID19 relief	April 9, 2020	Don Coggins is organizing this fundraiser.Created April 9, 2020Animals & PetsCopper Cayuse Outfitters¬† (CCO) is a locally owned and operated horseback tour company located in Pemberton, British Columbia,¬† Canada. It was established by best friends Don and Dudley over their shared passion for horses and the beautiful backcountry of Pemberton, rich in wildlife and history. Due to the lack of reve…	$27,711 raised of $50,000 goal	$27,711 of $50,000 goal	https://www.gofundme.com/f/CCO-HelpOurHorses	Pemberton	BC	Pemberton, BC
172	CIN	FRENCH	Covid 19 Save Dan Bien Gras and the world	April 24, 2020	Dany Gagné is organizing this fundraiser.Created April 24, 2020Accidents & Emergencies(An english version will follow)Chers concitoyens québécois et membres des différentes sociétés de l'Amérique du Nord. Je me présente, Dan Bien Gras, auteur-compositeur-interpr√®te et ancien candidat du Parti Rhinocéros dans la circonscription Montmagny-L'Islet-Kamouraska-Rivi√®re-du-Loup lors de l'élection fédé…	$1,905 raised of $1,000,000 goal	$1,905 of $1,000,000 goal	https://www.gofundme.com/f/covid-19-a-l-etrangle-dan-bien-gras-sauve-le-monde	Fleurimont	QC	Fleurimont, QC
173	CHAR		Help COVID-19 Coming Together - Vancouver	March 18, 2020	Team fundraiserRavi Patel and Avery Shannon are organizing this fundraiser.Created March 18, 2020Volunteer & ServiceApril 13th update: we have helped over 300 families and individuals so far with financial aid donations (as of April 13th 2020), and we plan to help another 300 people in the next few weeks.We launched an app on March 25th 2020 to connect those that need help with those that can off…	$66,169 raised of $100,000 goal	$66,169 of $100,000 goal	https://www.gofundme.com/f/help-covid19-coming-together-vancouver	Vancouver	BC	Vancouver, BC
174	NULL	US CAMPAIGN	Nepal COVID-19 Relief Fund	March 29, 2020	Helping Nepal is organizing this fundraiser.Created March 29, 2020Accidents & Emergencies3000 USD = 363,540 Nepalese Rupees¬† ¬† ¬† ¬† +¬† ¬† ¬† ¬†2500 USD = 302,950 Nepalese RupeesGoal: To raise a total of $5500Goal 1: $3000 can feed about 100 families for 3 weeks in Nepal! Goal 2: $2500 can help provide medical relief (PPEs, thermal guns, medical masks, medical gloves) to frontline workers in N…	$5,037 raised of $5,500 goal	$5,037 of $5,500 goal	https://www.gofundme.com/f/nepal-covid19-relief-fund	Atlanta	GA	Atlanta, GA
175	ICHAR		Palestine Workers Support Campaign	May 4, 2020	Labour For Palestine Canada is organizing this fundraiser.Created May 4, 2020Other*Fran√ßais ci-dessousPalestinian workers have courageously struggled for basic rights in their workplaces - health & safety protection, fair wages, and the ability to organize and join trades unions ‚Äì while enduring decades of violence from the Israeli military occupation and apartheid regime.¬† Today, they contin…	$13,226 raised of $20,000 goal	$13,226 of $20,000 goal	https://www.gofundme.com/f/palestine-worker-support-campaign	Vanier	ON	Vanier, ON
176	CHAR		DUMELA FOUNDATION COVID -19 FOOD DRIVE	May 14, 2020	Team fundraiserJan Pieterse and 3 others are organizing this fundraiser on behalf of Dumela Foundation.¬†¬†Donations are 100% tax deductible.Created May 14, 2020OtherDear Friends,Most of the children in our partner programs rely on schools for food. The governments of Botswana and South Africa have both implemented "hard" lockdown rules, resulting in thousands of children going to bed hungry ever…	$14,095 raised of $9,150 goal	$14,095 of $9,150 goal	https://www.gofundme.com/f/dumela-foundation-covid19-food-drive	La Canada Flintridge	CA	La Canada Flintridge, CA
177	NULL	US CAMPAIGN	Boston COVID-19 Front-liner Relief Award	May 7, 2020	Alexis Knights is organizing this fundraiser.Created May 7, 2020Accidents & EmergenciesHealth care workers are responding to the onslaught of the Covid-19 pandemic with professionalism and courage. To an outside observer, they look strong and resilient in the face of the unknown but face the reality that they go to work every day, at great personal risk, to keep others safe. Let alone, go home to…	$995 raised of $1,000 goal	$995 of $1,000 goal	https://www.gofundme.com/f/Boston-COVID-19-Front-liners-Relief-Award	Boston	MA	Boston, MA
178	ICHAR		Computers for Kids at Lyceum L. Blaga Moldova	April 17, 2020	Team fundraiserNicolae Stanca and 2 others are organizing this fundraiser.Created April 17, 2020Medical, Illness & HealingWhy I am raising money:I am raising money to support the teachers and the kids from my home school, Lyceum Lucian Blaga. This school is known for a great education even though they are always short of staff and resources.¬† With the current COVID-19 pandemic, the school is str…	$6,037 raised of $13,000 goal	$6,037 of $13,000 goal	https://www.gofundme.com/f/moldova-fight-covid19-pandemic	Toronto	ON	Toronto, ON
179	ICHAR		COVID-19 Releif for Pamir, Badakhshan, Tajikistan	May 1, 2020	Lutfiya Mamadova is organizing this fundraiser.Created May 1, 2020Medical, Illness & HealingCOVID-19 Relief for Pamir in Badakhshan/Tajikistan: Find Help During the CrisisToday the whole world is fighting the virus. It‚Äôs cruel, it is taking lives and it‚Äôs ruining our life style that we got used to. But while the world is collapsing, people still find the ways to help and support each other. W…	$23,753 raised of $20,000 goal	$23,753 of $20,000 goal	https://www.gofundme.com/f/covid19-relief-for-Pamiri-community-badakhshan	Brooklyn	NY	Brooklyn, NY
180	CHAR		CKC Solidarit√© √âtudiant(e)s Crise Covid 19	March 21, 2020	Congr√®s des Kabyles du Canada Congr√®s des Kabyles du Canada is organizing this fundraiser.Created March 21, 2020Accidents & EmergenciesLa cellule de crise CKC - COVID-19 fait appel √† votre générosité et vous invite √† contribuer √† la collecte de fonds au profit des étudiant(e)s non résident(e)s touché(e)s par la crise du COVID-19.Ces fonds permettront de répondre exclusivement aux besoins d‚Ä…	$19,922 raised of $19,662 goal	$19,922 of $19,662 goal	https://www.gofundme.com/f/ckcsolidarite-etudiantescrise-covid19	Dollard-Des-Ormeaux	QC	Dollard-Des-Ormeaux, QC
181	ICHAR		Support for people of Telangana Covid-19 Pandemic	April 10, 2020	Team fundraiserTRS Canada and 7 others are organizing this fundraiser.Created April 10, 2020Volunteer & ServiceDear CommunityHope you all are keeping safe amid this COVID-19 situation.TRS state government under the leadership of our honorable CM KCR garu making every possible effort to control the spread of this pandemic and to protect the people in Telangana. To support our government in these d…	$2,702 raised of $6,000 goal	$2,702 of $6,000 goal	https://www.gofundme.com/f/trscanadacovid19	Toronto	ON	Toronto, ON
182	CIN		For Diane Canada	March 25, 2020	Harry C. Beach is organizing this fundraiser.Created March 25, 2020Community & Neighbors(This campaign is being re-started in March 2020, to revive the successful campaign of November 2017.¬† The first entry below is my update; the second entry is the original intro.¬† Thank you.).#1 -- Good morning. I hope you and your family are safe and healthy as we all work our ways through this extraordinar…	$2,066 raised of $2,000 goal	$2,066 of $2,000 goal	https://www.gofundme.com/f/for-diane-canada	Marion	MA	Marion, MA
183	CHAR		ICANA COVID-19 Fundraiser	May 15, 2020	Team fundraiserIdia College Alumni North America and 11 others are organizing this fundraiser.Created May 15, 2020Volunteer & ServiceIdia College Alumni, North America. (ICANA) is a non-profit organization that consists of Idia College alumni based in the US and Canada.Our Fundraiser was designed to raise funds to support our Alma-Mater and charitable organizations in our local community with muc…	$3,887 raised of $20,000 goal	$3,887 of $20,000 goal	https://www.gofundme.com/f/8ykmjk-icana-covid-19-fundraiser	Houston	TX	Houston, TX
184	PPE		Quest to print 3D parts for COVID-19 shields!	March 27, 2020	Ryan Dorland is organizing this fundraiser.Created March 27, 2020Volunteer & ServiceAfter an extensive chat with my cousin who is a front-line nurse taking COVID-19 tests, we asked her what could we do to help. Masks and Shields. We found an organization in Kitchener that is pleading for and asking for 3D printed parts to be donated so they can continue manufacturing the mask featured on this pag…	$16,955 raised of $15,000 goal	$16,955 of $15,000 goal	https://www.gofundme.com/f/trying-to-do-my-part-for-our-front-line-nurses			,
185	NULL		The Fight Against COVID-19 Starts with You	May 19, 2020	Team fundraiserJasmeet Aulakh and 2 others are organizing this fundraiser on behalf of Obie Agusiegbe.Created May 19, 2020Medical, Illness & HealingHello! Our names are Asmi Gujral, Binalpreet Kalra, and Jasmeet Aulakh. We are a team of high school students from Ontario, Canada that are passionate about combatting world issues, promoting social justice, and creating a meaningful impact in our com…	$716 raised of $980 goal	$716 of $980 goal	https://www.gofundme.com/f/the-fight-against-covid19-starts-with-you	Brampton	ON	Brampton, ON
186	CHAR		COVID-19 Community relief	May 16, 2020	Riad Darwiche is organizing this fundraiser.Created May 16, 2020Community & NeighborsHey Guys -¬† While the government is doing its part in attempt to help those in need during these trying times unfortunately it's not enough. Alot of the people either don't qualify for the relief requirements (ex: newcomers trying to build a better life in Canada) or unfortunately that sum isn't enough to sustai…	$4,854 raised of $7,500 goal	$4,854 of $7,500 goal	https://www.gofundme.com/f/cprmz-covid19-community-relief	Dollard-Des-Ormeaux	QC	Dollard-Des-Ormeaux, QC
187	PPE		Rodkey Face Shield PPE for COVID-19 front line	March 29, 2020	Christopher Rodkey is organizing this fundraiser.Created March 29, 2020Medical, Illness & HealingMy name is Chris Rodkey. I am the owner of Vinylbomb which produces grand format printing and event fabrication.¬†¬†We are based out of Hamilton, NJ right in the heart of the ‚ÄúTrenton Makes The World Takes ‚Äù district.¬†¬†We went from absolutely no work to an idea I had while being home with the fa…	$10,115 raised of $11,000 goal	$10,115 of $11,000 goal	https://www.gofundme.com/f/Christopher-Daniel-Rodkey	Hamilton	NJ	Hamilton, NJ
188	ICHAR		COVID-19 Solidarity Care for Kisii Children	February 9, 2020	Tim Francis is organizing this fundraiser.Created February 9, 2020Medical, Illness & HealingCOVID-19 SOLIDARITY: CARE FOR KISII EDUCATIONAL CENTER CHILDREN & LOCAL COMMUNITY IN KISII, KENYA TO MITIGATE CORONAVIRUSCOVID-19 is a new strain of coronavirus that causes respiratory illiness.The world is on the edge! The CoronaVirus has threatened lives. The World Health Organization (WHO) has declared …	$1,310 raised of $1,500 goal	$1,310 of $1,500 goal	https://www.gofundme.com/f/KisiiSchoolKids	East Wenatchee	WA	East Wenatchee, WA
189	CHAR		Help Us Help MADA Deliver 5,000 Passover Meals	March 27, 2020	Douek Industries (Canada) Inc. is organizing this fundraiser on behalf of MADA Community Center Inc. - Centre communautaire MADA inc..¬†¬†Donations are 100% tax deductible.Created March 27, 2020Volunteer & ServiceTo All our Friends & Family,I hope you and your family are doing well and staying safe during this difficult time.Amid the daunting uncertainty and widespread anxiety caused by COVID-19,…	$15,674 raised of $36,000 goal	$15,674 of $36,000 goal	https://www.gofundme.com/f/madadouek	Montréal	QC	Montréal, QC
190	ICHAR		Support ManLab Against COVID-19 in Cameroon	April 11, 2020	Team fundraiserJunior Mekinda and 3 others are organizing this fundraiser on behalf of Ning Tendo.Created April 11, 2020Business & Entrepreneurs(English Version) ‚Äì See French Version Below.¬†Africa faces an existential threat as the Corona Virus Cases Spread. As of April 10th, Cameroon has the 5th highest number of corona virus cases in Africa with 820 confirmed cases ‚Äì 15 times more than any…	$2,635 raised of $2,000 goal	$2,635 of $2,000 goal	https://www.gofundme.com/f/support-manlab-agains-covid19-in-cameroon	Bronx	NY	Bronx, NY
191	PPE		PPE for healthcare staff fighting COVID-19 at DMCH	May 23, 2020	Team fundraiserShahin Muttalib and 5 others are organizing this fundraiser.Created May 23, 2020Medical, Illness & Healing Tahmeed, Jahin, Aaraf, Farhan, Samiha and I are from diaspora Bangladeshi communities in the UK, Canada and Australia. This is an important cause for us, as we have many family members fighting the pandemic in Bangladesh. As you may know, it is a low-income country with high p…	$1,100 raised of $2,000 goal	$1,100 of $2,000 goal	https://www.gofundme.com/f/ppe-for-dmch-covid-19-bacharlorai	Mont-Royal	QC	Mont-Royal, QC
192	CHAR		Evangelismos Tis Theotokou COVID19 Appeal Fund	April 12, 2020	Team fundraiserEvangelismos Tis Theotokou and 2 others are organizing this fundraiser on behalf of LA SOCIETE PHILOPTOCHE DES DAMES GRECQUES ORTHODOXE DE L'EGLISE EVANGELISMOS TIS THEOTOKOU DE MONTREAL/ GREEK ORTHODOX LADIES PHILOPTOCOS SOCIETY OF EVANGELISMOS THIS THEOTOKU.¬†¬†Donations are 100% tax deductible.Created April 12, 2020Missions, Faith & ChurchEVANGELISMOS TIS THEOTOKOU COVID19 APPEA…	$8,685 raised of $30,000 goal	$8,685 of $30,000 goal	https://www.gofundme.com/f/hyfc6-evangelismos-tis-theotokou-covid19-appeal-fund	Montréal	QC	Montréal, QC
193	NULL		Nauru Refugee Support: Philly Family COVID-19 Fund	May 9, 2020	Team fundraiserDedan Kumara and Ben Winsor are organizing this fundraiser.Created May 9, 2020Community & NeighborsFive-year-old Noah was born with a duplex kidney, a rare condition which exposes him to roughly one kidney infection a week, with Mum and Dad having to rush him to hospital.¬†It's stressful at the best of times, but as the COVID-19 pandemic rages across the US, Noah's father is also s…	$1,105 raised of $2,000 goal	$1,105 of $2,000 goal	https://www.gofundme.com/f/nauru-refugee-support-fundraiser-for-family	Philadelphia	PA	Philadelphia, PA
194	CHAR		Help bring 20 rescue dogs to Canada!	26-May-20	Team fundraiserLaura Milne and 7 others are organizing this fundraiser.Created 6 days agoAnimals & PetsThrough this campaign you have¬†an opportunity to not only change the lives of 20 rescue dogs from the streets of Bahrain, but also to save the lives (literally) of countless other stray dogs in that country who have been abandoned, abused, and forgotten.¬†The stray dogs of Bahrain have seen the…	$3,220 raised of $35,000 goal	$3,220 of $35,000 goal	https://www.gofundme.com/f/help-bring-17-rescue-dogs-to-canada	Victoria	BC	Victoria, BC
195	CHAR		Help Wildlife ACT weather the Covid-19 storm!	April 13, 2020	Jackie Scott is organizing this fundraiser.Created April 13, 2020Environment Hi, I'm Jackie!¬† I'm from Canada and I'm raising money for Wildlife ACT.¬† (www.facebook.com/WildlifeACT/)Wildlife ACT provides critical research in support of endangered wildlife in South Africa.¬† I've volunteered with them twice now and the work they do is incredible! Those iconic animals that you love so much - chee…	$2,690 raised of $3,000 goal	$2,690 of $3,000 goal	https://www.gofundme.com/f/help-wildlife-act-weather-the-covid19-storm	Oshawa	ON	Oshawa, ON
196	NULL		Pro Tango Dancer Emergency Fund COVID-19	March 15, 2020	Miriam Lea is organizing this fundraiser.Created March 15, 2020Accidents & EmergenciesMy name is Miriam Lea Ziven, I am a working artist, Argentine Tango dancer, and instructor. I was born in Chicago, I am currently based in Minneapolis and a proud duel-citizen of the USA and Argentina :) Guillermo Salvat, is my dance partner and colleague, and friend. It is not easy to for us ask for help... But…	$3,765 raised of $3,700 goal	$3,765 of $3,700 goal	https://www.gofundme.com/f/miriam-lea-and-guillermo-salvat-tango	Saint Paul	MN	Saint Paul, MN
197	NULL		WALK THE LINE against COVID 1-9	May 12, 2020	Lindsay Beadnall is organizing this fundraiser.Created May 12, 2020Community & NeighborsWALK THE LINE against COVID 1-9Why not join us in making a difference for Wisteria House Residential Home in Uppingham, Rutland.¬† They currently specialise in Dementia, Old Age, Physical Disability and Sensory Impairment care.¬† It‚Äôs really important to us that the residents are able to maintain contact wit…	¬£1,060 raised of ¬£1,000 goal	¬£1,060 of ¬£1,000 goal	https://www.gofundme.com/f/walk-the-line-against-covid-19	Stretton	East Midlands	Stretton, East Midlands
198	NULL		Moves Covid-19 Initiative in Sudan	May 14, 2020	Asma Hamid is organizing this fundraiser.Created May 14, 2020Medical, Illness & HealingCovid-19 continues to spread globally, affecting African countries such as Sudan at increasing rates.¬†As of May 14, Sudan has 1,818 confirmed cases of covid-19, with authorities¬† concerned for a continued rise in infection given the uncertainty in true number of affected cases coupled with a lack of healthcar…	$9,920 raised of $22,500 goal	$9,920 of $22,500 goal	https://www.gofundme.com/f/moves-initiative-to-fight-covid19-in-sudan	Sterling	VA	Sterling, VA
199	NULL		Covid-19 Relief for Pamiri Community in Moscow	April 21, 2020	Team fundraiserZarina Mamadbekova and 7 others are organizing this fundraiser.Created April 21, 2020Volunteer & ServiceDear friends,We are a group of youth who have been deeply devastated by the way COVID-19 has impacted our Pamiri-Ismaili community in Moscow. Therefore we have decided to take a step forward! Currently, there are about 40,000 Pamiri-Ismailis in Moscow. Considering the fact that t…	$18,199 raised	$18,199	https://www.gofundme.com/f/covid19-relief-for-pamiri-community-in-moscow			,
200	CHAR		COVID19 Womens Initiative: Ottawa	May 2, 2020	COVID-19 Womens Initiative (CWI) is organizing this fundraiser.Created May 2, 2020Volunteer & ServiceCOVID-19 Women's Initiative¬†(CWI) is a non-profit, student-led organization comprised of students, physicians, and community members across Canada. As a result of the pandemic, many women's shelters and domestic violence hotlines in Ottawa have found themselves overwhelmed, and underfunded.We are…	$2,594 raised of $5,000 goal	$2,594 of $5,000 goal	https://www.gofundme.com/f/covid19-womens-initiative-ottawa	Ottawa	ON	Ottawa, ON
201	CHAR		La Canada High School Marching Band	May 5, 2020	Stephanie Hwang is organizing this fundraiser on behalf of Marshall Bohannon.Created May 5, 2020Community & NeighborsDear La Ca√±ada Flintridge Community:The LCHS¬†Marching Band is raising funds to support the music program at LCHS to fill the financial gap left by fundraisers that would normally take place over the summer. In previous years, the LCHS Marching Spartans had primarily raised funds …	$2,982 raised of $4,000 goal	$2,982 of $4,000 goal	https://www.gofundme.com/f/la-canada-high-school-marching-band	La Canada Flintridge	CA	La Canada Flintridge, CA
202	CIN	CANCER	FUND FOR CANCER MEDICATIONS DURING COVID-19	April 22, 2020	Linda Blackmore is organizing this fundraiser.Created April 22, 2020Medical, Illness & HealingThis young girl is Samantha, a young wife and mother of six beautiful children under the age of eight. They live in Saint John, New Brunswick, Canada. She is four-months pregnant and was just diagnosed with cervical cancer in mid-April. For the safety of the baby, she cannot have chemotherapy nor surgery…	$700 raised of $3,000 goal	$700 of $3,000 goal	https://www.gofundme.com/f/fund-for-cancer-meds	South Esk	NB	South Esk, NB
203	ICHAR		Lets Help Afghan HCW During COVID-19 Pandemic	April 23, 2020	Doc Zarlasht is organizing this fundraiser.Created April 23, 2020Community & Neighbors Dr. A.S. Ashrafi, a Thoracic Surgeon in BC Canada, and I, Dr. Zarlasht A, a Pediatric specialist in Canada are raising this fund. Please join us raise funds to help doctors and healthcare providers in Afghanistan during the COVID-19 pandemic. Tough times are ahead as Afghanistan is facing multiple crises, and n…	$7,000 raised of $7,000 goal	$7,000 of $7,000 goal	https://www.gofundme.com/f/lets-help-afghans-during-covid19-pandemic	Ottawa	ON	Ottawa, ON
204	CHAR	ARTISTS	DANCING EARTH : Covid-19 ARTIST RELIEF FUND	May 20, 2020	Rulan Tangen is organizing this fundraiser on behalf of Intersection for the Arts.¬†¬†Donations are 100% tax deductible.Created May 20, 2020Creative Arts, Music & FilmDANCING EARTH Indigenous Creations: Covid-19 ARTIST RELIEF FUND¬†Greetings. My name is Rulan Tangen, I am the Artistic Director of Dancing Earth Indigenous Creations. We are a community of global Indigenous and intertribal artists w…	$3,157 raised of $20,200 goal	$3,157 of $20,200 goal	https://www.gofundme.com/f/h43tt-dancing-earth-artist-relief-fund	San Francisco	CA	San Francisco, CA
205	FAM		Please help Jade from Canada?	April 15, 2020	Tracy Mc Beath Johnston is organizing this fundraiser.Created April 15, 2020Medical, Illness & HealingHi all , As a Wagga local I am hoping that we can reach out and help Jade Desnoyers with some funds for ongoing medical expenses while she recovers in our city.Jade is a long way from her home of Ottawa ,Ontario Canada.Here is Jades story,Jade flew into Australia mid March, both her boyfriend Sam…	$4,142 raised of $5,000 goal	$4,142 of $5,000 goal	https://www.gofundme.com/f/r3s59-support-for-jade	Wagga Wagga	NSW	Wagga Wagga, NSW
206	ICHAR		ICANA COVID-19 Fundraiser	March 22, 2020	Regroupement Général des Sénégalais du Canada RGSC is organizing this fundraiser on behalf of Michel Habas.Created March 22, 2020Medical, Illness & HealingFace √† la pandémie de COVID-19 qui est l'une des urgences sanitaires les plus graves de ces derni√®res décennies et aux conséquences que cela engendre sur tous les plans (économique, social, ...) tant pour les particuliers que pour les profess…	$1,609 raised of $20,000 goal	$1,609 of $20,000 goal	https://www.gofundme.com/f/k7ywvs-rgsc	Montréal	QC	Montréal, QC
207	ICHAR		Supporting Refugees in the Covid-19 Pandemic	April 23, 2020	Carolyn Huang is organizing this fundraiser on behalf of Kerry Yang.Created April 23, 2020Volunteer & ServiceMy name is Carolyn Huang, and I‚Äôm a student from Alberta, Canada. One of my close friends, Aziz Badal, is an Iraqi refugee whose community is at risk. Because both my friend and the local organization he works with, Youth Bridge, are from Iraq, they are unable to create a GoFundMe themse…	$824 raised of $4,250 goal	$824 of $4,250 goal	https://www.gofundme.com/f/supporting-refugees-in-the-covid19-pandemic	Edmonton	AB	Edmonton, AB
208	CHAR		Help Us Respond to COVID19 and Feed Those in Need	March 14, 2020	Jagger Gordon is organizing this fundraiser.Created March 14, 2020Accidents & Emergencies Feed It Forward is currently responding to the food insecurity issues that have developed since the outbreak of COVID-19.¬† As such, we have created an Emergency Food Task Force. This task force is utilizing a variety of large kitchen spaces so that we can fully comply with Canadian social distancing and san…	$7,242 raised of $100,000 goal	$7,242 of $100,000 goal	https://www.gofundme.com/f/help-us-respond-to-covid19-and-feed-those-in-need	Toronto	ON	Toronto, ON
209	BIZ		Little Bavaria Restaurant - COVID19 Relief Fund	April 10, 2020	Hardip Singh is organizing this fundraiser.Created April 10, 2020Business & Entrepreneurshttp://www.littlebavaria.ca¬†In 2002, Johnny and his family moved to Scarborough, Ontario from Munich, Germany, and took ownership of Little Bavaria. They lived in Germany for 30 years and owned a German restaurant for 15 years. Upon moving to Canada their goal was to bring a piece of Germany to Toronto and t…	$5,848 raised of $25,000 goal	$5,848 of $25,000 goal	https://www.gofundme.com/f/little-bavaria-german-restaurant-relief-fund	Scarborough	ON	Scarborough, ON
210	ICHAR		COVID-19 Emergency Aid for Care Homes in Sri Lanka	May 11, 2020	Let Us Help Now Foundation is organizing this fundraiser.Created May 11, 2020Volunteer & ServiceCOVID-19 Emergency Aid for Children‚Äôs Homes in Sri Lanka‚Äôs EastChildren, elders, and special needs homes in North, East and Upcountry Sri Lanka relied on the public help to meet their daily needs.¬† The assistance provided by middle class families was critical for them. The COVID-19 emergency and t…	$1,106 raised of $5,000 goal	$1,106 of $5,000 goal	https://www.gofundme.com/f/covid19-emergency-aid-for-care-homes-in-sri-lanka	Scarborough	ON	Scarborough, ON
211	PPE		COVID19 mask response - help donate PPE in BC	March 29, 2020	Team fundraiserTaran Ghatrora and Bunny Ghatrora are organizing this fundraiser.Created March 29, 2020Medical, Illness & HealingPlease help!BC hospitals are running critically low on PPE & supplies for frontline workers -- doctors, nurses & healthcare staff who are treating COVID-19 patients. This isn‚Äôt just about Vancouver - this is everywhere. After we help source PPE to hospitals here, we wi…	$14,086 raised of $25,000 goal	$14,086 of $25,000 goal	https://www.gofundme.com/f/bc-n95-mask-response	Surrey	BC	Surrey, BC
212	ICHAR		COVID-19 RELIEF TO SUPPORT FAMILIES IN KABUL	May 8, 2020	Hussain Ali is organizing this fundraiser.Created May 8, 2020OtherDear friends and family,¬† Most of you may know I was born in Afghanistan and I visited the country about¬† 6 months ago. Unfortunately with years of conflict and instability, the people in Afghanistan are facing some serious challenges. The less fortunate and the lower income families were already at risk, but the added challenge …	$2,500 raised of $3,000 goal	$2,500 of $3,000 goal	https://www.gofundme.com/f/relief-assistance-to-less-fortunate-families	Calgary	AB	Calgary, AB
213	CHAR		$5 Pledge is all it takes! Community over COVID-19	March 19, 2020	Team fundraiserTeam Ottawa and 5 others are organizing this fundraiser on behalf of THE OTTAWA HOSPITAL/L'HOPITAL D'OTTAWA.¬†¬†Donations are 100% tax deductible.Created March 19, 2020Medical, Illness & HealingOn March 11, the World Health Organization declared the outbreak of COVID-19 a global pandemic, reaching more than 118 countries and affecting hundreds of thousands of people.¬†In Canada alo…	$70 raised of $1,000,000 goal	$70 of $1,000,000 goal	https://www.gofundme.com/f/2-pledge-is-all-it-takes-community-over-covid19			,
214	CHAR	CORPORATE	Help thank the frontline with Molson Coors Canada	May 10, 2020	Molson Coors Canada is organizing this fundraiser.Created May 10, 2020Medical, Illness & HealingIt‚Äôs International Nurses Day and Molson Coors is providing free meals to 20,000 frontline healthcare workers in Canada. It‚Äôs our way of thanking those who are tirelessly fighting COVID-19 and creating a better tomorrow.¬†Want to show your thanks and feed more healthcare heroes? Donate here and be …	$16,621 raised	$16,621	https://www.gofundme.com/f/help-thank-the-frontline-with-molson-coors-canada	Toronto	ON	Toronto, ON
215	CHAR		Support the movement to #SQUAT2SURVIVE COVID-19	April 1, 2020	Duncan Chan is organizing this fundraiser.Created April 1, 2020Community & NeighborsOn April 1st, poor and homeless leaders launched the Hothouse Squat by seizing a vacant, publicly-owned building in Surrey, unceded and occupied territory of the Kwantlen, Katzie, Qayqayt, and Kwikwetlem nations. Then, on April 18, poor and homeless leaders in Vancouver's Downtown Eastside launched the Stewart Squ…	$2,675 raised of $5,000 goal	$2,675 of $5,000 goal	https://www.gofundme.com/f/support-homeless-squat2survive-surrey	Surrey	BC	Surrey, BC
216	PPE	FOR SENIORS	Ultimate Protection Kits for Seniors in Oakville	April 23, 2020	Team fundraiserLaura Shi and Eve Lim are organizing this fundraiser on behalf of Eve Lim.Created April 23, 2020Medical, Illness & HealingWe hold seniors dearly. We want to protect them as much as we can. So we are sending out this Ultimate Protection Kit to our area.What's in the package?1. 1 4-layer handmade 3D mask with filter layers2. 1 2-layer handmade 3D mask that can be used with disposable…	$4,138 raised of $10,000 goal	$4,138 of $10,000 goal	https://www.gofundme.com/f/protection-kits-for-seniors-in-oakville	Oakville	ON	Oakville, ON
217	CHAR	LEGAL	Free Legal Help for Canadians: COVID-19 Relief	April 28, 2020	Team fundraiserMark Mej√≠a Kuznetsov and 6 others are organizing this fundraiser.Created April 28, 2020OtherThousands of Canadians urgently need immediate legal help. Small business owners, freelancers, trades workers, farmers, artists, and professionals are struggling. Really struggling.People need legal support, expert direction, and reliable guidance. People need help with reneged or about to …	$1,355 raised of $50,000 goal	$1,355 of $50,000 goal	https://www.gofundme.com/f/ncli-probono	Toronto	ON	Toronto, ON
218	NULL		Help Feed Aguilar During COVID-19	April 9, 2020	Team fundraiserTom Anderson and 2 others are organizing this fundraiser.Created April 9, 2020Missions, Faith & ChurchMany nations are blessed with an economy that affords basic needs to the citizenry, particularly food and shelter. Even in the time of a global pandemic, these countries ensure their people can eat. In the Philippines, some provinces and smaller communities do not have such a bless…	$760 raised of $2,500 goal	$760 of $2,500 goal	https://www.gofundme.com/f/help-feed-aguilar-during-covid19	Wasilla	AK	Wasilla, AK
219	PPE		FLAC COVID-19 RESPONSE RELIEF	March 30, 2020	Team fundraiserNANCY REEVES and 3 others are organizing this fundraiser.Created March 30, 2020Medical, Illness & HealingThe Federation of Liberian Association in Canada (FLAC) is spearheading a nationwide campaign to raise funds to assist the healthcare services in Liberia with the fight against COVID-19.All funds will be used to purchase personal protective equipment consists of gowns, gloves, m…	960 $ raised of 50,000¬†$ goal	960 $ of 50,000¬†$ goal	https://www.gofundme.com/f/egbts-canadian-liberian-health-reliefcovid19	Brampton	ON	Brampton, ON
220	CHAR		COVID-19 National Trust Fund	April 2, 2020	GCAO Youth is organizing this fundraiser.Created April 2, 2020Community & NeighborsSince the outbreak of the virus in Ghana, there has been an increased number of people affected by this pandemic. Healthcare centres are overwhelmed and many families are struggling. The Ghanaian Community in Canada in collaboration with the Ghana Mission is launching an appeal to all Ghanaians¬† and friends of ¬†G…	$3,343 raised of $10,000 goal	$3,343 of $10,000 goal	https://www.gofundme.com/f/covid19-support-for-ghana	Toronto	ON	Toronto, ON
221	PPE	ICHAR	N95 Masks for Doctors in Bangladesh for COVID-19	March 27, 2020	Team fundraiserMarzooq Haque and 5 others are organizing this fundraiser.Created March 27, 2020Medical, Illness & Healing** The first round of this fundraiser was closed off on April 23rd, 2020.¬† Please stay tuned for round 2!¬† Disclaimer: We are NOT affiliated with any organizations and the fundraiser/distribution for this project was solely carried out by the 6 individuals mentioned in the "F…	$12,551 raised	$12,551	https://www.gofundme.com/f/Lifesaving-N95-masks-for-Doctors-in-Bangladesh			,
222	CHAR	ARTISTS	Shakespeare Canada Actors‚Äô Fund	March 30, 2020	Ace Lopes is organizing this fundraiser.Created March 30, 2020Creative Arts, Music & FilmShakespeare Canada desperately needs your help! Our company has been decimated and is in financial ruins due to the current situation around the world with Covid-19.For those that don‚Äôt know who we are, we are a professional theatre company that brings modern English adaptations of Shakespeare‚Äôs plays to …	$3,975 raised of $5,000 goal	$3,975 of $5,000 goal	https://www.gofundme.com/f/shakespeare-canada-actors-fund	Lasalle	QC	Lasalle, QC
223	NULL		Gay youth forced to leave home	March 21, 2020	Salaam Canada is organizing this fundraiser on behalf of ahmed hersi.Created March 21, 2020Community & Neighbors Hello friends, We need your support!Salaam Canada is a volunteer-run, grassroots organization committed to supporting LGBTQ Muslims in Canada. A young participant from our monthly support group has reached out as they have recently been outed and forced to leave home. He is a young Bla…	$5,581 raised of $5,000 goal	$5,581 of $5,000 goal	https://www.gofundme.com/f/gay-youth-kicked-out-of-their-home			,
224	PPE		BC COVID-19 3D Printed Face Shields and Ear Savers	April 18, 2020	Petko Ganachev is organizing this fundraiser.Created April 18, 2020Volunteer & ServiceTo date, we have delivered over 25,000 units at zero cost to over 25 hospitals and numerous smaller organizations. Our production rate is now over 5,000 units per day. Our goal is to continue to produce for as long as our services are needed. However, we do need your help to continue this incredibly productive e…	$5,194 raised of $10,000 goal	$5,194 of $10,000 goal	https://www.gofundme.com/f/3d-printed-face-shields-and-ear-savers	Vancouver	BC	Vancouver, BC
225	CHAR		Covid-19 Relief Fund for Ottawa and Area Workers	March 17, 2020	Team fundraiserLuna Allison and Debbie Owusu-Akyeeah are organizing this fundraiser on behalf of Deborah Owusu-Akyeeah.Created March 17, 2020Accidents & Emergencies Applications for the third round of funding are now closed. We will be reviewing applications and contacting all eligible recipients about whether they will be receiving funds in this round.BackgroundAs of Tuesday, March 17, thousands…	$10,036 raised of $350,000 goal	$10,036 of $350,000 goal	https://www.gofundme.com/f/relief-fund-for-ottawa-and-area-workers	Ottawa	ON	Ottawa, ON
226	TRAV		SOS - Stranded in Canada	March 17, 2020	Amber Thompson is organizing this fundraiser.Created March 17, 2020Accidents & EmergenciesOn March 1 of this year I set out on my journey back home to Fairbanks Alaska from Springfield Massachusetts after finally making the decision to leave an abusive relationship. It took all the courage and most of the funds that I had to fix my car and make the move. I drove vs flying so that I could bring my…	$2,205 raised of $2,500 goal	$2,205 of $2,500 goal	https://www.gofundme.com/f/sos-stranded-in-canada	Fairbanks	AK	Fairbanks, AK
227	PPE		Covid 19 PPE relief fund	April 9, 2020	Dan Revs is organizing this fundraiser.Created April 9, 2020Medical, Illness & HealingThe Covid 19 Virus is spreading throughout the world, and Canada is short on the correct PPE.¬† Medical professionals are being forced to work in dangerous conditions without the proper equipment.¬† ¬†With that in mind, I'm going to be printing PPE (Personal Protective Equipment) using my 3d Printers.¬† The dona…	$2,845 raised of $5,000 goal	$2,845 of $5,000 goal	https://www.gofundme.com/f/Covid-19-PPE-relief-fund	Burlington	ON	Burlington, ON
228	PPE		COVID 19 - 3D printed face masks	March 29, 2020	Matt Shupler is organizing this fundraiser.Created March 29, 2020Medical, Illness & HealingHello. We are fabricating 3D printed reusable face masks which can be fitted with a MERV13 or HEPA filters.¬† We are aiming to produce more masks and ship to several hospitals within Canada and the US as donations, free of charge to help fight the COVID 19 pandemic. We are kindly asking for donations to hel…	$3,100 raised of $4,000 goal	$3,100 of $4,000 goal	https://www.gofundme.com/f/3d-printing-of-face-masks-in-toronto	Central Toronto	ON	Central Toronto , ON
229	ICHAR		COVID19 Emergency Aid Fundraiser For Philippines	April 28, 2020	Team fundraiserSebastian Suen and Jalzem Ryan Cuevas are organizing this fundraiser.Created April 28, 2020Accidents & EmergenciesBackground:Many communities in the Philippines have been hit hard by the ongoing COVID-19 pandemic, particularly the poorest rural communities. Most of the country is currently under a very strict quarantine where only specific essential workers are allowed to leave the…	$535 raised of $1,800 goal	$535 of $1,800 goal	https://www.gofundme.com/f/covid19-emergency-aid-fundraiser			,
230	CHAR		Supply the Frontlines During the COVID-19 Pandemic	April 12, 2020	Team fundraiserSupply The Frontlines Project and Mikey J are organizing this fundraiser.Created April 12, 2020Community & NeighborsThe COVID-19 pandemic is putting an immense strain on BC‚Äôs healthcare system, creating severe resource shortages for our frontline workers. In addition, the quarantine measures have devastated local businesses, forcing many family-owned enterprises to shut their doo…	$3,005 raised of $5,000 goal	$3,005 of $5,000 goal	https://www.gofundme.com/f/supply-the-frontlines-during-the-covid19-pandemic	Richmond	BC	Richmond, BC
231	CHAR	ARTISTS	GhostLight	April 1, 2020	Ghost Light is organizing this fundraiser.Created April 1, 2020Creative Arts, Music & FilmGhostLight is a digital theatrical training ground and a virtual theatre space. Launched in response to the self-isolation necessitated by the current global health crisis, Ghost Light will keep the Canadian performing arts community active, inspired, and engaged.Co-Founded by Canadian theatre artists Graham…	$4,640 raised of $50,000 goal	$4,640 of $50,000 goal	https://www.gofundme.com/f/ghostlight-canada	Toronto	ON	Toronto, ON
232	ICHAR		COVID-19 Relief Fund to Support Chadian Families	April 13, 2020	Team fundraiserMadrombe M Emma and 2 others are organizing this fundraiser on behalf of Bekingalar Lodoumgoto.Created April 13, 2020Volunteer & ServiceMa Part Contre COVID 19 Chers Compatriotes des Etats-Unis et du Canada, Ch√®re Diaspora tchadienne, Je suis Dr. Lodoumgoto Bekingalar, Coordonnateur de l‚ÄôAssociation ¬´Mid-Atlantic Chadian Communities Association ¬ª (M.A.C.C.A). Le monde entier e…	$4,184 raised of $5,000 goal	$4,184 of $5,000 goal	https://www.gofundme.com/f/Ma-Part-Contre-COVID-19	Washington	DC	Washington, DC
233	PPE		Masks, caps, and gowns for COVID 19	April 5, 2020	Cady McLaughlin is organizing this fundraiser.Created April 5, 2020Medical, Illness & HealingTo combat the shortage of personal protective equipment during COVID 19, my sister, Chloe, and our friend Parise have started sewing masks, caps, and gowns from our small community of Penetanguishene, Midland, and Tiny in Ontario.¬†Chloe is a midwifery student and put a call out through her network on fac…	450 $ raised of 250¬†$ goal	450 $ of 250¬†$ goal	https://www.gofundme.com/f/masks-caps-and-gowns-for-covid-19	Tiny	ON	Tiny, ON
234	CHAR		OTTAWA WE CARE (COVID-19 CRISIS RELIEF TEAM)	March 26, 2020	Team fundraiserREYNOLDS OKOH and 2 others are organizing this fundraiser.Created March 26, 2020Accidents & EmergenciesOTTAWA WE CARE. (COVID-19 CRISIS RELIEF TEAM)The President of Africa Live Canada (NON-PROFIT ORGANIZATION) Mr. Reynolds Okoh, along with the CEO of Suya Place Restaurant Mr. Lanre A, were disheartened to see the negative impact that Covid-19 has had on the people of our community.…	$3,671 raised of $10,000 goal	$3,671 of $10,000 goal	https://www.gofundme.com/f/ottawa-we-care	Ottawa	ON	Ottawa, ON
235	CHAR		Talking to Children about COVID-19 & Donation	April 5, 2020	Team fundraiserGrace Segall and Chrissy Rossiter are organizing this fundraiser on behalf of UNITED WAY OF CANADA - CENTRAIDE CANADA.¬†¬†Donations are 100% tax deductible.Created April 5, 2020Community & NeighborsHey Everyone!Over the past couple of weeks, I've taken the time to create a storybook about COVID-19. My goal was to create a story that isn't scary to kids but shows that with the prope…	$2,170 raised of $2,500 goal	$2,170 of $2,500 goal	https://www.gofundme.com/f/bibbyandthemeenies	Etobicoke	ON	Etobicoke, ON
236	CHAR		Feed the Front Lines TO - TeamSIRC Canada	May 14, 2020	Wendy Spencer is organizing this fundraiser.Created May 14, 2020OtherTeam Sotheby‚Äôs International Realty Canada is supporting Feed the Frontlines Toronto. We would love Agents, friends, family, clients and everyone in our community to help us raise money for this important initiative by donating ANY amount possible. All donations will support our local restaurants as well as frontline workers, …	$4,392 raised of $15,000 goal	$4,392 of $15,000 goal	https://www.gofundme.com/f/feed-the-front-lines-TO-TeamSIRC--Canada	Toronto	ON	Toronto, ON
237	ICHAR		Covid19 - help doctors in Belarus	April 8, 2020	Alena Liavonchanka is organizing this fundraiser.Created April 8, 2020Other–î–∞—Ä–∞–≥—ñ—è —Å—è–±—Ä—ã, —Å—É–∞–π—á—ã–Ω–Ω—ñ–∫—ñ, –±–µ–ª–∞—Ä—É—Å—ã!–ù–∞ —Å—ë–Ω–Ω–µ—à–Ω—ñ –¥–∑–µ–Ω—å —É –ë–µ–ª–∞—Ä—É—Å—ñ –≤–µ–ª—å–º—ñ —Å–∫–ª–∞–¥–∞–Ω–∞—è —Å—ñ—Ç—É–∞—Ü—ã—è –∑ –∫–∞–Ω—Ç—Ä–æ–ª–µ–º –∫–∞—Ä–æ–Ω–∞–≤—ñ—Ä—É—Å–Ω–∞–π —ç–ø—ñ–¥—ç–º—ñ—ñ. –ë–µ–ª–∞—Ä—É—Å–∫—ñ –Ω–∞—Ä–æ–¥ –∫–∞–Ω—Å–∞–ª—ñ–¥—É–µ—Ü—Ü–∞ —ñ –¥–∞–ø–∞–º–∞–≥–∞–µ –º–µ–¥…	$6,555 raised of $5,000 goal	$6,555 of $5,000 goal	https://www.gofundme.com/f/covid19-help-doctors-in-belarus	York	ON	York, ON
238	PPE		COVID-19 : Let's protect each other!	March 24, 2020	Team fundraiserHiwot Amare Le Roy and 4 others are organizing this fundraiser.Created March 24, 2020Volunteer & Service"You never know whose life you might save by choosing to act." Brian Drury Background The first COVID-19 case was reported in Ethiopia on March 13, 2020. COVID-19 is a disease caused by a new strain of coronavirus. Symptoms can include fever, cough, and shortness of breath. Accor…	‚Ç¨1,000 raised of ‚Ç¨1,500 goal	‚Ç¨1,000 of ‚Ç¨1,500 goal	https://www.gofundme.com/f/covid19-lets-protect-each-other			,
239	PPE		Help the Healthcare Heroes Braving COVID-19	May 3, 2020	Team fundraiserConnor Fyfe and 2 others are organizing this fundraiser.Created May 3, 2020Medical, Illness & HealingWe should have prepared for a pandemic like we prepared for a war. But we didn‚Äôt.¬†COVID-19 has changed the rules of the game. Healthcare providers are no longer just putting out fires that threaten their patients' health and survival. They are walking through the fires themselves…	$4,240 raised of $1,000,000 goal	$4,240 of $1,000,000 goal	https://www.gofundme.com/f/help-the-healthcare-heros-braving-covid-19	Toronto	ON	Toronto, ON
240	CHAR	FOODBANK	COVID-19 & DawaNet‚Äôs HalalServe Food Bank	March 14, 2020	DawaNet Canada is organizing this fundraiser.Created March 14, 2020Community & NeighborsWhat if you Depended on a Food Bank for your Next Meal?During these difficult times of increased fear and uncertainty surrounding the COVID-19 pandemic, it is easy to worry about ourselves and our families, stockpiling food & essential supplies in preparation for the worst possible, all whilst forgetting the n…	$24,705 raised	$24,705	https://www.gofundme.com/f/COVID19-	Mississauga	ON	Mississauga, ON
241	BIZ		Apt to Game COVID-19 Fundraiser	April 2, 2020	Jason Wynn is organizing this fundraiser.Created April 2, 2020Business & Entrepreneurs#SmallBusinessReliefApt to Game is a small family owned and operated board game store in Edmonton, AB Canada. We offer a wide range of games for all ages and believe that playing board games is a great way to unplug and spend quality time with friends and family. We are not only a retail store; we offer a family…	$4,002 raised of $25,000 goal	$4,002 of $25,000 goal	https://www.gofundme.com/f/apt-to-game-covid19-fundraiser	Edmonton	AB	Edmonton, AB
242	ICHAR		Very Poor Area affected with COVID-19	April 23, 2020	Maricel Reyes is organizing this fundraiser.Created April 23, 2020Community & NeighborsWelcome to my Fundraising for a Cause!In the middle of this crisis, I am so blessed that I live here in Canada knowing that our government is supporting us. Unfortunately, it's not the same in my home country Philippines, there are lots of people in a very impoverished area that are struggling to survive day by…	$990 raised of $950 goal	$990 of $950 goal	https://www.gofundme.com/f/1zk9pfhf1c	Mount Pearl	NL	Mount Pearl, NL
243	ICHAR		Fairtrade Producer Relief Fund	May 9, 2020	Fairtrade Canada is organizing this fundraiser.Created May 9, 2020Other***Le fran√ßais suitBRINGING RELIEF AND RESILIENCE TO PRODUCERS ON WORLD FAIR TRADE DAY3.1 MILLION EUR in Funding Launched by Fairtrade International ¬†On World Fair Trade Day, Fairtrade International announced the launch of a ‚ÄúFairtrade Producer Relief Fund‚Äù and establishment of a ‚ÄúFairtrade Producer Resilience Fund‚Äù …	$1,931 raised of $5,000 goal	$1,931 of $5,000 goal	https://www.gofundme.com/f/zwbpa-fairtrade-producer-relief-fund	Ottawa	ON	Ottawa, ON
244	ICHAR		Help feed the hourly workers in Bangladesh	March 30, 2020	Team fundraiserFarhim Warith Zaman and 6 others are organizing this fundraiser.Created March 30, 2020OtherFood drive for approximately 400 families in Bangladesh. All the money raised will be utilized to supply essential groceries to the families in need. You can help a family with as little as $12. Every bit of help counts! #BacharLoraiGiven the current circumstances in the world, the only way t…	$5,570 raised	$5,570	https://www.gofundme.com/f/save-the-ones-that-are-dying-for-food-not-covid19	Vienna	VA	Vienna, VA
245	ICHAR		Help Bangladesh With COVID-19 Aid	May 7, 2020	Tasneem Islam is organizing this fundraiser.Created May 7, 2020Accidents & EmergenciesHelp Bangladesh manage COVID-19 As you may be aware, Bangladesh has already diagnosed more than 10,000 patients, among which >500 are doctors, around 700 are nurses. More than 600 are civil workers, including members of media reporting the news. There is a lack of proper PPE for them. As per data from Bangladesh…	$2,026 raised of $2,000 goal	$2,026 of $2,000 goal	https://www.gofundme.com/f/help-bangladesh-with-covid19-aid	Orlando	FL	Orlando, FL
246	NULL		COVID-19 Fund for Nauru Refugee Family of Four, NY	April 21, 2020	Team fundraiserKanakarasa Sellathurai and Ben Winsor are organizing this fundraiser.Created April 21, 2020Community & NeighborsBefore the New York COVID-19 lockdown, Kanakarasa had just obtained his NY drivers licence so he was looking forward to returning to work as an Uber and Lyft driver. Now there is no work and he does not have easy access to unemployment benefits. His wife is studying at an…	$1,947 raised of $2,500 goal	$1,947 of $2,500 goal	https://www.gofundme.com/f/mn6aw-covid19-fund-for-nauru-refugee-family	Buffalo	NY	Buffalo, NY
247	PPE		LCHS CARES: COVID-19 Relief	April 1, 2020	Jack Salcido is organizing this fundraiser on behalf of Sandra Whitney.Created April 1, 2020Medical, Illness & HealingThe La Canada Community is coming together to fight COVID-19. LCHS CARES is a program organized and run by LCHS students in cooperation with LCHS administration and faculty. We are 3D Printing Face Shields for use in local hospitals such as Adventist Health Glendale, Huntington Ho…	$7,876 raised of $10,000 goal	$7,876 of $10,000 goal	https://www.gofundme.com/f/lchs-covid19	La Canada Flintridge	CA	La Canada Flintridge, CA
248	CHAR		Appreciate of Life (after COVID-19) - Hui's Family	25-May-20	Nicholas Hui is organizing this fundraiser.Created 7 days agoBabies, Kids & FamilyWith everybody's busy schedules with school, work and meeting the essentials daily needs to survive in this world, we often forget what it means to live. We've seen a lot of campaigns and memorials celebrating the life of individuals and families. However, perhaps equally important (if not more important) is remembe…	$370 raised of $15,000 goal	$370 of $15,000 goal	https://www.gofundme.com/f/appreciate-of-life-after-covid19-hui039s-family	Toronto	ON	Toronto, ON
249	CHAR		Help the visually impaired during COVID-19	April 20, 2020	Semere Semere is organizing this fundraiser.Created April 20, 2020OtherI would like to share with you what I am really concerned about for visually impaired brothers and sisters living in Ethiopia.¬† There are approximately 6,000,000 people in Ethiopia who have some sort of sight limitations.¬† Quite a lot of them struggle to support themselves. With the current looming danger of COVID-19 pandemi…	$4,910 raised of $10,000 goal	$4,910 of $10,000 goal	https://www.gofundme.com/f/help-students-of-the-shashemene-school-for-the-bli	Woodbridge	ON	Woodbridge, ON
250	CHAR		Help Families in need- Covid 19 Community Support	April 29, 2020	Saja AlGharib is organizing this fundraiser.Created April 29, 2020Babies, Kids & FamilyMany countries are struggeling from the COVID-19 and are trying to prevent it from spreading.¬† Doctors are doing their part, however, most of the Lebanese citizens do not have the means to take precaution to help prevent Covid-19 from spreading. The crises in Lebanon pre covid-19 lead to the state and banking …	$1,363 raised of $3,000 goal	$1,363 of $3,000 goal	https://www.gofundme.com/f/Help-Families-in-need---Covid19-Community-Support	Mississauga	ON	Mississauga, ON
251	PPE	HOMELESS	Homeless Protection Baskets (COVID-19)	April 18, 2020	The Basket Project is organizing this fundraiser.Created April 18, 2020Volunteer & ServiceThe Government of Canada has done its best to mitigate the economic hardship that has affected Canadian citizens during this pandemic. Sadly, these incentives only benefit those that have lost income to this pandemic. The demographic that never had a source of income to begin with, much less a home to self-i…	$6,295 raised of $10,000 goal	$6,295 of $10,000 goal	https://www.gofundme.com/f/homeless-protection-baskets-covid19	North York	ON	North York, ON
252	CHAR		Operation Feed Sosua - COVID-19 Response	March 30, 2020	Courtney Jewell is organizing this fundraiser.Created March 30, 2020Accidents & EmergenciesIn Sosua most people have been sent home from work. Most businesses have been closed. We are under a toca de quedo (lock down)¬† from 5pm and families are really feeling it. It benefits us all to stay inside. But its hard when you're hungry and you have no money...¬†**This is a call to action to help us fee…	$9,530 raised	$9,530	https://www.gofundme.com/f/operation-feed-sosua-covid19-response	Barrie	ON	Barrie, ON
253	CHAR		Supporting Local Charities During the Pandemic	May 10, 2020	Team fundraiserHope Canada Collab and 2 others are organizing this fundraiser.Created May 10, 2020Community & NeighborsENCOURAGING CANADIAN CHARITIESWhat is the aim?Our aim is to bridge gaps that larger government initiatives have yet to reach. We are looking to help charities who help the most vulnerable in our society, but cannot afford to split their resources and focus on maintaining or augme…	$300 raised of $4,000 goal	$300 of $4,000 goal	https://www.gofundme.com/f/encouraging-charities-during-in-the-pandemic	Toronto	ON	Toronto, ON
254	CHAR		Keep Masjid al-Furqan Operating During COVID-19	March 19, 2020	Muneeb Aden is organizing this fundraiser.Created March 19, 2020Missions, Faith & ChurchAs you may be aware, in light of recent events with COVID-19, the Canadian government has put a ban on congregations of 50 or more people. Therefore, we have come to the difficult decision of suspending Jum'ah prayers and classes at the mosque until further notice. This will affect Masjid al-Furqan financially…	$10,420 raised	$10,420	https://www.gofundme.com/f/keep-troid-open	York	ON	York, ON
255	CIN		Nauru Refugees: COVID-19 Fund for Single Mum	April 29, 2020	Team fundraiserNu Myint and Ben Winsor are organizing this fundraiser.Created April 29, 2020Community & NeighborsNu is a single mother of four daughters, the head of a refugee family recently resettled from Nauru to the United States -- in the wake of the COVID-19 crisis, the family is struggling to get by.¬†Nu worked in a local car factory, but has since been made redundant and doesn't have easy…	$1,708 raised of $2,000 goal	$1,708 of $2,000 goal	https://www.gofundme.com/f/mv53dv-covid19-fund-for-nauru-refugee-family	Fort Wayne	IN	Fort Wayne, IN
256	NULL		Ads-Up COVID-19 Refugee Response Fund	April 19, 2020	Ben Winsor is organizing this fundraiser.Created April 19, 2020Community & NeighborsThe Ads-Up Refugee Network¬†is experiencing a major strain on our resources as we assist the 700+ Manus and Nauru refugees who have been transferred to the USA, now the world's coronavirus epicenter.It's a brutal time to arrive in America with no job, no friends and no support network ‚Äì so we're activating our n…	$5,612 raised of $10,000 goal	$5,612 of $10,000 goal	https://www.gofundme.com/f/adsup-covid19-refugee-response-fund	Washington	DC	Washington, DC
257	ICHAR		#PusoParaSaSitio Fundraising - COVID-19 Initiative	May 1, 2020	Sofia Suarez is organizing this fundraiser on behalf of Reynald Suarez.Created May 1, 2020Volunteer & ServiceI grew up in Alabang, Muntinlupa City, Philippines. Near our subdivision are several communities of informal settlers living in cramped, makeshift houses. With the COVID-19 pandemic, the country has been under an 'Enhanced Community Quarantine' for at least the 7 weeks now. This has preven…	$1,780 raised of $5,000 goal	$1,780 of $5,000 goal	https://www.gofundme.com/f/pusoparasasitio-fundraising-covid19-initiative	North York	ON	North York, ON
258	ICHAR		Sharing Hope	February 13, 2020	Team fundraiserOBCS Canada and Farhana Rahman are organizing this fundraiser.Created February 13, 2020Community & NeighborsSharing Hope- This is a mission to face any natural disaster or epidemic as a team. We the Bangladeshi who have chosen to migrate to a second country for a better living- we carry the homeland in our heart. We celebrate any victory of our county, we mourn on any disaster. We …	$5,453 raised of $10,000 goal	$5,453 of $10,000 goal	https://www.gofundme.com/f/yym5h-sharing-hope	Scarborough	ON	Scarborough, ON
259	BIZ		Papa Hogs staff Covid-19 relief	April 15, 2020	Brian B Taylor is organizing this fundraiser.Created April 15, 2020Accidents & EmergenciesWith the Covid-19 pandemic, the tourist industry in Cozumel has collapsed.¬† The staff at Papa Hog's, including the boat captains, dive masters, cooks, waiters, and office staff, don't have much income.¬† Mike and Margaret are supporting them as best they can from their personal savings, but that can only go…	$6,409 raised of $10,000 goal	$6,409 of $10,000 goal	https://www.gofundme.com/f/papa-hogs-staff-covid19-relief	Porters Lake	NS	Porters Lake, NS
260	PPE		MASK THE FRONTLINES	March 31, 2020	Team fundraiserMichelle Kaminski and Ariella Sharf are organizing this fundraiser.Created March 31, 2020Medical, Illness & HealingMASK THE FRONTLINESWE NEED YOUR HELPAs the outbreak of COVID-19 continues to spread globally, there is a critical lack of surgical masks and personal protective equipment (PPE). Doctors, nurses, and other frontline medical workers across Canada and the United States ar…	$11,772 raised of $10,000 goal	$11,772 of $10,000 goal	https://www.gofundme.com/f/surgical-masks-covid19	Thornhill	ON	Thornhill, ON
261	ICHAR		Lets do something for least fortunate people in BD	April 10, 2020	HARUN-OR-RASHID(CANADA), MAHBOOB MORSHED (AUS) MAHBUB MAZUMDER(USA) is organizing this fundraiser.Created April 10, 2020Volunteer & ServiceLeast fortunate members in Bangladesh are suffering for COVID-19 pandemic situation.¬† Government of Bangladesh announced lock down in the whole country.¬† In this circumstances, Least fortunate members like who do the daily labor loose their job and they don'…	$2,265 raised of $10,000 goal	$2,265 of $10,000 goal	https://www.gofundme.com/f/lets-feed-daily-worker	Warren	MI	Warren, MI
262	CHAR		30,000 Meals for Needy Canadians in Ramadan	April 23, 2020	DawaNet Canada is organizing this fundraiser.Created April 23, 2020Community & NeighborsWe need your help to ensure no one is forgotten this Ramadan.One of the most beautiful parts of Ramadan is sharing food and sustenance with family, neighbours, and especially people in need.But because of new COVID-19 physical distancing rules, this year‚Äôs Ramadan will bring a completely different experience…	$6,664 raised of $300,000 goal	$6,664 of $300,000 goal	https://www.gofundme.com/f/30KMeals	Mississauga	ON	Mississauga, ON
263	ICHAR		Brgy Patlad Covid-19 Pandemic Relief	April 3, 2020	Michael San Miguel is organizing this fundraiser.Created April 3, 2020Accidents & EmergenciesIn a first world country where people are bored with nothing to do during home quarantines, it got me to then realize how lucky and blessed I was so have a roof over my head, eating 3 times a day and also being able not going to work while this pandemic was occurring.¬†For someone who was born and raised …	$1,325 raised of $1,500 goal	$1,325 of $1,500 goal	https://www.gofundme.com/f/qdbr9-covid19-pandemic	North York	ON	North York, ON
264	PPE		Covid 19 family and workers	April 1, 2020	Irene Egerszegi is organizing this fundraiser.Created April 1, 2020Medical, Illness & Healing Just lost a loving family member time‚Äôs are tough for all let‚Äôs please get together and make this happen. The hospitals are asking for donations of homemade masks and scrub hats. I am making this my mission. If you can help in anyway please do so. Also I ¬† Am determined to make life easier for those…	$570 raised of $1,000 goal	$570 of $1,000 goal	https://www.gofundme.com/f/covid-19-family-and-workers	Scarborough	ON	Scarborough, ON
265	PPE		Covid-19shields.com	April 17, 2020	Alex Pandjiris is organizing this fundraiser.Created April 17, 2020Medical, Illness & HealingIn response to Covid-19 we have designed and produced a flat pattern face shield that can be compactly shipped to communities around the world. The face shield has been approved for use by hospital facilities and medical providers in 24 US States and Canada.We have delivered over 2,400 shields to date and…	$1,988 raised of $3,400 goal	$1,988 of $3,400 goal	https://www.gofundme.com/f/covid19-shieldscom	Los Angeles	CA	Los Angeles, CA
266	BIZ		Green Papaya COVID-19 Crisis Fund	April 5, 2020	Team fundraiserAndre Yu and 2 others are organizing this fundraiser.Created April 5, 2020Business & EntrepreneursTo our Toronto Community, friends, and family,¬† Green Papaya, a local Pan Asian & Brazilian family-run business is in need of your support. This is a tough message to write, as crowdfunding is something we never thought of doing. It's uncomfortable for us, as we would much rather trad…	$1,759 raised of $20,000 goal	$1,759 of $20,000 goal	https://www.gofundme.com/f/cov19-impact-on-local-thai-amp-brazilian-business	Central Toronto	ON	Central Toronto , ON
267	NULL		COVID-19 Fund for Nauru Refugee Family in NJ	April 20, 2020	Team fundraiserThanusiya Thavarasa and Ben Winsor are organizing this fundraiser.Created April 20, 2020Community & NeighborsBefore the New Jersey COVID-19 lockdown, Thanu, 19, said she was feeling safe and happy for the first time in many years. Mum was working in housekeeping, Thanu at a grocery store and Nivetha, 21, at a shopping mall.¬† But as of writing, the family is struggling under lockdo…	$3,600 raised of $3,600 goal	$3,600 of $3,600 goal	https://www.gofundme.com/f/umwwnv-covid19-fund-for-nauru-refugee-family	Elizabeth	NJ	Elizabeth, NJ
268	NULL		COVID19 Fund for Nauru Refugee Family of Six	April 23, 2020	Team fundraiserSara Bandara and 2 others are organizing this fundraiser.Created April 23, 2020Community & NeighborsSara, 24, used to work two jobs: one in a factory and the other at a restaurant. She would wake at 4am each day to start her 6am factory shift and would not finish her restaurant shift till 10:30pm. She helped he 19-year-old brother Sandun get part time work at the factory to help th…	$2,900 raised of $3,000 goal	$2,900 of $3,000 goal	https://www.gofundme.com/f/p6jjj-covid19-fund-for-nauru-refugee-family	El Cajon	CA	El Cajon, CA
269	ICHAR		COVID-19 Relief Fund for India	April 2, 2020	Pooja Kotian is organizing this fundraiser.Created April 2, 2020Medical, Illness & HealingCovid-19 has affected the best of us, everyone is struggling to make ends meet. I am a front-line Community Health Worker working 6 days a week for Vancouver Coastal Health in British Columbia, Canada. During this difficult time, I am helping Canadians everyday to overcome the virus and continue to stay safe…	$2,160 raised of $10,000 goal	$2,160 of $10,000 goal	https://www.gofundme.com/f/4nknv-covid19-relief-fund-for-india	Vancouver	BC	Vancouver, BC
270	PPE		CFA - Initiative COVID-19	April 7, 2020	Marcel Poulin is organizing this fundraiser.Created April 7, 2020Medical, Illness & HealingNous, les employées du centre de fabrication avancé de Pratt & Whitney, désirons aider notre communauté en cette période de crise. Nous ne savions pas vraiment comment le faire avant de découvrir l'initiative de Panthera d'imprimer sur nos imprimantes 3D des visi√®res protectrices pour les professionnels de…	$440 raised of $1,000 goal	$440 of $1,000 goal	https://www.gofundme.com/f/prattwhitney-CFA	Longueuil	QC	Longueuil, QC
271	ICHAR		Campagne de collecte de fonds Togothon Covid-19	April 2, 2020	Team fundraiserCommunauté Togolaise Au Canada CTC and Credo Agboli are organizing this fundraiser.Created April 2, 2020OtherComme vous le savez tous, le monde entier est sur le qui-vive depuis plusieurs semaines face √† la pandémie de Coronavirus.¬†La Communauté Togolaise au Canada (CTC), en soutien √† l'appel du SYNPHOT(le Syndicat national des praticiens hospitaliers du Togo) et √† d‚Äôautres o…	$2,605 raised of $25,000 goal	$2,605 of $25,000 goal	https://www.gofundme.com/f/1qsdaf40s0	Gatineau	QC	Gatineau, QC
272	PPE		More 3D printers for COVID-19	April 9, 2020	Matthew Zi√∂rjen is organizing this fundraiser.Created April 9, 2020Medical, Illness & Healing Now is one of the strangest times that we as humans have ever faced.¬† Over the next coming months, healthcare workers will be overwhelmed with the highest volume of incoming patients ever recorded. ¬† At this same time, frontline workers and healthcare workers are lacking Personal Protection Equipment …	$520 raised of $2,500 goal	$520 of $2,500 goal	https://www.gofundme.com/f/more-3d-printers-for-covid19	Vancouver	BC	Vancouver, BC
273	ICHAR		Emergency support due to COVID-19 Afghanistan	May 3, 2020	Duranay Atikullah is organizing this fundraiser.Created May 3, 2020Babies, Kids & FamilyI am an individual from Canada who is very concerned about the low-income families who survive on daily wages in Afghanistan. I am unhappy about the difficulties and challenges these families face during this pandemic. As a result, I have designed and created a fundraising website that will help in raising fun…	$620 raised of $2,000 goal	$620 of $2,000 goal	https://www.gofundme.com/f/families-afghanistan	Nepean	ON	Nepean, ON
274	CIN	WEAK	Help Me Get A Post-Grad Certificate in Canada!	May 8, 2020	Sharae Wynn is organizing this fundraiser on behalf of Lloyd Wynn.Created May 8, 2020Education & Learning Hey there! Thank you for taking the time out to visit this link.¬† I‚Äôm a little nervous putting this out there but I‚Äôm trying to not let fear hold me back. My name is Sharae, I am 24 and I am looking to pursue a Post Graduate Certificate in Canada in Advertising - Creative & Digital Strat…	$1,140 raised of $5,000 goal	$1,140 of $5,000 goal	https://www.gofundme.com/f/ax9u4-help-me-get-to-canada	Tampa	FL	Tampa, FL
275	NULL		COVID 19: Utila Lodge Crisis Fund	April 10, 2020	Rebecca Engel is organizing this fundraiser.Created April 10, 2020Community & Neighbors To our friends and family across the world,¬†Greetings from the little island of Utila, your Caribbean home away from home.It is with great sadness yet overwhelming hope that we have started a fundraising campaign to help provide financial assistance to your friendly staff at Utila Lodge, Bay Islands College o…	$9,975 raised of $50,000 goal	$9,975 of $50,000 goal	https://www.gofundme.com/f/covid-19-utila-lodge-crisis-fund			,
276	ICHAR		Medical Aid for Indonesia Covid-19	March 30, 2020	Team fundraiserGita Nurlaila and John Ducharme are organizing this fundraiser.Created March 30, 2020Medical, Illness & HealingNot everyone is as fortunate as we are here. In a developed country like Canada, the government instilled rules for self-isolation & physical distancing while providing monetary incentive to those affected, so it is easier for everyone to follow.In Indonesia, there is stil…	$3,795 raised of $50,000 goal	$3,795 of $50,000 goal	https://www.gofundme.com/f/medical-aid-for-indonesia-covid19	Ottawa	ON	Ottawa, ON
277	ICHAR		COVID-19 - MOMBASA KENYA	April 5, 2020	Alwiya Mohammed is organizing this fundraiser.Created April 5, 2020Community & Neighbors Hello friends and family - I am sharingmy GoFund me in hopes of reaching my goal of $2,000 for those who are in need in Mombasa, Kenya due to the COVID-19. I want to humbly thank everyone for their extreme generosity.¬† - Alwiya/Ali MohammedWHAT IS GOING ON?The coronavirus pandemic continues to grow in Kenya,…	1,855 $ raised of 2,000¬†$ goal	1,855 $ of 2,000¬†$ goal	https://www.gofundme.com/f/covid19-mombasa-kenya	Brampton	ON	Brampton, ON
278	PPE		COVID-19: Masks for non-medical staff and patients	April 5, 2020	Team fundraiserSree Gandhi and 3 others are organizing this fundraiser on behalf of Jinesh Gandhi.Created April 5, 2020Medical, Illness & Healing Many of the hospitals in and around Toronto are looking for 1000s or more masks/week. They are saving N95 and surgical masks for staff. However, for non-medical staff and patients, they are accepting homemade masks:¬†https://beta.ctvnews.ca/national/202…	$1,080 raised of $1,050 goal	$1,080 of $1,050 goal	https://www.gofundme.com/f/covid-mask-for-nonmedical-staff-and-patient	Mississauga	ON	Mississauga , ON
279	ICHAR		Combatons la famine caus√© par le COVID-19	April 9, 2020	Andreina Colon is organizing this fundraiser.Created April 9, 2020Medical, Illness & HealingAidez √† combattre la famine causée par le COVID-19 - République DominicaineLa République Dominicaine, une des plus belles √Æles tropicales qui existe avec leur plus grande richesse étant les gens les plus chaleureux que vous pouvez imaginer. Cette √Æle paradisiaque est non seulement le deuxi√®me pays le p…	$1,180 raised	$1,180	https://www.gofundme.com/f/combatons-la-famine-cause-par-le-convid19	Laval	QC	Laval, QC
280	ICHAR		Fundraising for City Of Wuhan	January 26, 2020	Canada Hubei Chamber Of Commerce is organizing this fundraiser on behalf of Canada Hubei Chamber Of Commerce.Created January 26, 2020Accidents & Emergencies***UPDATE AS OF MARCH 3, 2020***Thank you everyone for donating to this fundraiser for the City of Wuhan. With your help, we‚Äôve raised a total of CA$34,938 ($36,019 before deducting fee paid to gofundme.com). This monetary donation along wit…	36,019 $ raised	36,019 $	https://www.gofundme.com/f/fundraising-for-city-of-wuhan	Markham	ON	Markham, ON
281	CHAR		Medical community food drive/donation	March 26, 2020	Team fundraiserMuhammad Ali Akbar and 4 others are organizing this fundraiser on behalf of Food Banks Canada.¬†¬†Donations are 100% tax deductible.Created March 26, 2020Community & NeighborsIn light of the recent layoffs and work stoppages due to COVID-19, many families living paycheque to paycheque will struggle to make ends meet in the coming months. Although¬†medical staff are commended for pu…	5,361 $ raised of 5,000¬†$ goal	5,361 $ of 5,000¬†$ goal	https://www.gofundme.com/f/medical-community-of-canada	Toronto	ON	Toronto, ON
282	BIZ		Aurora Legion Expenses During COVID19	April 6, 2020	Team fundraiserLegion Executive Br. #385 and Claude Arcand are organizing this fundraiser.Created April 6, 2020Business & EntrepreneursIn these current times we are fighting an invisible enemy - COVID -19.¬† Due to the fact we had to close the Branch and have no income, but still have expenses, we need your help!Our priority is to help Veterans and those still serving.¬† We collect money through …	615 $ raised of 20,000¬†$ goal	615 $ of 20,000¬†$ goal	https://www.gofundme.com/f/aurora-legion-expenses-during-covid19	Aurora	ON	Aurora, ON
283	ICHAR		Haiti, Covid-19 Relief Baskets	April 17, 2020	Cody Humble is organizing this fundraiser.Created April 17, 2020Volunteer & ServiceWe want to raise $2500 to create and freely start handing out what we call ‚ÄòRelief Baskets‚Äô on the ground in Port Au Prince, Haiti.We are a small coalition of Canadians and Haitians, crowd funding for the people of Haiti during this international pandemic. Some Haitians live off about $2USD per day, and some ev…	$350 raised of $2,500 goal	$350 of $2,500 goal	https://www.gofundme.com/f/ReliefBaskets	Brockville	ON	Brockville, ON
284	NULL		Support Asylum Seekers During COVID-19	April 23, 2020	Team fundraiserJiwon Park and 5 others are organizing this fundraiser on behalf of Freedom House.¬†¬†Donations are 100% tax deductible.Created April 23, 2020Community & NeighborsDear friends,¬†The University of Michigan Asylum Collaborative, a medical student-led initiative advocating for victims and survivors of human rights violations, is raising money for Freedom House Detroit to support asylu…	$595 raised of $1,000 goal	$595 of $1,000 goal	https://www.gofundme.com/f/support-asylum-seekers-during-covid19	Ann Arbor	MI	Ann Arbor, MI
285	PPE		Medical Supplies for COVID-19	February 10, 2020	Team fundraiserEmily Yuan and Mina Zhang are organizing this fundraiser.Created February 10, 2020Medical, Illness & HealingWe are raising funds for FootHill Hospital, and Wing Kei Greenview Supporting¬† and other medical facilities etc. An outbreak of the Coronavirus has caused approximately over 26 477 deaths, and over 577 939 cases confirmed globally as of March 27nd, 2020, and the numbers are …	1,855 $ raised of 5,000¬†$ goal	1,855 $ of 5,000¬†$ goal	https://www.gofundme.com/f/medical-supplies-for-china039s-health-epidemic	Calgary	AB	Calgary, AB
286	CHAR		EcoVadis campaign for Hand Up For Kids	April 28, 2020	Gonzalo Barreto is organizing this fundraiser on behalf of Hand Up From Hunger Toronto.¬†¬†Donations are 100% tax deductible.Created April 28, 2020Babies, Kids & FamilyHi everyone!In response to COVID-19, the EcoVadis Toronto CSR team is supporting Hand Up from Hunger Toronto.This registered charity is helping individuals who lack capability to acquire proper nutrition and other basic necessities…	$2,300 raised of $1,000 goal	$2,300 of $1,000 goal	https://www.gofundme.com/f/ecovadis-campaign-for-canada-helps	Toronto	ON	Toronto, ON
287	NULL		Donate $5 Today - help RRT feed COVID-19 victims!	April 21, 2020	Cook E Burra NA is organizing this fundraiser.Created April 21, 2020Community & NeighborsWhat is $5, when you can help feed a hungry family or individual? ¬†¬† Rapid Relief Team US¬† have stepped in to support those affected by the Novel Coronavirus (COVID-19) outbreak, by donating RRT‚Äôs signature Food Boxes¬† to families and individuals impacted by COVID-19 Pandemic. ¬†¬† ¬†¬† The Food Boxes a…	$1,894 raised of $300,000 goal	$1,894 of $300,000 goal	https://www.gofundme.com/f/rapidreliefteamna	Medina	OH	Medina, OH
288	BIZ		Save Health and Wellness Relief	April 29, 2020	Health and Wellness Relief Canada is organizing this fundraiser.Created April 29, 2020Community & NeighborsSave Canadian small health and wellness businessesOur coalition,Health and Wellness Relief is committed to saving the small health and wellness industry of Canada. This community has been decimated by lost revenues due to COVID-19 shut downs and thousands are now at risk of losing their smal…	$1,720 raised of $10,000 goal	$1,720 of $10,000 goal	https://www.gofundme.com/f/save-health-and-wellness-relief	Toronto	ON	Toronto, ON
289	FAM		BRING MAMA TO CANADA	May 7, 2020	Team fundraiserJussteyn Anastacio-martin and 3 others are organizing this fundraiser.Created May 7, 2020Medical, Illness & HealingHello All,Some of you here may not be aware that our grandmother/mother Mama Tess is now at a hospital in Antipolo, Rizal, Philippines as she suffered a stroke. Her right brain has swelling and apparently a slight bleed on her left side. The left side of her body is co…	$2,285 raised of $2,000 goal	$2,285 of $2,000 goal	https://www.gofundme.com/f/bring-mama-to-canada			,
290	NULL		COVID-19 Crisis Fund for Nauru Refugee Family	May 2, 2020	Team fundraiserYogarasa Sellathurai and Ben Winsor are organizing this fundraiser.Created May 2, 2020Community & NeighborsBefore New York State's COVID-19 lockdown, Yogarasa worked as an Uber and Lyft driver.Since the crisis hit, he's been out of work, and the family is struggling to cover rent and necessities for their two children, Epsiba, 11, and Kristopher, 7.¬† They're trying to keep up with…	$1,603 raised of $2,000 goal	$1,603 of $2,000 goal	https://www.gofundme.com/f/srccn-covid19-fund-for-nauru-refugee-family	Buffalo	NY	Buffalo, NY
291	CHAR		COVID-19 Relief Fund for Homeless Shelters	April 4, 2020	uOttawa COVID-19 Relief Fund and Advocacy Campaign is organizing this fundraiser.Created April 4, 2020Medical, Illness & HealingPeople who are living on the streets often rely on public spaces like libraries, local cafes, restaurants, and shopping malls to ascertain food, warmth and shelter. With the closure of non-essential businesses in Ontario and the measures implemented to socially distance,…	$1,100 raised of $5,000 goal	$1,100 of $5,000 goal	https://www.gofundme.com/f/covid19-relief-fund-for-homeless-shelters	Ottawa	ON	Ottawa, ON
292	ICHAR		Kami di Kanada Dukung Lawan COVID-19 (ACT)	April 13, 2020	Team fundraiserPengajian BC and 2 others are organizing this fundraiser on behalf of Dina Yustiandari.Created April 13, 2020Medical, Illness & HealingKAMI DI KANADA DUKUNG LAWAN COVID-19 (ACT)In spite of the necessity to self-isolate during the Covid-19 crisis, millions of Indonesians can‚Äôt afford to stay at home given their jobs and financial obligations. Our front-line medical personnel are u…	$490 raised of $10,000 goal	$490 of $10,000 goal	https://www.gofundme.com/f/kami-di-kanada-dukung-lawan-covid19-bersama-ACT	New Westminster	BC	New Westminster, BC
293	CHAR		Feed The Fight Canada_USA	April 22, 2020	Regal Ideas is organizing this fundraiser.Created April 22, 2020Community & NeighborsFEED THE FIGHT CANADA | USA is an initiative developed by Vancouver‚Äôs Regal ideas Inc, in response to the global pandemic that has affected all lives and communities across the globe. Without the long hours, dedication and sacrifice made by the nurses, doctors and frontline personnel, we would struggle to get b…	$16,891 raised of $250,000 goal	$16,891 of $250,000 goal	https://www.gofundme.com/f/feed-the-fight-canada-usa	Delta	BC	Delta, BC
294	CHAR		COVID-19 Second Harvest Food Rescue Fund	March 28, 2020	Anonymous A. is organizing this fundraiser on behalf of Second Harvest.¬†¬†Donations are 100% tax deductible.Created March 28, 2020Accidents & EmergenciesHello there. In light of recent developments with respect to COVID-19, I have decided to start this fundraiser to help out Second Harvest in their efforts to get food to those who need it most. Second Harvest is Canada's largest food rescue orga…	$565 raised of $8,000 goal	$565 of $8,000 goal	https://www.gofundme.com/f/covid19-second-harvest-food-rescue-relief-fund			,
295	PPE		Face Shields for Canada	April 17, 2020	Eddie Chan is organizing this fundraiser.Created April 17, 2020Medical, Illness & Healing By now, I'm sure everyone has heard some sort of news regarding COVID-19. Most of the world is in pretty bad shape and things are slowly getting worse.¬† As many of you know, a lot of supplies are running low in many hospitals and long term care facilities. Many other essential workers don‚Äôt have sufficien…	$6,260 raised of $10,000 goal	$6,260 of $10,000 goal	https://www.gofundme.com/f/masks-and-face-shields-for-canada	Richmond Hill	ON	Richmond Hill, ON
296	FAM		AIDEZ LES CANADIENS √Ä REVENIR AU PAYS	March 28, 2020	Team fundraiserAAI CANADA and 2 others are organizing this fundraiser on behalf of Robert Stead.Created March 28, 2020Accidents & EmergenciesLa pandémie¬†COVID-19 force de nombreux pays √† se clo√Ætrer et pour les Canadiens qui se trouvent √† l‚Äôétranger, l‚Äôexercice du retour √† la maison s‚Äôannonce périlleux, voire dans certains cas impossible. C‚Äôest pour cette raison que nous sollicitons …	$1,705 raised of $1,000,000 goal	$1,705 of $1,000,000 goal	https://www.gofundme.com/f/aidez-les-canadiens-a-revenir-au-pays			,
297	BIZ		Twin Flames covid19 tour cancellation relief fund	March 19, 2020	Chelsey Jodoin is organizing this fundraiser.Created March 19, 2020Other We are musical husband wife duo Twin Flames. We are full time musicians who make most of our income from our live shows. Since the news of Covid-19 all our upcoming shows until July are being cancelled. We know so many are being affected by this virus not only money but health wise and our hearts and prayers go out to all of…	$3,546 raised of $25,000 goal	$3,546 of $25,000 goal	https://www.gofundme.com/f/twin-flames-covid19-tour-cancellation-relief-fund	Cantley	QC	Cantley, QC
298	ICHAR		Support Families affected by COVID 19	April 1, 2020	Team fundraiserShah Alam and Asm Shukuruz Zaman are organizing this fundraiser.Created April 1, 2020Medical, Illness & HealingBUET ALUMNI ASSOCIATION CALGARY, A Non-Profit organization based in Calgary, Canada is organizing a FUNDRAISING Activity.The stress and uncertainty we all are experiencing right now reminds us of how, poor and homeless families in our beloved back home in BANGLADESH are fa…	$675 raised of $3,000 goal	$675 of $3,000 goal	https://www.gofundme.com/f/support-families-affected-by-covid-19			,
299	FAM		Get Andrew Bailey Back To Canada!!!	March 23, 2020	Brianne Raddatz is organizing this fundraiser.Created March 23, 2020Accidents & Emergencies ¬†As you all know, COVID-19 is massively impacting the world around us. Over the past week here in South Africa, President Cyril Ramaphosa declared a state of an emergency countrywide. He implemented visa restrictions on all American, British and European visa holders. He has requested all foreigners to co…	$1,820 raised of $1,500 goal	$1,820 of $1,500 goal	https://www.gofundme.com/f/get-andrew-bailey-back-to-canada	Pembroke	ON	Pembroke, ON
300	ICHAR		HELP SAJIDA Hospital fight COVID-19 in Bangladesh	April 4, 2020	Lamisaa Mahmud is organizing this fundraiser.Created April 4, 2020Medical, Illness & Healing"If something happens, even one-tenth of what the U.S., Italy, or Spain are facing now in the coronavirus pandemic, then we [Bangladesh] could not deal with such a situation because of insufficient ICU facilities and lacking preparedness in other areas," - Dr. Zafrullah Chowdhury, a Bangladeshi public heal…	$1,010 raised	$1,010	https://www.gofundme.com/f/medicalsupportforcovid19inbangladesh	North York	ON	North York, ON
301	CHAR		FSS Fraternal Covid-19 Support	April 14, 2020	Fraternity Spiritist Society Of Calgary is organizing this fundraiser on behalf of Fraternity Spiritist Society of Calgary.¬†¬†Donations are 100% tax deductible.Created April 14, 2020Volunteer & ServiceWant to join FSS in making a difference? We are raising money to benefit the most vulnerable due to the Covid-19 crisis in Calgary, and any donation will help make an impact. The FSS team is curren…	$815 raised of $7,200 goal	$815 of $7,200 goal	https://www.gofundme.com/f/FSS-fraternal-covid-19-support			,
302	CHAR		CDN UltiPeep campaign for Food Banks Canada	April 24, 2020	Lauren Quinn is organizing this fundraiser on behalf of Food Banks Canada.¬†¬†Donations are 100% tax deductible.Created April 24, 2020OtherHello Canadian Ulti-Peeps!Providing food to those in need can be difficult at the best of times. With COVID-19, that task just got much harder. During this uncertain time, WIL Canada has decided to donate a part of their budget ($500.00) this year to Food Bank…	$4,277 raised of $4,000 goal	$4,277 of $4,000 goal	https://www.gofundme.com/f/cdn-ultipeep-campaign-for-food-banks-canada	Toronto	ON	Toronto, ON
303	ICHAR		Help Venezuelan Doctors in COVID-19 crisis	April 2, 2020	Alexander Pi√±ate is organizing this fundraiser.Created April 2, 2020Medical, Illness & HealingEveryone knows COVID-19 is a Global Pandemic threating all health care systems in every Country. Some countries are more prepared than others for this kind of situation. Unfortunately, Venezuela is one of the countries that are not ready for a Pandemic like this.¬†- 62% of the hospitals in Venezuela don…	$230 raised of $100,000 goal	$230 of $100,000 goal	https://www.gofundme.com/f/help-venezuelan-doctors-in-covid19-crisis	Toronto	ON	Toronto, ON
304	PPE		COVID-19 Face Shields	April 3, 2020	Gary Wagstaffe is organizing this fundraiser.Created April 3, 2020Medical, Illness & HealingMy name is Gary Wagstaffe and I live in Hamilton Ontario, Canada.During this time of crisis I would like to do what I can to help support the front-line workers, who are doing their best to keep our much needed services running.There is currently a global shortage of Personal Protective Equipment (PPE) whi…	$1,385 raised	$1,385	https://www.gofundme.com/f/9czhbw-covid19-face-shields	Stoney Creek	ON	Stoney Creek, ON
305	ICHAR		Incendi a Canad√† deixa la meva germana sense casa	March 19, 2020	Monica Juli√† is organizing this fundraiser on behalf of Judit Juli√†.Created March 19, 2020Accidents & EmergenciesCATHola! El dilluns passat vam rebre la trucada de la meva germana. Ella viu a Burnaby, a Canad√†, i nosaltres a Catalunya. Afortunadament ella no estava all√≠ quan va comen√ßar tot: la seva casa va comen√ßar a incendiar-se. Va ser degut a una persona que vivia, des de feia una setma…	$1,605 raised of $8,500 goal	$1,605 of $8,500 goal	https://www.gofundme.com/f/n7s9j2-incendio-en-canada-deja-a-mi-hermana-sin-hogar	Burnaby	BC	Burnaby, BC
306	ICHAR		Recaudaci√≥n Solidaria Pro-alimentos por Covid-19.	March 23, 2020	Team fundraiserYan Carlos Martinez Segura and 11 others are organizing this fundraiser.Created March 23, 2020Accidents & Emergencies‚ÄúUnidos contra Covid-19; Recaudaci√≥n pro-alimentos familias en condici√≥n¬†de pobreza y extrema pobreza‚Äù"Hechos 20:35: ¬†En todo os he ense√±ado que, trabajando as√≠, se debe ayudar a los necesitados, y recordar las palabras del Se√±or Jes√∫s, que dijo: M√°s bie…	$875 raised of $15,000 goal	$875 of $15,000 goal	https://www.gofundme.com/f/unidos-contra-covid19-recaudacion-pro-alimentos	Lawrence	MA	Lawrence, MA
307	CIN		Covid-19	April 15, 2020	Sajib Paul is organizing this fundraiser.Created April 15, 2020Accidents & EmergenciesHello, We are all going through some tough time in our lives.¬† This Covid-19 has changed our lives in so many ways none could have imagine a few weeks ago. We all are concerned about our future, what will happen to economy and so on. I am personally lucky to be able to live in a country where government takes g…	1,125 $ raised of 1,500¬†$ goal	1,125 $ of 1,500¬†$ goal	https://www.gofundme.com/f/3umcea-covid19	Montréal	QC	Montréal, QC
308	NULL		COVID-19 Fund for Nauru Refugee Family of 5 in NJ	April 21, 2020	Team fundraiserRinsiya Augustine and Ben Winsor are organizing this fundraiser.Created April 21, 2020Community & NeighborsDiloson and Rinsiya have no idea how they‚Äôre going to pay for food for their three children this month, let alone how they‚Äôll pay for rent. Like thousands of other recently arrived refugees, they live pay-check to pay-check but may not be eligible for the American emergenc…	$2,040 raised of $2,500 goal	$2,040 of $2,500 goal	https://www.gofundme.com/f/jbzjpv-covid19-fund-for-nauru-refugee-family	Elizabeth	NJ	Elizabeth, NJ
309	CIN	CANADIAN ABROAD, NOT LOOKING TO COME HOME	COVID-19 Support	April 9, 2020	Josh Castellano is organizing this fundraiser.Created April 9, 2020OtherHello! I'm currently stuck in UK as I have been on a working visa. I lost my job due to COVID-19 and my employer is not able to assist me in these difficult times. As a Canadian citizen on a working visa in UK, I am not eligible for CERB as I do not reside in Canada. I cannot come home to Canada as I am bound to a year lease …	¬£2,305 raised of ¬£750 goal	¬£2,305 of ¬£750 goal	https://www.gofundme.com/f/yt8y62-covid19-support	London	Greater London	London, Greater London
310	ICHAR		COVID-19 crisis: help the poor in Bangladesh	March 26, 2020	Sadia Alam is organizing this fundraiser.Created March 26, 2020Accidents & EmergenciesRahima was a domestic worker in Dhaka . Her husband is a rickshaw puller. They live in a slum with their three children. The eldest daughter, 11-years-old, is a fifth grader in a nearby school. The second daughter is 1st grader and their son is three years old. Rahima and her husband‚Äôs earnings were barely eno…	$680 raised of $10,000 goal	$680 of $10,000 goal	https://www.gofundme.com/f/covid19-relief-help-those-who-need-it-most	Montréal	QC	Montréal, QC
311	ICHAR		CANADA KASHMIR AID SOCIETY	April 16, 2020	Farooq Khan is organizing this fundraiser.Created April 16, 2020Community & NeighborsCurrently, Kashmir is faced with a major crisis. All our people are going through severe disturbance and are lacking the basic essential needs. We need complete support, cooperation and offer financial assistance to all our needy brothers and sisters. With the current major economical downturn owing to COVID-19, …	$2,310 raised of $100,000 goal	$2,310 of $100,000 goal	https://www.gofundme.com/f/vf3hp-canada-kashmir-aid-society	Calgary	AB	Calgary, AB
312	PPE		Mask for People in Canada's Most Vulnerable Place	April 13, 2020	Team fundraiserJack Liu and Amy Liu are organizing this fundraiser.Created April 13, 2020Medical, Illness & HealingVancouver's Downtown Eastside (DTES) in Canada is a place where a set of complex social issues including extremely high levels of drug use, homelessness, poverty, crime, mental illness, prostitution, and etc prevail.Unfortunately, this area is probably also one of the most vulnerable…	$6,643 raised of $10,000 goal	$6,643 of $10,000 goal	https://www.gofundme.com/f/mask-for-people-in-canada039s-most-vulnerable-place	North Vancouver	BC	North Vancouver, BC
313	FAM		Let's Get Kate Back Home to Canada	March 22, 2020	Diane MacDonald is organizing this fundraiser on behalf of Katherine Key Lambert.Created March 22, 2020OtherSo as most of you know Kate has been in New Caledonia for the past month and unfortunately with the COVID-19 virus the remaining of her stay and activities have been cancelled along with her flights back home to Canada and her accommodations. She's been in contact with the Canadian governme…	$2,060 raised of $3,500 goal	$2,060 of $3,500 goal	https://www.gofundme.com/f/1xopz0h35c			,
314	PPE		Boundless COVID-19 Relief	April 13, 2020	Team fundraiserJT Zhang and 2 others are organizing this fundraiser on behalf of SHN Foundation.Created April 13, 2020Medical, Illness & Healing‚ÄúSome hospitals are limiting doctors to one mask per day to maintain supply‚Äù ¬†‚Äî CTV NEWS https://www.ctvnews.ca/health/coronavirus/some-hospitals-are-limiting-doctors-to-one-mask-per-day-to-maintain-supply-1.4867052 Since the outbreak of COVID-19, …	$14,616 raised of $50,000 goal	$14,616 of $50,000 goal	https://www.gofundme.com/f/boundless-covid19	North York	ON	North York, ON
315	NULL		Protect Homeless Youth from Covid-19	March 20, 2020	Team fundraiserSindhooja Mullapudi and Sailahari Mullapudi are organizing this fundraiser on behalf of Covenanthouse.¬†¬†Donations are 100% tax deductible.Created March 20, 2020Babies, Kids & FamilyWe all know the devastating impacts the Covid-19 has on the health of our society, mainly our elderly, but there are also other implications we need to educate ourselves on. While the disease is somewh…	$718 raised of $1,000 goal	$718 of $1,000 goal	https://www.gofundme.com/f/protect-homeless-youth-from-covid19	Redmond	WA	Redmond, WA
316	ICHAR		Join FACE, to face covid-19 epidemic	April 24, 2020	Yannis Barasa is organizing this fundraiser on behalf of Alice Rurangwa.Created April 24, 2020Volunteer & ServiceMy name is Yannis Barasa I am in grade 10 and I am 15 years old. I was born in Rwanda and we came to Canada when I was 3 years old and I've been living here ever since.In my life, I have travelled a lot, one of the countries I've been to that really struck me is Malawi. I went to Malaw…	$1,730 raised of $2,000 goal	$1,730 of $2,000 goal	https://www.gofundme.com/f/join-face-to-face-covid19			,
317	FAM		Help bring Rebecca Bulmer back home to Canada	March 15, 2020	Mary Bart is organizing this fundraiser.Created March 15, 2020OtherEveryone who knows our niece Rebecca Bulmer, is aware of how hard she has worked to get into medical school overseas (Royal College of Surgeons Ireland) in Bahrain. Recently, due to the Covid-19 world-wide pandemic, her university was ordered closed, and she is now forced to return to Canada before border restrictions and airline …	$2,135 raised of $2,500 goal	$2,135 of $2,500 goal	https://www.gofundme.com/f/help-bring-rebecca-bulmer-back-to-canada	King	ON	King, ON
318	FAM		Retour au Canada	April 10, 2020	Team fundraiserClémentine Roulet and Avril Roulet are organizing this fundraiser.Created April 10, 2020Accidents & EmergenciesBonjour, comme la plupart d'entre vous le savent je suis présentement prise √† Cusco, au Pérou, depuis maintenant 26 jours. C'est le 15 mars que le Pérou a déclaré du jour au lendemain la fermeture total de ses fronti√®res. Dans ma course au temps pour quitté le pays j'ai …	$1,375 raised of $1,800 goal	$1,375 of $1,800 goal	https://www.gofundme.com/f/retour-au-canada	Montréal	QC	Montréal, QC
319	CHAR		A Hair Raising Campaign to Help Get Past COVID-19	April 5, 2020	Gavin Dew is organizing this fundraiser.Created April 5, 2020Community & NeighborsWe're running a hair raising campaign to support those most impacted by¬†COVID-19. It's a light-hearted fundraiser for a serious cause. We want to inspire people to laugh, share, or donate - whatever you're in a position to do right now.COVID-19 and the measures necessary to stop the spread have created unprecedente…	$750 raised of $1,000 goal	$750 of $1,000 goal	https://www.gofundme.com/f/ctjd3w-a-hair-raising-campaign-against-covid19	Vancouver	BC	Vancouver , BC
320	NULL		Covid-19 Relief Aid for Stranded Citizens Abroad	April 11, 2020	Team fundraiserJade Taubman and Benjamin Renzulli are organizing this fundraiser.Created April 11, 2020OtherWhen citizens are finally allowed to return home to America, they will need assistance in covering flight costs as they have already exhausted all of the funds they had budgeted for their original trips. Many people came to the Philippines and only intended on being here for a couple of wee…	$780 raised of $10,000 goal	$780 of $10,000 goal	https://www.gofundme.com/f/stuckabroad	San Diego	CA	San Diego, CA
321	ICHAR		Belize Covid-19 Fund	April 10, 2020	Team fundraiserJim Lindemulder and 4 others are organizing this fundraiser.Created April 10, 2020Community & NeighborsThis is my first fund raising campaign. My wife, Anita, and I have been doing charity work in Belize for the past thirteen years. All past projects have been self funded, but this is a unique situation and my sons encouraged me to ask for help. The Corona-19 crisis is hard for us …	$3,075 raised of $5,000 goal	$3,075 of $5,000 goal	https://www.gofundme.com/f/belize-covid19-fund	Calgary	AB	Calgary, AB
322	CHAR		Covid-19 Support - Change The Perspective!	May 6, 2020	Team fundraiserMark Hall and 2 others are organizing this fundraiser on behalf of Gateway Niagara.Created May 6, 2020Community & NeighborsDid you know that 3 out of every 5 people will suffer from a mental illness at some point in their lives? We are CHANGE THE PERSPECTIVE! A division of Gateway Residential & Community Support Services of Niagara, Inc. located in Welland, Ontario, Canada. We shar…	$655 raised of $25,000 goal	$655 of $25,000 goal	https://www.gofundme.com/f/gateway-of-niagara-change-the-perspective-covid-19	Welland	ON	Welland, ON
323	CIN		Need to get my babies home	March 16, 2020	Aaron Luke Williams is organizing this fundraiser.Created March 16, 2020Animals & PetsSo never did I think I'd be in this awful situation having to do a page like this for help.. because of COVID-19 all airlines are no longer accepting my dogs on board or in cargo and its costing us 3400$ that I dont have to ship them out on a pet airline also 900$ to change my flights to a date before Ireland cl…	$1,650 raised of $1,500 goal	$1,650 of $1,500 goal	https://www.gofundme.com/f/stuck-in-canada-and-cant-work	Toronto	ON	Toronto, ON
324	NULL		Help Homeless Laid-off Gig Worker Regain Health	April 19, 2020	Seth Canada is organizing this fundraiser.Created April 19, 2020Accidents & Emergencies"Stay home and be safe." It's easier said than done. I don't have a home. Even if you washed your hands 16 times (my average) on a given day, if you stayed in a homeless shelter with up to 180 people jampacked in a warehouse building, your chance of getting infected with Coronavirus would likely be higher than …	$2,240 raised of $2,500 goal	$2,240 of $2,500 goal	https://www.gofundme.com/f/help-homeless-sudent-regain-health	Washington	DC	Washington, DC
325	PPE		COVID-19: Emergency Funds for Mataasnakahoy	January 19, 2020	Team fundraiserSamson S. Regalado and 2 others are organizing this fundraiser.Created January 19, 2020Accidents & EmergenciesApril 26, 2020¬†Dear Families and Friends,You‚Äôve been a big part of our organization‚Äôs fund drive¬† in the last few months. We can‚Äôt thank you enough for your support as a donor to the victims of the recent Taal Volcano eruptions.Mataasnakahoy (i.e. English translatio…	$845 raised of $5,000 goal	$845 of $5,000 goal	https://www.gofundme.com/f/COVID-19-Emergency-Funds-for-Mataasnahoy	Mississauga	ON	Mississauga, ON
326	CHAR		COVID19 Womens Initiative: Alberta	April 26, 2020	COVID-19 Womens Initiative (CWI) is organizing this fundraiser.Created April 26, 2020Volunteer & ServiceCOVID-19 Women's Initiative¬†(CWI)¬†is a non-profit, student-led organization comprised of students, physicians, and community members across Canada. As a result of the pandemic, many women's shelters and domestic violence hotlines in Alberta have found themselves overwhelmed, and¬†underfunded.…	$290 raised of $3,000 goal	$290 of $3,000 goal	https://www.gofundme.com/f/covid19-womens-initiative-alberta	Calgary	AB	Calgary, AB
327	NULL		Help a Refugee Family of 5 Through COVID-19	April 16, 2020	Team fundraiserAadavan Perera and Ben Winsor are organizing this fundraiser.Created April 16, 2020Community & NeighborsAadavan and Saabira are among more than a dozen Nauru refugee parents who were in the early stages of rebuilding their family's lives in America when the COVID-19 crisis hit.The pair have no idea how they‚Äôre going to pay for food for their three children this month, let alone h…	1,807 $ raised of 2,500¬†$ goal	1,807 $ of 2,500¬†$ goal	https://www.gofundme.com/f/covid19-fund-for-nauru-refugee-family	El Cajon	CA	El Cajon, CA
328	ICHAR		MFFPS - Help Burundi refugee women and girls	April 10, 2020	MFFPS Section Canada is organizing this fundraiser on behalf of MFFPS MFFPS.Created April 10, 2020OtherFondé au Burundi en 2015, le Mouvement des Femmes et des Filles pour la Paix et la Sécurité au Burundi (MFFPS) est une organisation √† but non lucratif incorporée au Canada.¬† Le MFFPS, en Afrique et plus particuli√®rement dans la région de l'Afrique de l'Est (Ouganda, Rwanda), a pour public cib…	$2,315 raised of $5,000 goal	$2,315 of $5,000 goal	https://www.gofundme.com/f/mffps-help-burundi-refugee-women-and-girls			,
329	NULL		Our Game, Our Crew: COVID-19 Relief Fund	April 3, 2020	Team fundraiserDave Vanslette and 2 others are organizing this fundraiser.Created April 3, 2020Community & NeighborsOur Game, Our CrewCOVID-19 Relief Fund for Golf Course Maintenance WorkersThey say it takes a village, well this is our village and our opportunity to come together and help. Golf isn‚Äôt just a game, it‚Äôs our home, our family and our livelihood.¬†The COVID-19 Relief Fund will acc…	$5,360 raised of $50,000 goal	$5,360 of $50,000 goal	https://www.gofundme.com/f/covid19-relief-fund-for-golf-course-workers	Waltham	MA	Waltham, MA
330	CHAR		Primoris Canada Food Bank Fundraiser - YMM	April 23, 2020	Primoris Canada is organizing this fundraiser on behalf of Wood Buffalo Food Bank Association.¬†¬†Donations are 100% tax deductible.Created April 23, 2020Community & NeighborsThe impact of prolonged low oil prices is expected to put people out of work past the eventual end of the pandemic lockdown, with the Government of Alberta preparing for an unemployment rate as high as 25%. The COVID-19 pand…	$2,405 raised of $3,500 goal	$2,405 of $3,500 goal	https://www.gofundme.com/f/primoris-canada-food-bank-fundraiser-ymm	Edmonton	AB	Edmonton, AB
331	NULL		Covid-19 Emergency	March 28, 2020	Pierluigi Coscia is organizing this fundraiser on behalf of E-ducare for youth CLG.Created March 28, 2020Accidents & Emergencies Makers United is a global, non-profit group that coalesced together to build PPE like face shields, N95 filters, etc. to help protect our healthcare providers on the frontlines of the COVID-19 pandemic. We are a team of professionals from Ireland, France, Germany, Italy…	‚Ç¨241 raised of ‚Ç¨100,000 goal	‚Ç¨241 of ‚Ç¨100,000 goal	https://www.gofundme.com/f/r468c-covid19-emergency			,
332	PPE		COVID-19 3D Printed Face Shields	April 16, 2020	Liam Clawson-Honeyman is organizing this fundraiser on behalf of Steven Honeyman.Created April 16, 2020Medical, Illness & HealingMy brother and I want to help in any way we can in this global crisis. We have been 3D printing face shields for 1 week on 2 3D printers. So far, we have produced 50 shields and 50 surgical mask straps using materials bought with our own money. We live in Ottawa Canada.…	$1,175 raised of $1,000 goal	$1,175 of $1,000 goal	https://www.gofundme.com/f/nzxny-3d-printed-face-shields-for-health-workers	Chelsea	QC	Chelsea, QC
333	CHAR		Fighting against Covid-19 together!	May 7, 2020	Reilly Ma is organizing this fundraiser on behalf of CanadaHelps.org.¬†¬†Donations are 100% tax deductible.Created May 7, 2020Medical, Illness & HealingMy name is Reilly, I live in Canada, I am in eighth grade and hoping to raise at least $250 for the benefit of others. At school I have to do a project about helping other people, I struggled to think of what I can do to help make a difference! Th…	$335 raised of $250 goal	$335 of $250 goal	https://www.gofundme.com/f/w82zw-fighting-against-covid19-together	Vancouver	BC	Vancouver, BC
334	NULL		Nauru Refugee COVID Support: Expectant Mum & Dad	May 11, 2020	Team fundraiserAshti Mohammed and 2 others are organizing this fundraiser.Created May 11, 2020Community & NeighborsAshti and Amin know they're going to struggle to pay for food and rent this month, let alone Ashti‚Äôs prenatal care. Like thousands of other recently arrived refugees, they live pay-check to pay-check.Before the COVID-19 lockdown, Amin was working two jobs just to cover daily expens…	$775 raised of $2,000 goal	$775 of $2,000 goal	https://www.gofundme.com/f/x97xms-covid19-fund-for-nauru-refugee-family	Raleigh	NC	Raleigh, NC
335	NULL		Nauru Refugee Support: Fundraiser for Pregnant Mum	April 30, 2020	Team fundraiserMona Taheridost and 2 others are organizing this fundraiser.Created April 30, 2020Community & NeighborsAfter years stranded on Nauru, Mona has been building a new life for herself in the United States.¬†It hasn't been easy, but before the COVID-19 crisis hit she had found a job, improved her English, built up a network of friends and gotten married -- she was looking forward to hav…	$1,000 raised of $2,000 goal	$1,000 of $2,000 goal	https://www.gofundme.com/f/jqguz-covid19-fund-for-nauru-refugee-family	Winston Salem	NC	Winston Salem, NC
336	BIZ		Barbers Relief Fund - Canada	April 5, 2020	Team fundraiserChris Lee and 4 others are organizing this fundraiser.Created April 5, 2020Business & EntrepreneursHello, we are the Barbers Relief Fund.Barbershops have closed throughout Canada as we do our best to exercise social distancing and flatten the curve. As a result, many Barbers haven't had an income for some time. Also, like so many other small businesses, barbershops are faced with u…	$1,000 raised of $10,000 goal	$1,000 of $10,000 goal	https://www.gofundme.com/f/barbers-relief-fund-canada	Montréal	QC	Montréal, QC
337	BIZ		Let's support Pacome and his team during COVID-19	April 8, 2020	Team fundraiserCaroline Zalzal and 2 others are organizing this fundraiser on behalf of Pacome Tagbo.Created April 8, 2020Sports, Teams & ClubsTo all Pacome gym members, friends and family,As members of the Pacome gym family just like you, we decided to start this campaing to support a wonderful human being that has been giving us his 200% without asking anything in return. Pacome and his team ar…	$6,350 raised of $5,000 goal	$6,350 of $5,000 goal	https://www.gofundme.com/f/raise-money-for-pacome039s-gym-during-covid19	Mont-Royal	QC	Mont-Royal, QC
338	TRAV		COVID19 Fundraiser for Indian students/visitors	March 31, 2020	Asom Sangha Canada is organizing this fundraiser.Created March 31, 2020Volunteer & ServiceThe COVID-19 pandemic is changing our lives in a way few could have predicted. It has thrown tremendous and unprecedented challenges for all of us. The federal and provincial governments in Canada have taken crucial steps, announcing actions to address the acute health, safety and economic needs of Canadians…	$2,051 raised of $2,500 goal	$2,051 of $2,500 goal	https://www.gofundme.com/f/covid-fundraiser-for-indian-students-visitors	Oakville	ON	Oakville, ON
339	ICHAR		COVID-19 Relief Goods for families in Philippines	March 30, 2020	Jacqueline Morano Bauerschmidt is organizing this fundraiser.Created March 30, 2020Community & Neighbors ¬† Good Day!¬†My name is Jacqueline Bauerschmidt living in California¬†and my brother Jonel Morano living in Canada. My brother & I came up with an idea to start a grassroots relief fund to help provide relief food packages to the people in our Village ( where we grew up) Basak Rizal, Maasin C…	$205 raised of $500 goal	$205 of $500 goal	https://www.gofundme.com/f/relief-goods-for-families-in-the-philippines	Murrieta	CA	Murrieta, CA
340	NULL		COVID-19 Crisis Fund for Nauru Refugee Family of 4	May 13, 2020	Team fundraiserFarhad Javadi and Ben Winsor are organizing this fundraiser.Created May 13, 2020Community & NeighborsKavith and Janani and their two children had been finally given a fresh start in the United States after years stranded in a refugee camp in Nauru -- and then the COVID-19 crisis hit.¬†Janani was studying, their two children had just started at a local school and Kavith was making e…	$875 raised of $2,000 goal	$875 of $2,000 goal	https://www.gofundme.com/f/2xs4aa-covid19-fund-for-nauru-refugee-family	Philadelphia	PA	Philadelphia, PA
341	CHAR		Support for Seniors at Bruyere During COVID19	March 19, 2020	Katie Ochin is organizing this fundraiser.Created March 19, 2020Medical, Illness & HealingAs some of you may know, most hospitals and seniors‚Äô homes in Canada are under lock down because of COVID-19. This means no visitors and no contact with the outside world for many patients and seniors.¬†¬†This is extremely hard on our most vulnerable population who may have already been feeling anxiety rel…	$635 raised of $500 goal	$635 of $500 goal	https://www.gofundme.com/f/support-for-seniors-at-bruyere-during-covid19	Gloucester	ON	Gloucester, ON
342	PPE		Protect Hospital Front Liners vs Covid-19	April 19, 2020	Elsa Cailin is organizing this fundraiser.Created April 19, 2020Medical, Illness & Healing"UmmunganNuevaVizcaya-Canada"¬†is mobilizing a fund raising campaign to help protect the hospital front liners of Regional 2 Trauma and Medical Centre (R2TMC), Bayombong, Nueva Vizcaya, Philippines and other hospitals within the province and other jurisdictions. We will provide Personal Protective Equipments…	$320 raised of $2,000 goal	$320 of $2,000 goal	https://www.gofundme.com/f/protect-front-liners-in-hospitals	North York	ON	North York, ON
343	ICHAR		COVID-19 EMERGENCY RELIEF FOR AFRICA	April 9, 2020	Duro Akinremi is organizing this fundraiser.Created April 9, 2020Medical, Illness & Healing¬†We are raising funds for A&A Medical Healthcare Supplies Aid, This organization provides free medical supply and free healthcare services to third world countries. ¬†This organization is in constant need of financial aids which enables it to ship life saving medical equipments.Please click on the followin…	$307 raised of $10,000 goal	$307 of $10,000 goal	https://www.gofundme.com/f/covid19-emergency-relief-for-africa			,
344	CHAR		One Love Organization COVID-19 Fundraising	April 8, 2020	Team fundraiserBo Yang and 2 others are organizing this fundraiser on behalf of Usc Verdugo Hills Hospital Foundation.¬†¬†Donations are 100% tax deductible.Created April 8, 2020Medical, Illness & HealingWho are we? Hello everyone, we are students from La Canada High School(Los Angeles) and YK Pao School(School in Shanghai, China). My name is Bo Yang(Organizer) and my team members are Xinmo Chen a…	$1,640 raised of $1,500 goal	$1,640 of $1,500 goal	https://www.gofundme.com/f/covid19-fundraising-one-love-organization	La Canada Flintridge	CA	La Canada Flintridge, CA
345	CHAR		Donate 10% of transit money to COVID-19 crisis	March 26, 2020	Ekta Kumar is organizing this fundraiser on behalf of Food Banks Canada.¬†¬†Donations are 100% tax deductible.Created March 26, 2020Volunteer & ServiceI am a software developer working with a bank and I feel thankful that my company allows me the opportunity to work from home during this COVID-19 pandemic. But some of us are not as lucky and are unable to afford basic necessities like food. There…	$600 raised of $2,000 goal	$600 of $2,000 goal	https://www.gofundme.com/f/donate-10-of-transit-money-to-covid19-crisis	Mississauga	ON	Mississauga, ON
346	ICHAR		Tous contre le COVID-19 au Togo	April 22, 2020	Team fundraiserVal√®re K. Atitsogbé and 2 others are organizing this fundraiser.Created April 22, 2020Volunteer & ServiceJeunes Volontaires pour le Développement JVD est un organisme sans but lucratif qui oeuvre¬†depuis quelques années dans la lutte contre la pauvreté au Togo et a son si√®ge social au Canada.Comme vous le savez, la pandémie de COVID-19 a un impact néfaste sur la vie socio-économi…	$125 raised of $1,000 goal	$125 of $1,000 goal	https://www.gofundme.com/f/tous-contre-le-covid19-au-togo	Gatineau	QC	Gatineau, QC
347	PPE		Ridge Meadows Hospital COVID-19 Donation	March 28, 2020	Team fundraiserHanwen Zhang and 2 others are organizing this fundraiser on behalf of Lei Zhao.Created March 28, 2020Medical, Illness & HealingOur team consists of three high school students who want to support our local medical teams in Ridge Meadows Hospital to combat COVID-19. One of our family friends works at the Eagle Ridge Hospital and she says that many Canadian hospitals are facing a shor…	$4,581 raised	$4,581	https://www.gofundme.com/f/ppe-for-frontline-workers-in-bc	Maple Ridge	BC	Maple Ridge, BC
348	CHAR		Bryden and Lacroix for Food Bank and Red Cross	April 3, 2020	Lindsay Bryden is organizing this fundraiser.Created April 3, 2020Creative Arts, Music & Film*EDIT*With the continuing pandemic crisis affecting those most in need and the recent tragedy in Nova Scotia, Fred and Lindsay have decided to redirect their Go Fund Me to raise money for the Ottawa Food Bank and the Red Cross fund for the NS victims.Performing as part of the National Arts Centre of Canad…	$515 raised of $1,000 goal	$515 of $1,000 goal	https://www.gofundme.com/f/canada-performs-bryden-and-lacroix	Ottawa	ON	Ottawa, ON
349	PPE		Ask The Doctor COVID-19 PPE Fund	April 1, 2020	Prakash Chand is organizing this fundraiser.Created April 1, 2020Medical, Illness & HealingThe Ask The Doctor Foundation¬† was created on April 1st, 2020 to help protect Doctors, Nurses and all Hospital staff in the United States and Canada with personal protective equipment (PPE) during their fight against COVID-19 (coronavirus).It was established by the founders of AskTheDoctor.com¬† a platform…	$1,680 raised of $2,000 goal	$1,680 of $2,000 goal	https://www.gofundme.com/f/ask-the-doctor-covid19-ppe-fund	Chicago	IL	Chicago, IL
350	NULL		Help RRT US Donate Food Boxes To Covid-19 Victims!	April 21, 2020	Cook E Burra NA is organizing this fundraiser.Created April 21, 2020Community & NeighborsDonate an RRT Food Box today and feed a family in need! ($60 value) ¬†¬† Rapid Relief Team US have stepped in to support those affected by the Novel Coronavirus (COVID-19) outbreak, by donating RRT‚Äôs signature Food Boxes¬† to families and individuals impacted by COVID-19 Pandemic. ¬†¬† The Food Boxes are fi…	$1,285 raised of $300,000 goal	$1,285 of $300,000 goal	https://www.gofundme.com/f/donaterrtfoodbox	Medina	OH	Medina, OH
351	NULL		Covid-19 Protection for Border Cities	May 8, 2020	SMNE SMNE is organizing this fundraiser.Created May 8, 2020Volunteer & ServiceThe I‚Äôm Human Response to Covid-19 team has been working for over a month now to address the global spread of the coronavirus, now starting to affect Ethiopians. The number of cases and deaths in Ethiopia are increasing and are expected to continue to grow until it reaches its peak. It is our hope to reduce that peak …	$1,682 raised of $100,000 goal	$1,682 of $100,000 goal	https://www.gofundme.com/f/covid19-protection-for-border-cities	Stillwater	MN	Stillwater, MN
352	BIZ		Timbercreek COVID-19 Small Business Program	April 29, 2020	Timbercreek Giving Program is organizing this fundraiser.Created April 29, 2020Business & EntrepreneursTimbercreek COVID-19 Small Business Support ProgramAs the COVID_19 pandemic persists, Canadians are coming together to help mitigate the impact of the crisis coast to coast, including supporting small businesses where and when possible. Small businesses are the backbone of the Canadian economy a…	$12,500 raised of $25,000 goal	$12,500 of $25,000 goal	https://www.gofundme.com/f/timbercreek-covid-19-small-business-program	Toronto	ON	Toronto, ON
353	CHAR		Liv & Owen's Run for Women's Shelters Canada	May 10, 2020	Liv Bradley is organizing this fundraiser on behalf of Women's Shelters Canada.¬†¬†Donations are 100% tax deductible.Created May 10, 2020Community & NeighborsDuring this period of isolation we have been hearing a lot about domestic violence.Isolation is one of the most common tactics used by abusers to assert control over the victim‚Äôs life. The measures put in place to slow the spread of COVID-…	$771 raised of $500 goal	$771 of $500 goal	https://www.gofundme.com/f/liv-amp-owen039s-run-for-women039s-shelters-canada	Thunder Bay	ON	Thunder Bay, ON
354	CHAR		Care Packages for Youth in Need During COVID-19	May 21, 2020	Nana Agy is organizing this fundraiser.Created May 21, 2020Babies, Kids & FamilyThe COVID-19 pandemic has brought disruptions to many people's lives. This unexpected event is causing uncertainty and concern across the country. Although the Government of Canada has taken exceptional steps to ensure people are financially supported during these trying times, including emergency relief funds for adu…	$1,210 raised of $3,500 goal	$1,210 of $3,500 goal	https://www.gofundme.com/f/care-packages-youth-in-need	North York	ON	North York, ON
355	CHAR		Covid-19 Relief : North York Harvest Food Bank	April 16, 2020	GS1 Canada is organizing this fundraiser on behalf of North York Harvest Food Bank.¬†¬†Donations are 100% tax deductible.Created April 16, 2020Other Given the current situation with Covid-19, we encourage you to support the North York Harvest Food Bank in place of our annual Spring Food Drive.¬† Monetary donations will allow¬† for the purchase of food in large quantities directly from manufacture…	$900 raised of $1,000 goal	$900 of $1,000 goal	https://www.gofundme.com/f/covid19-relief-north-york-harvest-food-bank	North York	ON	North York, ON
356	CHAR		COVID-19 response-fundraising for Second Harvest	April 7, 2020	Sapna Kaushal is organizing this fundraiser on behalf of Second Harvest.¬†¬†Donations are 100% tax deductible.Created April 7, 2020Volunteer & ServiceEveryone is impacted by the ongoing COVID-19 situation, but most impacted are those who depend on others for food. We, as a team can help Second Harvest who are Canada‚Äôs largest food rescue charity.¬† Dharmesh' self-haircut question is now a widel…	$1,500 raised of $1,000 goal	$1,500 of $1,000 goal	https://www.gofundme.com/f/Dharmeshs-self-haircut-fundraising	Pickering	ON	Pickering, ON
357	CHAR		Relief for Covid-19 Crisis	March 19, 2020	Eloth Paulito is organizing this fundraiser.Created March 19, 2020Community & Neighbors Many people in this community are poor and are experiencing hardships in life. Now, most of them lost their jobs too. Unlike in Canada where we can apply for EI, in the Philippines, they can‚Äôt. There is very little to no help at all from the government. ¬† My heart bleeds for this people so I initially sent …	$1,674 raised of $5,000 goal	$1,674 of $5,000 goal	https://www.gofundme.com/f/relief-for-covid19-crisis	Calgary	AB	Calgary, AB
358	ICHAR		COVID-19 : Appel √† contribution	April 13, 2020	Miché Ouedraogo is organizing this fundraiser on behalf of Yannick Ziba.Created April 13, 2020Medical, Illness & HealingAppel √† contribution volontaire pour soutenir la lutte contre le COVID-19 au Burkina Faso.Selon les statistiques disponibles, le Burkina Faso est le 5e pays en Afrique le plus touché par la pandémie liée au COVID-19. Au regard de cette crise sanitaire, le Mouvement patriotique …	$1,503 raised of $10,000 goal	$1,503 of $10,000 goal	https://www.gofundme.com/f/e6cqn-covid19-appel-a-contribution	Quebec	Canada	Quebec, Canada
359	CHAR		1000 Reps For COVID-19	March 31, 2020	Wallace Wahidi is organizing this fundraiser on behalf of UNITED WAY OF CANADA - CENTRAIDE CANADA.¬†¬†Donations are 100% tax deductible.Created March 31, 2020Accidents & Emergencies With the recent efforts and causes to support the battle against COVID-19, Social Distancing has been one of the best practices to manage and prevent the spread of this virus in our community.¬†Much of the isolation h…	$490 raised of $1,000 goal	$490 of $1,000 goal	https://www.gofundme.com/f/1000RepsForCOVID	Ottawa	ON	Ottawa, ON
360	CIN		Helping a Refugee Family during Covid-19 Outbreak	March 14, 2020	Shoaib-Hasan Shaikh is organizing this fundraiser.Created March 14, 2020Community & NeighborsIn short, I was contacted yesterday by a refugee family saying that they had a hard time paying for this month's rent, and that they struggled with last month's rent as well.¬†I'm looking to collect a minimum of $150 for this family's rent.¬†Additional information:I am pursuing a Master's at McGill Univer…	$270 raised of $150 goal	$270 of $150 goal	https://www.gofundme.com/f/helping-a-refugee-family-during-covid19-outbreak	Brossard	QC	Brossard, QC
361	ICHAR		Support Ecuadorian families during COVID-19 crisis	March 31, 2020	Alejandra Collantes is organizing this fundraiser.Created March 31, 2020Community & NeighborsHi All,¬†My name is Alejandra Collantes. I am originally from Ecuador, living in Canada.¬†Cadeate is a small rural community near the coast of Ecuador - the place which I call home.¬† Its people are low income families whose means for surviving rely on performing daily activities like toquilla straw weavi…	$540 raised of $1,000 goal	$540 of $1,000 goal	https://www.gofundme.com/f/support-ecuadorian-families-during-covid19-crisis	Vancouver	BC	Vancouver, BC
362	ICHAR		Kami di Kanada Dukung Lawan COVID-19 (PMI)	April 12, 2020	PERMAI BC ASSOCIATION is organizing this fundraiser.Created April 12, 2020Medical, Illness & Healing KAMI DI KANADA DUKUNG LAWAN COVID-19 (PMI)In spite of the necessity to self-isolate during the COVID-19 crisis, millions of Indonesians can‚Äôt afford to stay at home given their jobs and financial obligations. Our front-line medical personnel are under-equipped, while millions of low-income famil…	$930 raised of $10,000 goal	$930 of $10,000 goal	https://www.gofundme.com/f/kami-di-kanada-dukung-lawan-covid19-pmi			,
363	ICHAR		Kami di Kanada Dukung Lawan COVID-19 (KitaBisa)	April 12, 2020	PERMAI BC ASSOCIATION is organizing this fundraiser.Created April 12, 2020Medical, Illness & Healing KAMI DI KANADA DUKUNG LAWAN COVID-19 (KITABISA)In spite of the necessity to self-isolate during the Covid-19 crisis, millions of Indonesians can‚Äôt afford to stay at home given their jobs and financial obligations. Our front-line medical personnel are under-equipped, while millions of low-income …	$850 raised of $10,000 goal	$850 of $10,000 goal	https://www.gofundme.com/f/kami-di-kanada-dukung-lawan-covid19-kitabisa			,
364	ICHAR		Kami di Kanada Dukung Lawan COVID-19 (Calindo)	April 12, 2020	PERMAI BC ASSOCIATION is organizing this fundraiser.Created April 12, 2020Medical, Illness & Healing KAMI DI KANADA DUKUNG LAWAN COVID-19 (Calindo)In spite of the necessity to self-isolate during the COVID-19 crisis, millions of Indonesians can‚Äôt afford to stay at home given their jobs and financial obligations. Our front-line medical personnel are under-equipped, while millions of low-income f…	$955 raised of $10,000 goal	$955 of $10,000 goal	https://www.gofundme.com/f/Kami-di-Kanada-dukung-lawan-covid19-calindo			,
365	NULL		Domestic Violence	April 30, 2020	LEEANNA Canada is organizing this fundraiser.Created April 30, 2020Accidents & EmergenciesOn February 23, 2020 my son Michael in Austin Texas, was tragically burned with hot boiling water on 10% of his body by then girlfriend and mother of his child¬† in a lovers quarrel. He awoke to her throwing boiling water on him, hitting him with a pot and yelling that she was going to stab and kill him. She…	$570 raised of $5,000 goal	$570 of $5,000 goal	https://www.gofundme.com/f/5zx8p-domestic-violence	Fresno	CA	Fresno, CA
366	PPE		EPP- Insumos M√©dicos A Tecate	April 13, 2020	Fabiola Gordillo is organizing this fundraiser.Created April 13, 2020Medical, Illness & HealingMi nombre es Fabiola Gordillo, ciudadana Tecatense¬† actualmente radico en Winnipeg, Manitoba, Canad√°. Yo al igual que ustedes me preocupo por la situaci√≥n que atraviesan nuestros héroes sin capa en los hospitales, sin¬† equipo de protecci√≥n personal.¬†¬†Tengo familiares, amigos, conocidos que estan …	$480 raised of $900 goal	$480 of $900 goal	https://www.gofundme.com/f/tecate-ayuda-a-sus-heroes-a-combatir-covid-19	Winnipeg	MB	Winnipeg, MB
367	char		Help Support Mental Health During COVID-19	April 27, 2020	Evangeline Liao is organizing this fundraiser on behalf of Canadian Mental Health Association, Ont..¬†¬†Donations are 100% tax deductible.Created April 27, 2020Community & NeighborsDue to COVID-19 and the lockdown in all of our communities, many have experienced a decline in mental health. This can be due to the isolation, the uncertain economic conditions, or the lack of access to traditional me…	$220 raised of $1,000 goal	$220 of $1,000 goal	https://www.gofundme.com/f/help-support-mental-health-during-covid-19	Mississauga	ON	Mississauga, ON
368	char		Covid-19 Relief Aid	April 18, 2020	Deena Theodora is organizing this fundraiser.Created April 18, 2020Community & NeighborsGrowing¬†up¬†I¬†witnessed¬†my¬†parents¬†taking¬†care of¬†those¬†most¬†vulnerable including:¬†seniors,¬†children¬†and¬†the¬†disabled.They¬†always¬†instilled¬†in¬†me¬†the¬†importance¬†of¬†helping¬†those¬†most vulnerable.In¬†light¬†of¬†the¬†current¬†pandemic¬†of¬†the¬†Covid-19 crisis I felt that it was my moral¬†…	$942 raised of $5,000 goal	$942 of $5,000 goal	https://www.gofundme.com/f/xb6vb4-covid19-relief-aid	Mississauga	ON	Mississauga , ON
369	NULL		JC Old Boys Big Brother COVID-19 RESCUE PLAN	May 16, 2020	Jamaica College Old Boys Association is organizing this fundraiser.Created May 16, 2020Education & Learning My fellow JC old boys. Let me start by first wishing that you, your family and your loved ones are all safe during this most unusual time. We have all been affected by this Covid 19 pandemic and our beloved Jamaica College is no different. Right now we are under extreme pressure to keep the…	$925 raised of $20,000 goal	$925 of $20,000 goal	https://www.gofundme.com/f/jc-old-boys-big-brother-covid19-rescue-plan	Pembroke Pines		Pembroke Pines,
370	CHAR		Primoris Canada Food Bank Fundraiser - YEG	April 23, 2020	Primoris Canada is organizing this fundraiser on behalf of Edmonton's Food Bank.¬†¬†Donations are 100% tax deductible.Created April 23, 2020Community & NeighborsThe impact of prolonged low oil prices is expected to put people out of work past the eventual end of the pandemic lockdown, with the Government of Alberta preparing for an unemployment rate as high as 25%. The COVID-19 pandemic has also …	$800 raised of $3,500 goal	$800 of $3,500 goal	https://www.gofundme.com/f/primoris-canada-food-bank-fundraiser-yeg	Edmonton	AB	Edmonton, AB
371	CHAR		Walker Sisters & Family for COVID-19 Response Fund	April 8, 2020	Kelsey Rodricks is organizing this fundraiser on behalf of Food Banks Canada.¬†¬†Donations are 100% tax deductible.Created April 8, 2020Accidents & EmergenciesLet's join together as a family to raise money to benefit those less fortunate. Any donation will help make an impact.More information about Food Banks Canada: Food Banks Canada provides national leadership to relieve hunger today and preve…	$690 raised of $500 goal	$690 of $500 goal	https://www.gofundme.com/f/walker-sisters-amp-family-for-covid19-response-fund	West Toronto	ON	West Toronto , ON
372	CHAR		LJP COVID-19 Emergency Response Program	April 5, 2020	Lenox Shuman LJP Support is organizing this fundraiser.Created April 5, 2020Medical, Illness & HealingObjective.¬† This is an initiative of the Liberty & Justice Party Guyana and its volunteers and supporters in the diaspora.¬† Our objective is to raise funds to address the emergency needs of Indigenous and Hinterland communities caused by the COVID-19 crisis. These communities will be the least …	$655 raised of $50,000 goal	$655 of $50,000 goal	https://www.gofundme.com/f/ljp-covid19-emergency-response-program	Thornhill	ON	Thornhill, ON
373	CHAR		Canadian DJ COVID-19 Support Fund	May 14, 2020	Pull Up! Toronto is organizing this fundraiser.Created May 14, 2020Community & Neighbors During this challenging time, DJs have been contributing greatly to our mental wellbeing. Heightened time indoors means folks are looking increasingly towards digital entertainment for a sense of community. DJs worldwide are stepping up to the plate by creating mood-lifting mixes and live sets.For the most pa…	$575 raised of $2,000 goal	$575 of $2,000 goal	https://www.gofundme.com/f/canadian-dj-covid19-support-fund	North York	ON	North York, ON
374	ICHAR		COVID-19 Financial Relief for Guinea-Bissau	April 13, 2020	Sylvia LeBlanc is organizing this fundraiser.Created April 13, 2020Community & Neighbors Hi my name is Sylvia Panschow, from Canada. Ten months ago I began a friendship with Chris Oinaka, a business owner in Guinea-Bissau, Africa. We met in a social media group called¬†‚ÄúIsrael Defenders‚Äù.¬† He and a large number of other entrepreneurs¬†both young and old, line the streets of his city.¬† Busin…	$465 raised of $5,000 goal	$465 of $5,000 goal	https://www.gofundme.com/f/relief-for-small-business-owners-in-guineabissau			,
375	NULL		AFGHANISTAN COVID-19	April 28, 2020	Khaja Massoud is organizing this fundraiser.Created April 28, 2020Volunteer & Service Salam Alikum Everyone,Brothers and Sisters! since we are in the U.S or Canada we don‚Äôt have faced with lack of food or poverty as our brothers have in Afghanistan. As we know due to the COVID-19 the Afghanistan government has shut down everything which is too much difficult especially ¬†for poor people in Afgh…	$300 raised of $5,000 goal	$300 of $5,000 goal	https://www.gofundme.com/f/nk877-afghanistan-covid19	Rancho Cordova	CA	Rancho Cordova, CA
376	CHAR		Ottawa Kids Raising Money For Covid 19	May 13, 2020	Andres LSV is organizing this fundraiser on behalf of Partners In Health Canada.¬†¬†Donations are 100% tax deductible.Created May 13, 2020Accidents & Emergencies Want to join me and my Grade 6 class in making a difference? ¬†We are from St. Rose of Lima Elementary School and we are trying to raise $1,000 to benefit Partners In Health Canada, and any donation will help make an impact for other peo…	$170 raised of $1,000 goal	$170 of $1,000 goal	https://www.gofundme.com/f/ottawa-kids-raising-money-for-covid-19	Nepean	ON	Nepean, ON
377	NULL		Fighting back!: Domestic abuse during COVID-19	April 7, 2020	Katherine Carsley Lacroix is organizing this fundraiser.Created April 7, 2020Volunteer & ServiceThe rise in domestic violence across¬† Canada and the United Kingdom due to confinement measure lockdown requires urgent attention. Charities combatting domestic violence need money to deal with the situation NOW. Every little bit counts!For the past forty years, Fife Women's Aid has been offering refu…	¬£135 raised of ¬£50 goal	¬£135 of ¬£50 goal	https://www.gofundme.com/f/fighting-back-domestic-abuse-during-covid19	University of Saint Andrews	Scotland	University of Saint Andrews, Scotland
378	CHAR		Primoris Canada Food Bank Fundraiser - YXT	April 23, 2020	Primoris Canada is organizing this fundraiser on behalf of THE KITIMAT FOOD BANK SOCIETY.¬†¬†Donations are 100% tax deductible.Created April 23, 2020Community & NeighborsThe impact of prolonged low oil prices is expected to put people out of work past the eventual end of the pandemic lockdown, with the Government of Alberta preparing for an unemployment rate as high as 25%. The COVID-19 pandemic …	$850 raised of $3,500 goal	$850 of $3,500 goal	https://www.gofundme.com/f/primoris-canada-food-bank-fundraiser-yxt	Edmonton	AB	Edmonton, AB
379	ICHAR		The White Cloth Initiative: Covid19 Relief	April 28, 2020	Niki Micevic is organizing this fundraiser on behalf of Serbs for Serbs Canada.¬†¬†Donations are 100% tax deductible.Created April 28, 2020Accidents & EmergenciesWith the impact of COVID-19 around the globe, I wanted to do my part and help those in need in Serbia, a place that holds a very special place in my heart, to relieve any stress I can during these trying times.Every dollar counts and wil…	$770 raised of $3,000 goal	$770 of $3,000 goal	https://www.gofundme.com/f/the-white-cloth-initiative-covid19-relief	Toronto	ON	Toronto, ON
380	ICHAR		Ajudando Brasileiros contra o Covid-19	April 18, 2020	Renato Moura is organizing this fundraiser.Created April 18, 2020Accidents & EmergenciesThe purpose of this fundraiser is to help people in need in Brazil, a difficult battle to fight on normal days, imagine fighting it during the Covid-19 pandemic? Please help us to help others. We are so blessed to be in a country like Canada, it costs nothing to donate a little for the most needy people.Read m…	$430 raised of $1,000 goal	$430 of $1,000 goal	https://www.gofundme.com/f/ajudando-brasileiros-contra-o-covid19	Toronto	ON	Toronto, ON
381	ICHAR		COVID-19 Relief Philippines	April 22, 2020	Claudeth C Galsim is organizing this fundraiser on behalf of Jeffrey Aldred.Created April 22, 2020Accidents & EmergenciesMy name is Claudeth Galsim. I am 37 years of age. My homes are Toronto Ontario Canada and Bayambang, Pangasinan Philippines.¬†In 2018 I decided to take some time away from the corporate life to return to my town. My father was sick and needed my help. The village I call home ne…	$335 raised of $1,000 goal	$335 of $1,000 goal	https://www.gofundme.com/f/finishing-a-shelter-for-abused-women-and-children			,
382	BIZ		Save BORDER BOB'S impacted by COVID-19 Virus	May 21, 2020	Robert Neuenschwander is organizing this fundraiser.Created May 21, 2020Business & EntrepreneursBorder Bob's, in International Falls,¬† Minnesota is the "Last Building in the U.S." before crossing the bridge into Ft. Frances, Ontario. We've served the traveling public here for 42 years. We are a "small business" in a very large building, with a lot of off-season overhead. Our business base consis…	$1,660 raised of $299,000 goal	$1,660 of $299,000 goal	https://www.gofundme.com/f/please-help-save-border-bob039s-int039l-falls-mn	International Falls	MN	International Falls, MN
383	BIZ		Oh Canada Eh? Ottawa Performer Fund	May 15, 2020	Team fundraiserMeaghan Chapin and 2 others are organizing this fundraiser.Created May 15, 2020Creative Arts, Music & FilmAt Totally Legit Productions, our goal has always been to bring paid theatre opportunities to the artists and performers of the Ottawa region. And although we were able to do just that with our first season of Oh Canada Eh? Ottawa Dinner Show in 2019, the COVID-19 pandemic has …	$650 raised of $5,000 goal	$650 of $5,000 goal	https://www.gofundme.com/f/oh-canada-eh-ottawa-performer-fund	Russell	ON	Russell, ON
384	ICHAR		PAKISTAN COVID-19 EMERGENCY RELIEF	April 1, 2020	SacredHand Canada is organizing this fundraiser.Created April 1, 2020Community & Neighbors¬† Help Support COVID-19 Emergency Relief Food Drive for Pakistan!¬†¬† ¬† ¬† ¬† ¬† ¬† ¬† ¬† ¬† ¬† ¬† ¬† ¬† ¬† ¬† ¬† ¬† ¬† ¬† ¬† Fellow Pakistanis Need Our Help!¬† ¬† ¬† ¬† ¬†¬† ¬† ¬† ¬† ¬†In the Name of God, The Most Gracious & The Most Merciful.Get to Know About the Cause¬†Greetings! SacredHand Canada wants…	$370 raised of $15,000 goal	$370 of $15,000 goal	https://www.gofundme.com/f/pakistan-covid19-emergency-relief	Mississauga	ON	Mississauga, ON
385	CHAR		Covid-19: Help The Mississauga Food Bank!	April 20, 2020	Fez Ali is organizing this fundraiser on behalf of The Mississauga Food Bank.¬†¬†Donations are 100% tax deductible.Created April 20, 2020Community & NeighborsTHE SITUATION: This campaign is raising money to benefit The Mississauga Food Bank, in Ontario, Canada, and any donation will help make an impact. Due to Covid-19, many families are being left unfed, as many have lost their jobs and have no …	$310 raised of $10,000 goal	$310 of $10,000 goal	https://www.gofundme.com/f/help-the-mississauga-food-bank	Mississauga	ON	Mississauga, ON
386	CHAR		Donating to Canada's Food Bank	March 29, 2020	Raghav Bassi is organizing this fundraiser on behalf of Sunnybrook Health Sciences Centre Foundation.¬†¬†Donations are 100% tax deductible.Created March 29, 2020Medical, Illness & HealingAs the coronavirus pandemic continues to grow and effect the lives of hundreds of people within our community, many people do not have access to food and everyday necessities during this unprecedented time. In ad…	$230 raised of $500 goal	$230 of $500 goal	https://www.gofundme.com/f/donating-canadas-food-bank			,
387	CIN		HOMELESS DURING COVID-19 PANDEMIC	May 7, 2020	Andrew Gould is organizing this fundraiser.Created May 7, 2020Community & Neighbors This last December I was accepted into a CMHA Homes First program. This is a subsidy program that allowed me to find a place up to $1200 per month all inclusive. I saw 6 places I liked, filled out the rental applications and submitted them to CMHA to solidify for me. Needless to say, this was UNSUCCESSFUL and then…	$190 raised of $30,000 goal	$190 of $30,000 goal	https://www.gofundme.com/f/2020763c1c	Newmarket	ON	Newmarket, ON
388	NULL		ForHerCosmetics COVID-19 Fundraiser	May 11, 2020	Team fundraiserAlyssa Spacee and Nya Williams are organizing this fundraiser.Created May 11, 2020Business & Entrepreneurs#SmallBusinessReliefSmall businesses are vital to our economy and to the quality of life in our communities. As COVID-19 precautions continue to roll-out, many of them are now forced to close their doors. ForHerCosmetics is an all natural, vegan and cruelty-free cosmetic line b…	$140 raised of $1,000 goal	$140 of $1,000 goal	https://www.gofundme.com/f/forhercosmetics	Detroit	MI	Detroit, MI
389	NULL		Save Bangladesh Covid 19 Victims - Save humanity	26-May-20	K Ali is organizing this fundraiser.Created 6 days agoVolunteer & ServiceCorona Street Asia is an initiative with Teams of volunteers from USA, Canada, UK, Georgia and Bangladesh, started the mission called "Safe Nation" to help Covid victims and people living below the poverty line distribute food and healthcare products.Corona Street Asia is aiming to support families in Bangladesh because we k…	¬£140 raised of ¬£50,000 goal	¬£140 of ¬£50,000 goal	https://www.gofundme.com/f/save-bangladesh-save-lives	Redditch	West Midlands	Redditch, West Midlands
390	PPE		Making and Donating Masks to Help Fight COVID-19	April 11, 2020	Joseita Tesolin is organizing this fundraiser.Created April 11, 2020Medical, Illness & HealingIn response to the COVID-19 mask-shortage in many parts of the world, we want to start an international movement of DIY mask-making and donating to individuals and organizations in need.This DIY mask design was created by scientists at Hong Kong University-Shenzen Hospital and the Science Park, and has b…	$120 raised of $1,000 goal	$120 of $1,000 goal	https://www.gofundme.com/f/masks-for-essential-workers-amp-community-members	Toronto	ON	Toronto, ON
391	NULL		MENTAL HEALTH SUPPORT FOR CHILDREN COVID-19	April 5, 2020	Jay Berk is organizing this fundraiser.Created April 5, 2020Medical, Illness & HealingWhat Happened ?Due to the COVID -19 virus, there are many, many people out of work..¬† As the owner of a small business, a psychological practice, that services 70% children and adolescents, we have found that many people are facing loss of health insurance, loss of funds, and yet increasingly stressful situatio…	$1,310 raised of $25,000 goal	$1,310 of $25,000 goal	https://www.gofundme.com/f/mental-health-support-for-children-covid19	Beachwood	OH	Beachwood, OH
392	CHAR		Help Karsten & Support Food Banks Canada	May 6, 2020	Karsten Hugenholtz is organizing this fundraiser on behalf of Food Banks Canada.¬†¬†Donations are 100% tax deductible.Created May 6, 2020Community & NeighborsOver past few years, as we approach my birthday, I like to try to find a way to support an important cause or organization.¬† This year, given the impact of COVID-19, I would like to help support Food Banks Canada.My goal is to raise $1500 b…	$770 raised of $1,500 goal	$770 of $1,500 goal	https://www.gofundme.com/f/karstens-campaign-for-food-banks-canada	Calgary	AB	Calgary, AB
393	PPE		Prescott-Russell - Covid-19 PPE for the Front Line	April 12, 2020	Eastern Ontario Drones Corp. EODroneCorps. is organizing this fundraiser.Created April 12, 2020Medical, Illness & HealingThe United Counties of Prescott-Russell are in urgent need of Personal Protective Equipment to help reduce the spread of Covid-19.The need spans not only our front line Health Care Hero's who put themselves at risk on a daily basis and need medical quality PPE in order to safel…	$650 raised of $20,000 goal	$650 of $20,000 goal	https://www.gofundme.com/f/prescottrussell-covid19-ppe-for-the-front-line	Vankleek Hill	ON	Vankleek Hill, ON
394	ICHAR		COVID-19 threatens Amazon indigenous communities.	April 14, 2020	Xavier Valverde is organizing this fundraiser.Created April 14, 2020Medical, Illness & HealingThe COVID-19 pandemic has devastated the South American nation of Ecuador.¬† In the Ecuadorian Amazon region, rural indigenous communities are at risk of eradication¬† due to their traditional communal lifestyle, dwindling food supplies, and scarce medical services. The risk of an outbreak in these commu…	$350 raised of $10,000 goal	$350 of $10,000 goal	https://www.gofundme.com/f/covid19-threatens-amazon-indigenous-communities	Vancouver	BC	Vancouver, BC
395	CHAR		Tutoring for COVID-19	April 9, 2020	Brian Choja is organizing this fundraiser on behalf of London Health Sciences Foundation.¬†¬†Donations are 100% tax deductible.Created April 9, 2020Medical, Illness & HealingWant to join me in making a difference? I'm raising money by running online tutoring sessions for those in need of help with Math and Physics to benefit the London Health Sciences Foundation (LHSF) - COVID-19 Response Fund. A…	$345 raised of $500 goal	$345 of $500 goal	https://www.gofundme.com/f/tutoring-for-covid19	London	ON	London, ON
396	CIN		Help local family "on the ropes" due to COVID-19.	26-May-20	Jacqueline Barnett is organizing this fundraiser.Created 5 days agoBusiness & EntrepreneursMily and Ralph have made quite an impact on the Vernon community during their three short years here. I know many people (myself included) can attest to the fantastic support and encouragement of both upon entering their 9Round franchise. Mily and Ralph have a unique way of making you feel like family. They…	$320 raised of $5,000 goal	$320 of $5,000 goal	https://www.gofundme.com/f/help-local-family-quoton-the-ropesquot	Vernon	BC	Vernon, BC
397	NULL		Canada 2021 - SoM	April 14, 2020	Dominique Nisbet is organizing this fundraiser.Created April 14, 2020Education & LearningFor a while now I have wanted to do something with my passion for music. Ever since I was a young girl I knew that God wanted me to do something in the worship ministry and that this is what His plan is for my life. I have been accepted into a School of Ministry in Toronto, Canada which is going to help me de…	¬£215 raised of ¬£1,000 goal	¬£215 of ¬£1,000 goal	https://www.gofundme.com/f/mkcq4-worship-school	Portlethen	Scotland	Portlethen, Scotland
398	CHAR		Call for COVID-19 Support 4 Trans folks in UG & CA	April 4, 2020	Adebayo Quinitiiti is organizing this fundraiser.Created April 4, 2020Community & NeighborsA CALL FOR SUPPORT TOWARDS THE MOST VULNERABLE COMMUNITIES HIT BY THE COVID19 EPIDEMIC & CRISIS.*Raricanow is a non profit organisation with a soul aim of Promoting Human Rights for all LGBTIQ+ refugees in Canada and to raise awareness about the current gaps in service and struggles for this unique populati…	$200 raised of $5,000 goal	$200 of $5,000 goal	https://www.gofundme.com/f/call-for-covid19-support-4-trans-folks-in-ug-amp-ca	Edmonton	AB	Edmonton, AB
399	NULL		Open-Source and Low Cost Ventilator COVID-19	April 1, 2020	Fernando Buarque is organizing this fundraiser.Created April 1, 2020Medical, Illness & HealingNanoVentex CUBE - Universal Open-Source Low Cost Ventilator¬†1. Project Overview¬†The NanoVentex Cube is a low cost, emergency hospital ventilator. It is primarily designed to be manufactured by a 3D printer but has also the potential of immediate evolution to plastic injection by low or high scale manuf…	$150 raised of $100,000 goal	$150 of $100,000 goal	https://www.gofundme.com/f/mn-smart-products	Newport	MN	Newport, MN
400	ICHAR		Food Supplies for COVID-19 affected Filipinos!	April 2, 2020	Vendhumar Humol is organizing this fundraiser.Created April 2, 2020Accidents & Emergencies Hello!¬† As we all know, COVID-19 has affected billions and billions of lives all throughout the world. I currently reside in Canada which has been handling the pandemic really well. Unfortunately, not all of us have the same privileges as others. I am aiming to start a fundraiser to send money to those in …	$110 raised of $5,000 goal	$110 of $5,000 goal	https://www.gofundme.com/f/food-supplies-for-covid19-affected-filipinos			,
401	CHAR		(COVID-19) Acheter 500 portables pour les √©l√®ves.	April 1, 2020	Team fundraiserPatrick Simard and 2 others are organizing this fundraiser on behalf of Steven Russell.Created April 1, 2020Education & Learning FRAN√áAIS (English below)Nous avons créé une plateforme d'apprentissage en ligne qui peut √™tre déployée dans n'importe quel établissement d‚Äôenseignement.¬† Elle comprend, entre autres, un syst√®me de classes virtuelles par vidéoconférence et plusieurs …	$75 raised of $200,000 goal	$75 of $200,000 goal	https://www.gofundme.com/f/buy-500-computers-for-school	Trois-Riviéres	QC	Trois-Riviéres, QC
402	NULL		COVID-19 Financial Loss Recovery	March 25, 2020	Peter Solomon Kovacs is organizing this fundraiser on behalf of Peter Kovacs.Created March 25, 2020Accidents & Emergencies Peter's story - My small businesses affected by coronavirus #SmallBusinessRelief ¬† On December 5, 2019 I became a U.S. citizen after a very long 14 year waiting period. I was raised in Canada as the children of immigrants from Hungary and surprisingly am now reliving the exp…	$1,030 raised of $500 goal	$1,030 of $500 goal	https://www.gofundme.com/f/covid19-financial-loss-recovery	Dayton	OH	Dayton, OH
403	NULL		COVID-19 shutdown assistance: school fund	March 25, 2020	Amber Sands is organizing this fundraiser.Created March 25, 2020Education & LearningI need help. I have been in graduate school since August 2018 working towards my Masters in Occupational Therapy. I had everything planned out so perfectly to survive 2 years without an income, while still being able to support my mom from afar. I was in the home stretch, too. We had 2 weeks left of one clinical p…	$390 raised of $4,000 goal	$390 of $4,000 goal	https://www.gofundme.com/f/rd3hc-help-amber-graduate	Marysville	WA	Marysville, WA
404	CHAR	ARTISTS	Covid-19 impacting the arts	March 29, 2020	Stella Medley is organizing this fundraiser.Created March 29, 2020Creative Arts, Music & Film Hello, My name is Stella and I am a professional dancer. I have been dancing my whole life, always wanting to pursue my passion. As a performer I live job to job and 1/100 chance of getting a job. A lot of the time it‚Äôs luck . As a result of covid-19 the arts has had a really big hit and is unable to s…	$275 raised of $2,000 goal	$275 of $2,000 goal	https://www.gofundme.com/f/ef9mn-student-dept	Pickering	ON	Pickering, ON
405	CHAR		FEED A 1000 FAMILIES AFFECTED BY COVID-19	April 1, 2020	SacredHand Canada is organizing this fundraiser.Created April 1, 2020Community & Neighbors¬† ¬† ¬† ¬† ¬† ¬† ¬† ¬† ¬† ¬† Help Us Feed A 1000 Families Affected By COVID-19 ¬† ¬† ¬† ¬† ¬† ¬† ¬† ¬† ¬† ¬† ¬† ¬† ¬† ¬† ¬† ¬† ¬† ¬† ¬† ¬† ¬† ¬† ¬† ¬† ¬† In The GTA This Ramadan!!! ¬† ¬† ¬† ¬† ¬† ¬† ¬† In the Name of God, The Most Gracious & The Most Merciful.Get to Know About the Cause¬†Greetings! We want …	$150 raised of $10,000 goal	$150 of $10,000 goal	https://www.gofundme.com/f/feed-a-1000-families-affected-by-covid19	Mississauga	ON	Mississauga, ON
406	NULL		Girlguiding Scotland - Canada 2021	April 21, 2020	Libby Ong is organizing this fundraiser.Created April 21, 2020Volunteer & ServiceMy name is Libby and I volunteer for Girlguiding. I am a Leader, District Commissioner, and Guiding Delivery Advisor in Dumfriesshire, and I have been selected to lead a Girlguiding Scotland International trip to Canada in the summer of 2021 ‚Äì VERY exciting! Girlguiding is the UK‚Äôs largest girl-only youth organis…	¬£115 raised of ¬£500 goal	¬£115 of ¬£500 goal	https://www.gofundme.com/f/girlguiding-scotland-canada-2021	Brydekirk	Scotland	Brydekirk, Scotland
407	CHAR		COVID -19 Birthday Fundraiser	May 12, 2020	Ghufran Albander is organizing this fundraiser on behalf of Penny Appeal Canada.¬†¬†Donations are 100% tax deductible.Created May 12, 2020Medical, Illness & HealingFor my birthday this year, I am asking for donations to support those extremely affected by Covid-19. a $50 donation can feed a family for a whole month and while I understand that now is not the best time to ask for donations, every l…	$100 raised of $300 goal	$100 of $300 goal	https://www.gofundme.com/f/covid-19-birthday-fundraiser	Burlington	ON	Burlington, ON
408	CIN		Help one woman survive the COVID-19 lockdown	May 2, 2020	Colin Dale is organizing this fundraiser.Created May 2, 2020Medical, Illness & HealingMany of us have had a moment when COVID-19 suddenly changed from an abstract threat to a terrifyingly real one when it threatened the life of someone we know. For me, that moment happened On May 2nd. This story sounds crazy even to me, but it's true. During the COVID-19 pandemic I've been using apps to make new …	$80 raised of $1,000 goal	$80 of $1,000 goal	https://www.gofundme.com/f/help-one-woman-eat-during-covid19	Toronto	ON	Toronto, ON
409	ICHAR		COVID-19: help end hunger	April 13, 2020	Cheanna Feliciano is organizing this fundraiser.Created April 13, 2020Community & NeighborsHello everyone,My name is Cheanna Feliciano and I created this fundraising campaign to ask for your help in supporting the poor in my home country, the Philippines.Let's start of with this info:Philippines is a small and third country. Majority of the poor earn just enough money to feed themselves and their…	$75 raised of $1,000 goal	$75 of $1,000 goal	https://www.gofundme.com/f/covid19-help-end-hunger	Etobicoke	ON	Etobicoke, ON
410	ICHAR		INDIA COVID-19: Food for the Poor	March 29, 2020	Sumit Kumar is organizing this fundraiser.Created March 29, 2020Accidents & Emergencies RAM RAM Everyone I would like to request all of you to join me in providing a package containing a month's worth of food for necessitous families in India.I‚Äôm ¬†currently work status in Canada I want to help Poor people in India with the help of my family and Friends. They will be delivering the food and gro…	$70 raised of $15,000 goal	$70 of $15,000 goal	https://www.gofundme.com/f/india-covid19-food-for-the-poor	Scarborough	ON	Scarborough, ON
411	CIN		Chaeeun Lee COVID19 Rent Relief	April 10, 2020	Chaeeun Lee is organizing this fundraiser.Created April 10, 2020Accidents & EmergenciesLike so many other individuals, I have lost my job due to COVID-19. It seems like I have chosen the wrong year to be independent. Because my landlord canceled the airBnB program that was supposed to launch at the start of May, my roommates and I are responsible to pay rent over the summer even though we will no…	917 $ raised of 1,500¬†$ goal	917 $ of 1,500¬†$ goal	https://www.gofundme.com/f/chaeeun-lee-covid19-rent-relief	Westmount	QC	Westmount, QC
412	CIN		Family with small children -COVID 19 supports	March 17, 2020	Chante Janis is organizing this fundraiser.Created March 17, 2020Babies, Kids & FamilyI am a 23 year old mother with 3 children under the age of 5 living in Ontario, Canada. I have lost my job due to loss of daycare for my children amid the coronavirus and am not recieving supports (ei, etc). I am seeking supports to be able to afford the basics for my children. ( Shelter, food , diapers)I will h…	$315 raised of $5,000 goal	$315 of $5,000 goal	https://www.gofundme.com/f/family-with-small-children-covid-19-supports	Oshawa	ON	Oshawa, ON
413	CHAR		GlobalWorks COVID-19 Assistance	April 29, 2020	GlobalWorks Canada is organizing this fundraiser.Created April 29, 2020Business & EntrepreneursWant to be a part of making a difference internationally in this COVID-19 season, but want to ensure your donation is going somewhere sustainably? So do we!There are so many countries around the world that are not privileged to have government safety-nets to fall back on in times of crisis. We have been…	$300 raised of $5,000 goal	$300 of $5,000 goal	https://www.gofundme.com/f/GlobalWorks	Vancouver	BC	Vancouver, BC
414	CHAR		WHO Covid-19 Solidarity Response Fund	March 31, 2020	Mostafa El-Harazi is organizing this fundraiser.Created March 31, 2020Volunteer & ServiceHello y'all,¬†As you are all aware, we are currently in the midst of a global pandemic that has claimed the lives of thousands, and has infected hundreds and thousands more throughout the world. And while COVID-19 itself has caused physical harm to those infected, its rapid spread has caused medical workers t…	290 $ raised of 1,000¬†$ goal	290 $ of 1,000¬†$ goal	https://www.gofundme.com/f/p346m-who-covid19-solidarity-response-fund	La Canada Flintridge	CA	La Canada Flintridge, CA
415	PPE		3D-Printing COVID-19 PPE	April 23, 2020	Kevin Vo is organizing this fundraiser.Created April 23, 2020Medical, Illness & HealingPlease help support our HealthCare Workers!Following the shortage of personal protective equipment(PPE) to fight the current pandemic I have decided to make the best of my 3D Printer.My organization(BC COVID-19 3D Printing Group) and I have produced over 25,000 units to hospitals all over BC. Personally, I am p…	$145 raised of $1,000 goal	$145 of $1,000 goal	https://www.gofundme.com/f/3dprinting-covid19-ppe	Surrey	BC	Surrey, BC
416	PPE		COVID-19:We Support Essential Workers in Toronto!	March 28, 2020	Team fundraiserMei Zhang and Livia Li are organizing this fundraiser.Created March 28, 2020Community & NeighborsDear All, My name is Mei. I am a Registered Pharmacy Technician working in a community pharmacy in Toronto Ontario Canada; I am also a high-risk expected mother; I still need to work because I am an essential worker even though Ontario government issued an alert to suggest everyone shou…	$130 raised of $4,000 goal	$130 of $4,000 goal	https://www.gofundme.com/f/covid19-helping-essential-workers-in-toronto	Whitby	ON	Whitby, ON
417	CHAR		HELP VULNERABLE COMMUNITIES ACROSS CANADA	April 19, 2020	Team fundraiserAmanda Lath and Bryan Nguli are organizing this fundraiser.Created April 19, 2020Medical, Illness & HealingWe are Dandy Black, an upcoming mens fashion brand that is trying to make a difference in the world during the COVID-19 pandemic! For our promo product we are selling non-medical face masks. While they are not direct substitutes for N95 surgical or procedural masks, these mask…	$115 raised of $500 goal	$115 of $500 goal	https://www.gofundme.com/f/vkx2r-help-vulnerable-communities-across-canada	Surrey	BC	Surrey, BC
418	CHAR		Covid-19 stress support for doctors &nurses	April 1, 2020	Daniela Isfan is organizing this fundraiser.Created April 1, 2020Accidents & EmergenciesRichmond Hill, Ontario.I am a hospital based frontline physician in the trenches with my colleagues. Not only we know we need PPE ¬†which is crucial to ensuring the safety or doctors, nurses and other hospital staff, but health workers¬†also¬†¬†desperately need MPS- mental protection¬†and support. Many health …	$110 raised of $160,000 goal	$110 of $160,000 goal	https://www.gofundme.com/f/covid19-stress-support-for-doctors-ampnurses	Richmond Hill	ON	Richmond Hill, ON
419	ICHAR		CALCUTTA RESCUE CANADA Fundrasing	May 7, 2020	Gerald Bissett is organizing this fundraiser on behalf of CALCUTTA RESCUE CANADA.¬†¬†Donations are 100% tax deductible.Created May 7, 2020Community & NeighborsAbove is an example of drawings about the Covid-19 era through which the children we help medically and educationally express their thoughts.¬†"Working together around the world ¬†we can defeat the coronavirus." That is the positive message…	$98 raised of $50,000 goal	$98 of $50,000 goal	https://www.gofundme.com/f/calcutta-rescue-canada-fundrasing	Waterloo	ON	Waterloo, ON
420	CHAR		Let's make a Mask Factory to fight COVID-19!	April 2, 2020	Team fundraiserNova Institute and Maja Maher are organizing this fundraiser.Created April 2, 2020Medical, Illness & HealingHelp us donate 100,000 protective masks to hospitals in need, every month!There is currently a global shortage of personal protective equipment (PPE) worldwide. It has resulted in inflated prices, and supplies are running out. Healthcare workers need this equipment, but if we…	$90 raised of $120,000 goal	$90 of $120,000 goal	https://www.gofundme.com/f/covid-19-factory	Mississauga	ON	Mississauga, ON
421	ICHAR		Rice for a Cause Covid19 Pandemic Philippines	May 2, 2020	Jay Mandel is organizing this fundraiser on behalf of Liezel Puey.Created May 2, 2020Volunteer & ServiceHello everyone! I am Joshua Manderico from Bacolod Negros Occidental, Philippines. COVID-19 has changed our world and every nation has been affected. Food shortages worldwide have hit an all-time high. Unfortunately, more and more families are food-insecure than ever before, those families that…	$80 raised of $4,000 goal	$80 of $4,000 goal	https://www.gofundme.com/f/pwp49-rice-for-a-cause	Calgary	AB	Calgary, AB
422	CHAR		MOSAIC-Help Frontline Workers from COVID-19	April 27, 2020	Sue Kim is organizing this fundraiser on behalf of Toronto General & Western Hospital Foundation.¬†¬†Donations are 100% tax deductible.Created April 27, 2020OtherCLICK HERE: MOSAIC INSTAGRAM, "Please FOLLOW US" https://www.instagram.com/mosaiccovid19/E-mail: mosaic.covid19@gmail.com"MOSAIC is a picture or pattern produced by arranging together small coloured pieces. MOSAIC symbols the BIG HELP co…	$70 raised of $10,000 goal	$70 of $10,000 goal	https://www.gofundme.com/f/mosaic-covid19	North York	ON	North York, ON
423	TRAV	STUDENTS	Carifika Canada Support for International Students	May 21, 2020	Carifika Canada is organizing this fundraiser.Created May 21, 2020Community & NeighborsCarifika Canada is a federal non-profit organization with the purpose¬†¬†of bringing visibility to African and Caribbean people living in¬†¬†Canada."At this current time, international students are amongst the most¬†¬†vulnerable groups in society due to the Covid-19 pandemic as many of¬†¬†them are unable to wor…	$60 raised of $1,000 goal	$60 of $1,000 goal	https://www.gofundme.com/f/carifika-canada-support-fund	Brampton	ON	Brampton, ON
424	PPE		1000 EMERGENCY SUPPLY KITS FOR COVID-19	April 1, 2020	SacredHand Canada is organizing this fundraiser.Created April 1, 2020Community & Neighbors¬† ¬† ¬† ¬† ¬† ¬† ¬†Help Us Prepare A 1000 COVID-19 Emergency Supply Kits ¬† ¬† ¬† ¬† ¬† ¬† In the Name of God, The Most Gracious & The Most Merciful.Get to Know About the Cause Greetings! SacredHand Canada wants to take this opportunity to reach out to our community to help us raise funds for COVID-19. Give…	$45 raised of $5,000 goal	$45 of $5,000 goal	https://www.gofundme.com/f/1000-emergency-supply-kits-for-covid19	Mississauga	ON	Mississauga, ON
425	NULL		COVID-19 FUND FOR JAMAICA	April 15, 2020	S Thomas is organizing this fundraiser.Created April 15, 2020Medical, Illness & Healing Hello Welcome to my fundraising page. I hope that you and your loved ones are in the best of health. Following the global Pandemic outbreak of COVID-19 [Coronavirus]; it has been challenging for First World nations such as the United Kingdom, Canada and the United States of America to supply and maintain Covid…	¬£25 raised of ¬£20,000 goal	¬£25 of ¬£20,000 goal	https://www.gofundme.com/f/Covid-19fundforjamaica	London	Greater London	London, Greater London
426	NULL		Donate for Canadian Red Cross & Charity Boxx UK	April 20, 2020	Wrestling Travel is organizing this fundraiser on behalf of Alicia Atout.Created April 20, 2020Medical, Illness & Healing WIN a SIGNED brand new T-Shirt and personalised video by 'The Interview Queen' Alicia Atout, presented by Wrestling Travel! All you have to do is donate an amount, with all proceeds split between Canadian Red Cross, Charity Boxx in the UK, to help those affected by¬† Covid-19.…	$20 raised of $500 goal	$20 of $500 goal	https://www.gofundme.com/f/red-cross-canada-charity-boxx-alicia-atout			,
427	CHAR		RPIS Covid 19 Pandemic Emergency Funds	April 23, 2020	David Hunt is organizing this fundraiser.Created April 23, 2020OtherAs COVID-19 continues to spread, more individuals, communities, and entire nations are feeling the impact in their daily lives. Beyond the global health crisis, the coronavirus is having a severe economic impact on individuals; specifically, youth who have intersectional identities and are even more vulnerable as a result of thes…	$400 raised of $1,000 goal	$400 of $1,000 goal	https://www.gofundme.com/f/rpis-covid-19-pandemic-emergency-funds	Scarborough	ON	Scarborough, ON
428	NULL	LANGUAGE	We Are Together Fighting Covid-19	March 27, 2020	Canada-China Alumni Business Alliance is organizing this fundraiser.Created March 27, 2020Accidents & Emergencies‚ÄúWe are Together, We the North!‚ÄùÂä†‰∏≠Ê†°ÂèãÂïÜ‰∏öËÅîÁõüÂÖ≥‰∫éCOVID-19Áñ´ÊÉÖÂãüÊçêÈááË¥≠Áâ©ËµÑ‰øùÊä§ÂÆ∂Âõ≠ÂÄ°ËÆÆ‰π¶ÂÄ°ËÆÆÊó∂Èó¥Ôºö2020 Âπ¥ 3 Êúà25Êó• 10:00 PM. Ê¨¢ËøéÂÖÑÂºüÊ†°Âèã‰ºöÂèÇ‰∏éËÅîÂêàÂÄ°ËÆÆÁõÆÂâçÂä†ÊãøÂ§ßCOVID-19Áñ´ÊÉÖÊó•Áõä‰∏•ÈáçÔºåÁ§æÂå∫‰º†ÊüìÂ∑≤ÁªèÂºÄÂßãÔºåÂä†ÊãøÂ§ßË¢´…	$200 raised of $50,000 goal	$200 of $50,000 goal	https://www.gofundme.com/f/CCABAwe-are-together-fighting-Covid-19	North York	ON	North York, ON
429	BIZ		Support AIM Studio COVID-19 Relief	March 25, 2020	GoFundMe COVID-19 Small Business Relief is organizing this fundraiser on behalf of Andrea Wachholtz.Created March 25, 2020Business & Entrepreneurs¬†An Important Message from GoFundMeWith Coronavirus concerns growing daily and impacting communities, GoFundMe is launching our COVID-19 Small Business Relief initiative to help support our friends and neighbors locally during this difficult time of re…	$120 raised of $2,500 goal	$120 of $2,500 goal	https://www.gofundme.com/f/aim-studio-covid-19-relief-fund-smb	Staten Island	NY	Staten Island, NY
430	PPE		Clip19 Face Shields for Covid19	April 2, 2020	Annette Kalbhenn is organizing this fundraiser.Created April 2, 2020Medical, Illness & HealingCovid-19 Answering the Call from All Canadians - we need materials, we have the restWith the Covid-19 crisis all industries but more specifically 3d printing companies are being called upon to use their experience to find solutions and viable options to help with the crisis of PPE items and FAST. So we c…	$75 raised of $1,000 goal	$75 of $1,000 goal	https://www.gofundme.com/f/clip19	New Hamburg	ON	New Hamburg, ON
431	NULL		Legacy.com COVID-19 Relief Fund	March 19, 2020	Legacy.com is organizing this fundraiser on behalf of GoFundMe .org.Created March 19, 2020Medical, Illness & HealingThe current¬†coronavirus¬†health crisis impacts us all. That‚Äôs why Legacy.com has partnered with GoFundMe and GoFundMe.Org to help raise money for¬†COVID-19¬†relief. Donations will directly support individuals affected by the virus, as well as the organizations working to keep peo…	$70 raised of $1 goal	$70 of $1 goal	https://www.gofundme.com/f/Legacycom-COVID-19	Chicago	IL	Chicago, IL
432	ICHAR		Reducing the Impact of COVID-19 in Irhambi Katana	May 11, 2020	La Connexional is organizing this fundraiser.Created May 11, 2020Medical, Illness & HealingCOVID-19 has had a destructive impact on economies and healthcare all across the world. These impacts are more acutely in ‚Äúpoorer‚Äù countries such as the Democratic Republic of Congo (DRC). Even though the DRC is one of the most resource rich countries on earth, it has one of the lowest GDP per capita in…	$60 raised of $10,000 goal	$60 of $10,000 goal	https://www.gofundme.com/f/reducing-the-impact-of-covid19-in-irhambi-katana	Edmonton	AB	Edmonton, AB
433	TRAV		Coronavirus Stranded me in Canada	March 22, 2020	Daniel Pullam is organizing this fundraiser.Created March 22, 2020Accidents & EmergenciesDue to Covid-19 Outbreak I am currently unable to work or tavel to and from the USA and Canada. I am currently stuck in Canada with extremely low funds drying up quickly... and rent is due for March and soon April... If I can get the help needed here I will be able to hunker down here in the apartment in Cana…	$60 raised of $2,000 goal	$60 of $2,000 goal	https://www.gofundme.com/f/coronavirus-stranded-me-in-canada	Garden City	MI	Garden City, MI
434	PPE		PinSave3D Eliminating pain on times of COVID19	April 23, 2020	Maria Jose Fontalvo is organizing this fundraiser.Created April 23, 2020Medical, Illness & Healing#PINSAVEPins with S of Solidarity, which would help to mitigate pain on times of COVID 19.¬†INITIATIVEWe are a family that decided to create and donate, with its resources, pins that help mitigate the faces of pain of medical personnel.¬† This idea came up to avoid hurt caused by the rubber of the is…	$55 raised of $550 goal	$55 of $550 goal	https://www.gofundme.com/f/pinsave3d-eliminating-pain-on-times-of-covid19	Sainte-Foy	QC	Sainte-Foy, QC
435	TRAV	STUDNETS	Help COVID-19 INTERNATIONAL STUDENTS- Toronto GTA	April 2, 2020	Maryam Triki is organizing this fundraiser.Created April 2, 2020OtherWe are reaching out to the Toronto community in light of the unprecedented impact that COVID-19 is having on our most vulnerable communities in the Greater Toronto area.¬†We understand that student needs and family circumstances are different. We also acknowledge the extraordinary pressure international students are under and do…	$50 raised of $100,000 goal	$50 of $100,000 goal	https://www.gofundme.com/f/help-covid19-coming-together-toronto-gta	Mississauga	ON	Mississauga, ON
436	CHAR		Aid For Canadians During Covid-19	April 22, 2020	CJ Bissett is organizing this fundraiser on behalf of Food Banks Canada.¬†¬†Donations are 100% tax deductible.Created April 22, 2020Medical, Illness & HealingHey everyone! The Self-Isolating Tour is an online event I've made in order to keep myself working during this time and in the hopes of entertaining bored people at home. I'm hoping that together we can raise funds in order to help Canadians…	$40 raised of $1,000 goal	$40 of $1,000 goal	https://www.gofundme.com/f/self-isolating-tour-fund	Winfield	BC	Winfield, BC
437	NULL		covid 19 death body BACK HUSBAND STUDENT	April 29, 2020	Paramjit Kaur is organizing this fundraiser.Created April 29, 2020Funerals & MemorialsSatshriakla sariya nu , i am paramjit kaur from new york¬† , new york ‡®µ‡©±‡®∏‡®¶‡©Ä ‡®ß‡©Ä ‡®∞‡®æ‡®£‡©Ä¬† k‡®∞‡®Æ‡®ú‡©Ä‡®§ ‡®ï‡©å‡®∞ sohna rname paramjit kaur¬† ‡®®‡©á ‡®Ü‡®™‡®£‡©á 23 ‡®∏‡®æ‡®≤ ‡®¶‡©á ‡®™‡®§‡©Änick name¬† ‡®®‡®™‡®∞‡®ø‡®§ ‡®∏‡®ø‡©∞‡®ò harjeet ‡®¶‡©á ‡®Ö‡©∞‡®§‡®Æ ‡®∏‡©∞‡®∏‡®ï‡®æ‡®∞ ‡®µ‡®æ‡®∏‡®§‡…	25 $ raised of 15,000¬†$ goal	25 $ of 15,000¬†$ goal	https://www.gofundme.com/f/covid-19-death-body-back-husband-student	New York	NY	New York, NY
438	NULL		Long Distance In love Sweden Canada	April 24, 2020	Rafi Komorian is organizing this fundraiser.Created April 24, 2020Weddings & HoneymoonsHello, we are a couple that met and fell in love on the internet, we texted a lot in the beginning not knowing that we are going to fall sooo deeply in love for eachother, we have been talking basically non-stop all day every day on video, we even sleep and shower on call.. talk about self-isolation.We have bee…	$25 raised of $1 goal	$25 of $1 goal	https://www.gofundme.com/f/long-distance-in-love-sweden-canada	Saint-Laurent	QC	Saint-Laurent, QC
439	PPE		PPE for All Health Care Employees during COVID-19	March 27, 2020	Nilla Harman is organizing this fundraiser.Created March 27, 2020Medical, Illness & Healing My husband works for a large healthcare system in Toronto, Ontario. ¬†Everyday for the last two weeks I have watched him working ¬†tirelessly day and night trying to purchase PPE from vendors all over the world while trying to raise the funds within the organization to purchase these essential items to pro…	$10 raised of $1,500 goal	$10 of $1,500 goal	https://www.gofundme.com/f/ppe-for-front-line-health-care-employees			,
440	CHAR		Help COVID-19 Families in Need	March 20, 2020	Sofikul Islam is organizing this fundraiser.Created March 20, 2020Medical, Illness & HealingI am Md Islam. I am raising money for the victims of Corona Virus (COVID-19). As you all have been seeing Corona Virus (COVID-19) spreading all over the country and causing thousands of death. Affection of Corona is growing every day. Work places, Business, Restaurants, Shops, Local buses, Trains, Schools,…	$10 raised of $200,000 goal	$10 of $200,000 goal	https://www.gofundme.com/f/1xn9y2moc0	Peterborough	ON	Peterborough, ON
441	TRAV	STUDENTS	Crisis support for jordanian students in Canada	April 2, 2020	Hussien Al-Saleh is organizing this fundraiser.Created April 2, 2020Education & LearningWe are raising as much support as possible to help the students away from home in this time of the Covid-19 crisis. The students who left Jordan to come to Canada for an education that we are fortunate to have here in our beautiful country. These students are unable to benefit from the support the Federal Gove…	$500 raised of $50,000 goal	$500 of $50,000 goal	https://www.gofundme.com/f/crisis-support-for-jordanian-students-in-canada	Ottawa	ON	Ottawa, ON
442	BIZ		Loss of Business Income due to Covid-19	March 25, 2020	Lawrence De Silva is organizing this fundraiser.Created March 25, 2020Travel & AdventureDear Sir / Madam / Valued Customer/Friend/ Colleague,Because of the Corona virus, I lost my business income completely, due to this all of my prior appointments got canceled and there are no new reservations coming in due to the fear and many other reasons. Importantly we are all humans, we have to take care o…	$200 raised of $20,000 goal	$200 of $20,000 goal	https://www.gofundme.com/f/loss-of-business-income-due-to-covid19	Sunnyvale	CA	Sunnyvale, CA
443	BIZ		Covid-19 Employee Aid	May 8, 2020	Gurmit Singh is organizing this fundraiser.Created May 8, 2020Weddings & HoneymoonsSattaj Kaur Boutique specializes in affordable Bridal and Party Dresses.¬† Sattaj Kaur Boutique is located in Brampton, Ontario and factory in New Delhi India, marketing office in Cebu City, Philippines. Covid 19 has affected our business and factory workers and office employees badly. We love our employees, and wa…	$100 raised of $20,000 goal	$100 of $20,000 goal	https://www.gofundme.com/f/Sattaj-Kaur-Boutique-Employee-Assistance-Fund			,
444	PPE		3 Ply Masks and COVID-19 test kits	May 5, 2020	Team fundraiserHyang Cho and 2 others are organizing this fundraiser on behalf of Good Neighbors Canada.¬†¬†Donations are 100% tax deductible.Created May 5, 2020Accidents & EmergenciesHealthcare workers and first responders of the pandemic are in desperate need of PPE. That's why we are launching this fundraiser. ¬†100% of donations will go directly to facilitating the purchase (and delivery) of:…	$100 raised of $100,000 goal	$100 of $100,000 goal	https://www.gofundme.com/f/3-ply-masks-and-covid19-test-kits			,
445	PPE		COVID 19 Masks for Essential Workers	April 7, 2020	Team fundraiserHarris Waqar and Hassaan Akram are organizing this fundraiser.Created April 7, 2020Medical, Illness & HealingWe all have a COVID-19 story to share. Ours is about an immediate family member residing in a hot spot state in the US, is positive for COVID-19, and is fighting for his life on a ventilator in the ICU. ¬†We want the stories to come to be positive ones. In addition to comply…	$100 raised of $10,000 goal	$100 of $10,000 goal	https://www.gofundme.com/f/equipment-to-produce-masks-for-frontline-workers	New York	NY	New York, NY
446	CHAR		Dove Operations COVID-19 Fundraiser Drive	April 8, 2020	Dove Operations is organizing this fundraiser on behalf of Medical Ministry International Canada.¬†¬†Donations are 100% tax deductible.Created April 8, 2020Volunteer & ServiceWant to join me in making a difference? I'm raising money to benefit Medical Ministry International Canada, and any donation will help make an impact. Thanks in advance for your contribution to this cause that means so much …	$100 raised of $1,000 goal	$100 of $1,000 goal	https://www.gofundme.com/f/dove-operations-covid19-fundraiser-drive	Markham Northeast	ON	Markham Northeast, ON
447	CHAR		Keep the Homeless out of Hospital during COVID-19	March 22, 2020	Elizabeth Tremblay is organizing this fundraiser on behalf of Sharing the Burden.ca.¬†¬†Donations are 100% tax deductible.Created March 22, 2020Medical, Illness & HealingOur Homeless Shelter Systems are at capacity and impacted by COVID-19.¬† Individuals cannot isolate living in close proximity, high numbers, and in open areas.¬† The sheltered homeless are already sick with lower immune systems e…	100 $ raised of 7,560¬†$ goal	100 $ of 7,560¬†$ goal	https://www.gofundme.com/f/supporting-the-homeless-during-covid19	Toronto	ON	Toronto, ON
448	FAM		Urgent support to evacuate Ali from China COVID19	March 21, 2020	Sonny Hane is organizing this fundraiser.Created March 21, 2020Accidents & EmergenciesHi, my name is ¬†Ali. ¬†I'm a 24 year old English teacher, a diabetic and someone who's highly vulnerable to ¬†COVID-19. In a week, I will be forced out of my house and ultimately forced into the streets of China . ¬†As we ¬†speak, I'm in the present of the storm, I have ¬†been fired from my job without proper n…	$100 raised of $8,000 goal	$100 of $8,000 goal	https://www.gofundme.com/f/urgent-support-to-evaculate-ali-from-china-covid19	Edmonton	AB	Edmonton, AB
449	TRAV	WORKERS	India COVID-19 migrant worker fundraiser	24-May-20	Gagan Deep is organizing this fundraiser.Created 7 days agoVolunteer & ServiceTo help¬† the plight of migrants workers in India among the COVID 19 lockdown, we have started a fundraising campaign. We are a team of 5 volunteers in Canada and Delhi who are looking to distribute essential food and medical supplies to the migrant workers. These people have been devastated by the lockdown and have no …	$50 raised of $1,000 goal	$50 of $1,000 goal	https://www.gofundme.com/f/india-covid-19-help	Surrey	BC	Surrey, BC
450	NULL		GoFundPhilippines: a COVID-19 Crisis Fund	April 17, 2020	Sean Riley is organizing this fundraiser.Created April 17, 2020Volunteer & ServiceThe COVID-19 Pandemic has upended life for almost everyone as countries across the globe are on a lockdown. Leading some people to call this virus the ‚Äúgreat equalizer‚Äù. However, in reality, this is far from true as those in the poorest and most marginalized communities are the most affected. While most wealthy …	$50 raised of $10,000 goal	$50 of $10,000 goal	https://www.gofundme.com/f/gofundphilippines-a-covid19-crisis-fund	Glendale	CA	Glendale, CA
451	PPE		Bring N95 Mask Manufacturing to Canada	April 4, 2020	Danylo Kostirko is organizing this fundraiser.Created April 4, 2020Medical, Illness & Healing I am starting a fundraiser to bring N95 mask production to Canada!We are facing a huge shortage of masks here in Canada.Did you know 90% of all medical supplies are made in China !Also, our biggest trade partner: the USA just announced it will be stopping shipments of all N95 masks to Canada !My Solution…	50 $ raised of 100,000¬†$ goal	50 $ of 100,000¬†$ goal	https://www.gofundme.com/f/n95-mask-manufacturing-for-canada			,
452	ICHAR		Taleb Maachou	March 27, 2020	Samira El mamouni is organizing this fundraiser.Created March 27, 2020Accidents & EmergenciesŸÜÿØÿßÿ° ŸÑÿ•ŸÜÿ≥ÿßŸÜŸäÿ™ŸÉŸÖÿå ŸÑÿ¢ÿØŸÖŸäÿ™ŸÉŸÖÿå ŸÑŸÇŸÑŸàÿ®ŸÉŸÖ ÿßŸÑÿ±ÿ≠ŸäŸÖÿ©ÿå ŸÑÿ•ÿÆŸÑÿßÿµŸÉŸÖ ŸÑŸàÿ∑ŸÜŸÉŸÖÿå "ÿßÿ±ÿ≠ŸÖŸàÿß ŸÖŸÜ ŸÅŸä ÿßŸÑÿ£ÿ±ÿ∂ Ÿäÿ±ÿ≠ŸÖŸÉŸÖ ŸÖŸÜ ŸÅŸä ÿßŸÑÿ≥ŸÖÿßÿ°"ÿå ÿ•ÿ±ŸÅÿπŸàÿß ÿßŸÑÿ®ŸÑÿßÿ° ÿ®ÿßŸÑÿµÿØŸÇÿ© ŸàÿßŸÑÿπÿ∑ÿßÿ°ÿå ŸÉŸàŸÜŸàÿß Ÿäÿ≥ÿ±ÿß ŸÑÿ•ÿÆŸàÿßŸÜŸÉŸÖ ÿßŸÑÿ∞ŸäŸÜ ŸäŸÉÿßÿ®ÿØŸ…	$40 raised of $10,000 goal	$40 of $10,000 goal	https://www.gofundme.com/f/kxyqz-taleb-maachou	Westmount	QC	Westmount, QC
453	CHAR		Help RRT CA Donate Food Boxes To Covid-19 Victims!	26-May-20	Cook E Burra is organizing this fundraiser.Created 5 days agoCommunity & NeighborsDonate an RRT Food Box today and feed a family in need! ($60 value) ¬†¬† Rapid Relief Team CA have stepped in to support those affected by the Novel Coronavirus (COVID-19) outbreak, by donating RRT‚Äôs signature Food Boxes¬† to families and individuals impacted by COVID-19 Pandemic. ¬†¬† The Food Boxes are filled wi…	$25 raised of $300,000 goal	$25 of $300,000 goal	https://www.gofundme.com/f/rrt-canada-food-box-fundraiser	Cartier	MB	Cartier, MB
454	NULL		Coronavirus Philippines Relief	May 8, 2020	Myra Saludo is organizing this fundraiser.Created May 8, 2020Community & NeighborsMy name is Myra and I work in the medical field in California. I am creating this organization to help raise money to those who are not privileged to earn government aide and lack of protection from Covid-19. So since we were impacted by Covid-19, causing the world to be on lock down, most of the people in the provi…	$25 raised of $1,000 goal	$25 of $1,000 goal	https://www.gofundme.com/f/covid19-philippines-relief	San Jose	CA	San Jose, CA
455	NULL		Help Azores islands guide - Covid19 relief	April 6, 2020	Jo√£o Correia is organizing this fundraiser.Created April 6, 2020Travel & AdventureThis emergency fund was created to help us to maintain our jobs who have been directly¬† affected by the COVID-19 Pandemic¬† and at the same time,¬† contribute to buy the protective equipment of all forces fighting and working¬† to protect us from this pandemic in Azores islands. We are a guided tours small busines…	‚Ç¨25 raised of ‚Ç¨30,000 goal	‚Ç¨25 of ‚Ç¨30,000 goal	https://www.gofundme.com/f/help-azores-islands-guide-covid19-relief	Cabouco	Corvo	Cabouco, Corvo
456	NULL		COVID-19 Relief for Rusinga Island	May 10, 2020	Lake Victoria PSC is organizing this fundraiser on behalf of Friends of LVPSC Canada.Created May 10, 2020Accidents & Emergencies With the effects of coronavirus felt worldwide, the Lake Victoria Peace & Sustainability Centre asks for your assistance during these difficult times for the community.For the protection of the public, a curfew has been imposed from 7PM until 5AM. The main economic acti…	$20 raised of $1,000 goal	$20 of $1,000 goal	https://www.gofundme.com/f/covid19-relief-for-rusinga-island			,
457	CIN		Pour r√©unir Mylo et Moka chez nous au Canada	May 13, 2020	Sandy Bertrand is organizing this fundraiser.Created May 13, 2020Dreams, Hopes & WishesApr√®s un déménagement de la France vers le Canada, mes deux Rottweilers, Mylo le m√¢le et Moka la femelle qui sont aussi fr√®re et soeur, sont restés en gardiennage chez un ami éleveur, le temps pour nous de trouver un logement pour pouvoir les accueillir dans les meilleurs conditions. Ils devaient nous rejoin…	$20 raised of $3,800 goal	$20 of $3,800 goal	https://www.gofundme.com/f/pour-lamour-de-mes-chiens	L'Ancienne-Lorette	QC	L'Ancienne-Lorette, QC
458	NULL		Win the Fight against COVID-19	April 6, 2020	Veronika Fabbro is organizing this fundraiser.Created April 6, 2020Business & EntrepreneursCOVID-19 Sanitation Action Plan¬†Who are weHere at Aria Cleaning Services Inc. we believe presentation is just as important as location, we want to help make your home, office, and place of business shine just the way it was intended too. ¬†We are an industry leader, providing our customers with the highest…	$20 raised of $150,000 goal	$20 of $150,000 goal	https://www.gofundme.com/f/win-the-fight-against-covid19			,
459	BIZ		Taleb Maachou	March 26, 2020	Cooperation Canada-Maroc is organizing this fundraiser.Created March 26, 2020Accidents & EmergenciesŸÜÿØÿßÿ° ŸÑÿ•ŸÜÿ≥ÿßŸÜŸäÿ™ŸÉŸÖÿå ŸÑÿ¢ÿØŸÖŸäÿ™ŸÉŸÖÿå ŸÑŸÇŸÑŸàÿ®ŸÉŸÖ ÿßŸÑÿ±ÿ≠ŸäŸÖÿ©ÿå ŸÑÿ•ÿÆŸÑÿßÿµŸÉŸÖ ŸÑŸàÿ∑ŸÜŸÉŸÖÿå "ÿßÿ±ÿ≠ŸÖŸàÿß ŸÖŸÜ ŸÅŸä ÿßŸÑÿ£ÿ±ÿ∂ Ÿäÿ±ÿ≠ŸÖŸÉŸÖ ŸÖŸÜ ŸÅŸä ÿßŸÑÿ≥ŸÖÿßÿ°"ÿå ÿ•ÿ±ŸÅÿπŸàÿß ÿßŸÑÿ®ŸÑÿßÿ° ÿ®ÿßŸÑÿµÿØŸÇÿ© ŸàÿßŸÑÿπÿ∑ÿßÿ°ÿå ŸÉŸàŸÜŸàÿß Ÿäÿ≥ÿ±ÿß ŸÑÿ•ÿÆŸàÿßŸÜŸÉŸÖ ÿßŸÑÿ∞ŸäŸÜ ŸäŸÉ…	$20 raised of $10,000 goal	$20 of $10,000 goal	https://www.gofundme.com/f/taleb-maachou	Westmount	QC	Westmount, QC
460	NULL		HELP A DRUMMER SURVIVE (COVID-19) Pandemic	March 23, 2020	Lenny Media is organizing this fundraiser.Created March 23, 2020Creative Arts, Music & FilmWell, like a lot of Musicians, my European tour was shattered due to The Coronavirus Pandemic.¬† That Leaves Me OUT OF WORK¬† and it Doesn't look like I'm Gonna have Work Anytime Soon! For the Last 15 Year's This has been My Sole Source of Income.¬† I am Supposed to be in Europe Right Now on a 3 Week Tour, …	20 $ raised of 4,200¬†$ goal	20 $ of 4,200¬†$ goal	https://www.gofundme.com/f/help-a-drummer-survive-covid19-pandemic	Chicago	IL	Chicago, IL
461	PPE		Donate to Children in Need in Times of COVID-19	May 3, 2020	Minji Jeong is organizing this fundraiser on behalf of Save the Children Canada.¬†¬†Donations are 100% tax deductible.Created May 3, 2020Volunteer & ServiceWhile the whole world has been affected by the ongoing COVID-19 pandemic, children in vulnerable, rural, and poverty-stricken communities have been impacted the most.All money raised will be directly donated to Save the Children Canada, who ha…	$15 raised of $100 goal	$15 of $100 goal	https://www.gofundme.com/f/savethechildren-malawi-during-covid19	Vancouver	BC	Vancouver, BC
462	CHAR		COVID 19 Stronger Together Food Bank	May 10, 2020	Angela Dal Riata is organizing this fundraiser on behalf of Food Banks Canada.¬†¬†Donations are 100% tax deductible.Created May 10, 2020Accidents & EmergenciesHello!Want to join me in making a difference? I'm raising money to benefit Food Banks Canada, and any donation will help make an impact. Thanks in advance for your contribution to this cause that means so much to me.More information about F…	$10 raised of $1 goal	$10 of $1 goal	https://www.gofundme.com/f/covid-19-stronger-together-food-bank	Toronto	ON	Toronto, ON
463	NULL		Together to fight the COVID-19 pandemic	April 10, 2020	Mohammed Diba is organizing this fundraiser.Created April 10, 2020Babies, Kids & FamilyHello...We are a team of 12 friends (femals&males), from 12 different country, we were all have humanity and that is the only thing we have all in common. We decided to be together hand by hand to fight COVID-19 pandemic and support people in need specially these who have Single moms and their children, soldier…	kr10 raised of kr250,000 goal	kr10 of kr250,000 goal	https://www.gofundme.com/f/FightCOVID-19	S√§ffle	S	S√§ffle, S
464	CHAR		Support Our Research Rx Treatment Against COVID-19	April 9, 2020	Sherif Abdel-Kerim is organizing this fundraiser.Created April 9, 2020Medical, Illness & HealingUrgent : Canadian Research Breaking News - Innovative Applied Therapeutics In Facing Corona / COVID-19 Pandemic :The Use Of¬†Multi-Dimensional Approach¬†As An Effective Medical Therapy and A Public Heath Protocol In Fighting¬†SARS / MERS¬†and/or Corona Viruses¬†2019-nCoV / SARS-COV-2 / COVID-19¬†Pandem…	$10 raised of $14,000 goal	$10 of $14,000 goal	https://www.gofundme.com/f/support-our-research-objectives-against-covid19	Calgary	AB	Calgary, AB
465	CHAR		Covid-19	April 8, 2020	Team fundraiserCovid 19 and Saad Sahi are organizing this fundraiser on behalf of Amnistie Internationale Canada.¬†¬†Donations are 100% tax deductible.Created April 8, 2020OtherWant to join me in making a difference? I'm raising money to benefit Amnistie Internationale Canada, and any donation will help make an impact. Thanks in advance for your contribution to this cause that means so much to me…	$10 raised of $100,000 goal	$10 of $100,000 goal	https://www.gofundme.com/f/Covids-campaign-for-Kids-Help-Phone	Montréal	QC	Montréal, QC
466	CHAR		COVID - 19 Domestic Violence Awareness	May 10, 2020	Angela Dal Riata is organizing this fundraiser on behalf of Canadian Women's Foundation.¬†¬†Donations are 100% tax deductible.Created May 10, 2020Accidents & EmergenciesHello!Want to join me in making a difference? I'm raising money to benefit Canadian Women's Foundation, and any donation will help make an impact. Thanks in advance for your contribution to this cause that means so much to me.More…	$10 raised of $1 goal	$10 of $1 goal	https://www.gofundme.com/f/covid-19-domestic-violence-awareness	Toronto	ON	Toronto, ON
467	NULL		Help me get to University of Canada West	May 16, 2020	Jamar Johnson is organizing this fundraiser.Created May 16, 2020Education & LearningMy name is Jamar, i'm very hard working and driven. I have been out of school for 12 years now, I have always had the intention to start my degree but was never in a financial standing that would allow me to. I applied and have been accepted to the University of Canada West, initially I was to begin school in June…	$9 raised of $7,000 goal	$9 of $7,000 goal	https://www.gofundme.com/f/7a5nz-journey-to-UCW			,
468	PPE		PPE for frontline workers in BC	March 25, 2020	Team fundraiserHanwen Zhang and Hanyue Xiao are organizing this fundraiser on behalf of FRASER HEALTH AUTHORITY.¬†¬†Donations are 100% tax deductible.Created March 25, 2020Medical, Illness & HealingOur team consists of two high school students who want to support our local medical teams in British Columbia to combat COVID-19. One of our family friends works at the Eagle Ridge Hospital and she say…	$5 raised of $15,000 goal	$5 of $15,000 goal	https://www.gofundme.com/f/y2h55-medical-supplies-to-combat-covid19	Maple Ridge	BC	Maple Ridge, BC
469	CHAR		COVID-19* Helping pet owners to feed their animals	March 25, 2020	Jeremy Soares is organizing this fundraiser.Created March 25, 2020Animals & PetsMy name is Jeremy Soares, I live in Montreal with my beautiful 165 pounds Great Dane and animals always occupied a major place in my life and in my heart. The Corona Virus has brought an unprecedented financial burden on families and pet owners in my city. With the shelves empty in grocery stores, pet stores closing, …	$5 raised of $50,000 goal	$5 of $50,000 goal	https://www.gofundme.com/f/Help-Feed-Pets-During-Corona-Virus-Crisis	Montréal	QC	Montréal, QC
470	BIZ		The Proper Bartender/Barback COVID-19 Relief Fund	March 21, 2020	Jordan Capili is organizing this fundraiser.Created March 21, 2020Accidents & EmergenciesOn March 16, 2020, we were hit with the breaking news that left us lost for words and direction. We had to close the business due to the Covid-19 virus. At first, we were told it would be a two week close and has now been extended to April 19, and who knows how much longer it will be pushed back even more. Gl…	$5 raised of $2,000 goal	$5 of $2,000 goal	https://www.gofundme.com/f/the-proper-bartenderbarback-covid19-relief	La Canada Flintridge	CA	La Canada Flintridge, CA
471	NULL		COVID19 Fund for Nauru Refugee Family of 4	31-May-20	Thuru Pradeep is organizing this fundraiser.Created 1 day agoCommunity & NeighborsThuru (23) and his family had just relocated to Arizona before the Covid-19 lockdown hit with only the clothes on their back. With limited job opportunities, access to housing or community support he has been sharing his friend‚Äôs spare bedroom with his Dad, Mum and younger sister for the past three months.¬†His si…	$2,000 goal	$2,000 goal	https://www.gofundme.com/f/ej5juh-covid19-fund-for-nauru-refugee-family	Phoenix	AZ	Phoenix, AZ
472	CHAR		Help Us Survive COVID-19	May-31-2020	Leslie Poulos is organizing this fundraiser.Created 1 day agoAnimals & PetsAs the coronavirus continues to spread throughout the world, many rescue organizations have found themselves confronting a nightmare ; unable to reach their rescue animals. The Jordanian Armed Force and police were ordered to patrol the streets in order to ensure that the government-issued curfew was being followed. Amid t…	$4,000 goal	$4,000 goal	https://www.gofundme.com/f/3hjcjf-help-us-survive-covid19	Brantford	ON	Brantford, ON
473	CIN		Covid-19 Set-back University Goal	May-28-2020	Kyra Arthur is organizing this fundraiser.Created 4 days agoEducation & Learning2021 is my Graduation Goal!Hello. I hope you are well during these warry times. Thank you for reading my message. I've been working hard and attending school for as long as I can remember. My parents support me as best as they can and I work so that I don't have to ask them for much. They both have good jobs, but they…	$10,000 goal	$10,000 goal	https://www.gofundme.com/f/Kyrasuniversitygoal2021	Fredericton	NB	Fredericton, NB
474	ICHAR		Feed 5000	26-May-20	ICPF Canada is organizing this fundraiser.Created 5 days agoCommunity & NeighborsPROVIDE¬† FOOD TO¬† WALKING LABOURERS ON ROADIn India, Millions of poor & hungry laborers are walking 100s & 1000s of miles during this pandemic to reach their homes and to stay alive. The situation is grave as many are still stranded in cities without food, shelter and safety waiting for release from authorities."FE…	$10,000 goal	$10,000 goal	https://www.gofundme.com/f/8tkgex-feed-5000	Brampton	ON	Brampton, ON
475	CIN		The Bessette Family Covid-19 Fundraiser	26-May-20	Faruk Kastrati is organizing this fundraiser.Created 5 days agoAccidents & EmergenciesRosalind Martens, a beloved mother & grand-mother, has unfortunately died of covid-19 only at the young age of 65 years old. She leaves behind 2 beautiful granddaughters whom she was really close to along her daughter, Kristin Bessette, who took care of Rosalind in her final moments. The family was struck by ano…	$3,000 goal	$3,000 goal	https://www.gofundme.com/f/the-bessette-family-covid19-fundraiser	Québec	QC	Québec, QC
476	ICHAR		Covid-19 refief for Bahamians	May 22, 2020	Sequoia Moss is organizing this fundraiser.Created May 22, 2020Accidents & EmergenciesHello, my name is Sequoia Moss. I currently live in Canada and raised in the Bahamas. In the current state of our world, I think it's important for us to come together to help one another. My heart breaks for everyone who is experiencing an exceptionally difficult time during this pandemic. I'm asking for donati…	$20,000 goal	$20,000 goal	https://www.gofundme.com/f/covid19-refief-for-bahamians	Hamilton	ON	Hamilton, ON
477	NULL		Veteran got stuk by Covid 19	May 21, 2020	Bert Pegel is organizing this fundraiser.Created May 21, 2020Travel & AdventureVeteran got stuk in Florida. I am a Airforce vet. I am busy with my bucket list. But the covid19 virus has made a me stop. I do not have the fundings to go on with my bucketlist ( see al the US states and Canadian provices) . For this I need a start amount of $10.000,00 to go on. I have traveld 25.000 miles so far. Now…	$10,000 goal	$10,000 goal	https://www.gofundme.com/f/veteran-got-stuk-by-covid-19	Las Vegas	NV	Las Vegas, NV
478	NULL		Help Covid19 Charities And Help Me Buy A Console	May 20, 2020	Aiden Neufeld is organizing this fundraiser.Created May 20, 2020Dreams, Hopes & WishesMy name is Aiden and I would like a new pc or console, but I don‚Äôt want to just beg for money. I would like to help covid-19 charities amid this worldwide pandemic. I will donate 75% of donations to Canada helpsRead more	$1,000 goal	$1,000 goal	https://www.gofundme.com/f/20hafa121c	Winnipeg	MB	Winnipeg, MB
479	PPE		Covid 19 helpers Challenge you to donate 1$	May 20, 2020	Sarah Boshoff is organizing this fundraiser.Created May 20, 2020Volunteer & ServiceWe are volunteers all thru Canada working together to help aid everyone in need during the covid 19 crises by making masks and hand sanitizers and donating them to communities across the country. We challenge everyone to donate one dollar so we can make sure everyone equipped with what is needed to help stop the sp…	$150,000 goal	$150,000 goal	https://www.gofundme.com/f/20gsi0mtqo	Edmonton	AB	Edmonton, AB
480	NULL		Cross Canada Travel	May 20, 2020	Gabrielle Lavoie is organizing this fundraiser.Created May 20, 2020Travel & Adventure Hello!¬† My name is, Gabrielle Lavoie, I am a 19 year old girl from a small northern city located in Ontario. Growing up in the North has really made me realize my true passion for adventureand travel. As a kid I grew up in the same home for 16 years, then once I turned 16 I moved away from home 7 different time…	$1,000 goal	$1,000 goal	https://www.gofundme.com/f/cross-canada-travel	Sault Sainte Marie	ON	Sault Sainte Marie, ON
481	NULL		Save With Mask: Covid-19 Assist Fund For Owerri NG	May 19, 2020	Save With Mask is organizing this fundraiser on behalf of Amelia Perez.Created May 19, 2020Dreams, Hopes & Wishes Save With Mask: Corona Virus Assist Fund¬†for Owerri Nigeria, Community. The increasing cases of Corona virus across the globe has become nightmare for people as the day goes by. As professional health service providers intensify their research efforts to uncover solution, people in O…	$36,000 goal	$36,000 goal	https://www.gofundme.com/f/20f61hgfeo	Denton	TX	Denton, TX
482	NULL		Get My Dad to Canada	May 18, 2020	Didier Jean Charles is organizing this fundraiser.Created May 18, 2020Babies, Kids & FamilyMy dad was effected pretty hard by COVID-19 and now he needs our help to pay his bills and move out of BKLYNRead more	$800 goal	$800 goal	https://www.gofundme.com/f/84san7-get-my-dad-to-canada	Murfreesboro	TN	Murfreesboro, TN
483	NULL		Covid-19 Has Left Me Homeless Beat Down Pleas help	May 18, 2020	Josh Carter is organizing this fundraiser.Created May 18, 2020Other So to be honest I have never been very good at this type of thing I ran away when I was very young I have always worked for the things I want/need but I have been thrown into a situation I have to finally admit to myself I might not be to fix on my own. I was born and for 30 of the 32 years I have in Orange county California but …	$1,400 goal	$1,400 goal	https://www.gofundme.com/f/20dwxt87g0	Spokane	WA	Spokane, WA
484	CHAR		Donate Now To Those Affected By COVID19	May 15, 2020	Saad Foundation is organizing this fundraiser.Created May 15, 2020Community & NeighborsDonations will go toward helping those experiencing hunger during COVID-19 in Brampton, Canadian city in Ontario‚Äôs Greater Toronto Area and in Karachi, the largest city in Pakistan.You can also donate for Immigrants and their families across Canada and Pakistan are being left out of urgently needed COVID-19 r…	$100,000 goal	$100,000 goal	https://www.gofundme.com/f/donate-now-to-those-affected-by-covid19	Brampton	ON	Brampton, ON
485	TRAV		Stuck in Canada . Need to fly out to India.	May 15, 2020	Chandrashekar Hoogar is organizing this fundraiser.Created May 15, 2020Accidents & EmergenciesI used to be a working professional before I decided to quit and fly back home as my parents met with an accident,¬† took a hard decision of giving up my dream of being in Canada and moving back for good and be with my parents as they are only getting older and would love nothing but to be close to them …	$3,500 goal	$3,500 goal	https://www.gofundme.com/f/stuck-in-canada-need-to-fly-out-to-india	Mississauga	ON	Mississauga, ON
486	ICHAR		Help Battle Covid 19 In Latin America	May 14, 2020	Alexus Marticorena is organizing this fundraiser.Created May 14, 2020Volunteer & ServiceThe Organization of Latin American Students at York would like to raise money to help battle Covid 19 in Latin American countries. Unfortunately due to the pandemic many around the world have been affected negatively, and we as an organization would like to give back to help other in need during these hard tim…	$500 goal	$500 goal	https://www.gofundme.com/f/help-battle-covid-19-in-latin-america	Pickering	ON	Pickering, ON
487	TRAV		US Citizen Stranded In Canada	May 13, 2020	Jackson Phillips is organizing this fundraiser.Created May 13, 2020Accidents & EmergenciesI am a US citizen stranded in Canada after coming to visit my girlfriend and her family before the country went into full lock down. During my stay i have been filling out forms to prove my dual citizenship that i received at birth from my father being born in Canada. But there are steps in the process where…	$1,000 goal	$1,000 goal	https://www.gofundme.com/f/2080awunxc	Dartmouth	NS	Dartmouth, NS
488	ICHAR		emergencia covid-19 Ecuador	May 10, 2020	Israel Guerrero is organizing this fundraiser.Created May 10, 2020Accidents & Emergencies¬°Hola a todos, espero de coraz√≥n que se encuentren muy bien ustedes y sus amadas familias!Mi nombre es Emily Ballesteros tengo 12 a√±os nac√≠ en la ciudad de Ambato, es una peque√±a localidad ubicada en la Sierra centro Ambato es conocida como la ciudad de los tres Juanes en honor a los ilustres escritores …	$64,000 goal	$64,000 goal	https://www.gofundme.com/f/h3tfh-emergencia-covid19-ecuador	Toronto	ON	Toronto, ON
489	CHAR		COVID-19	May 9, 2020	Asim Hussain is organizing this fundraiser.Created May 9, 2020Accidents & EmergenciesIn just a few short months, COVID-19 has grown into a global pandemic. Healthcare systems are overwhelmed and many people are struggling as social distancing and the economic impact takes a toll. Charities across Canada and are launching urgent appeals for help. You can support our hospitals and frontline healthc…	$15,000 goal	$15,000 goal	https://www.gofundme.com/f/9ghca-covid19	Burnaby	BC	Burnaby, BC
490	NULL		Emergency Covid 19	May 9, 2020	Lucian Condrea is organizing this fundraiser.Created May 9, 2020Accidents & EmergenciesThe world has never faced a crisis like COVID-19. The pandemic is impacting communities everywhere. It‚Äôs never been more urgent to support the global response, led by the World Health Organization (WHO). Donations support WHO‚Äôs work, including with partners, to track and understand the spread of the virus; …	‚Ç¨50,000 goal	‚Ç¨50,000 goal	https://www.gofundme.com/f/toghether-we-can-do-it	Terontola	Italy	Terontola, Italy
491	TRAV	REFUGEE	Help a refugee recoverd COVID-19 for a rent.	May 7, 2020	Tsegaye Mekonnen is organizing this fundraiser.Created May 7, 2020Community & Neighbors Dear Fund, I am a refugee currently living in Toronto,Ontario in Canada. I arrived to canada just before the pandemic broke. Due to this unprecidented pandemic i couldn't afford a job or any income. I was staying in city shelter hence there by was tested Postive for COVID-19 due to the lack of measurements. Th…	$5,000 goal	$5,000 goal	https://www.gofundme.com/f/help-a-refugee-recoverd-covid19-for-a-rent	North York	ON	North York, ON
492	NULL		Cure And Care To COVID 19	May 7, 2020	Cremtinsh Shakinvisk is organizing this fundraiser.Created May 7, 2020Dreams, Hopes & WishesPlease Donate The More Money The More Families We Can Take Care Of And Help The More Deaths We Can Prevent We Are Located In The US/France/Germany/UK/Canada/Mexico/Africa/Denmark/Netherlands.Read more	$1,000,000 goal	$1,000,000 goal	https://www.gofundme.com/f/ts32qb-hopes	Aurora	CO	Aurora, CO
493	NULL		CoVID-19 Mental WellBeing Fund	May 4, 2020	Airne Billy is organizing this fundraiser.Created May 4, 2020Other Anxiety. Depression. Isolation. Domestic ¬†violence. Subtance use. Eating disorder. Financial stress. Grief. The mental health impacts of CoVID-19 will outlast the virus.We‚Äôre all afraid for the health of ourselves and our loved ones. It‚Äôs scary. And isolating. And lonely. Sometimes it feels like too much.With Crisis Text Line…	$1,128,810 goal	$1,128,810 goal	https://www.gofundme.com/f/covid19-mental-wellbeing-fund	Red Hill	ACT	Red Hill, ACT
494	CHAR	ARTISTS	Artist Releif (COVID-19)	May 4, 2020	Brandon Clark is organizing this fundraiser.Created May 4, 2020Business & EntrepreneursI currently can NOT perform & make my regular income. So I am hoping my fans can run up the number on the streams and help me build <3Legzz Kingston, ON Canada Brandon Clark (A.K.A Legzz) is a highly dedicated and talented hiphop artist born and raised in Kingston, ON. Working with artists such as Havoc (of Mob…	$5,000 goal	$5,000 goal	https://www.gofundme.com/f/artist-releif-covid19	Kingston	ON	Kingston, ON
495	NULL		Hunger vs. covid-19	May 4, 2020	Shari Naimi is organizing this fundraiser.Created May 4, 2020Medical, Illness & HealingUnlike Here in the states or Canada there is little to no help from the Afghan government to help its people directly effected by pandemic. Lockdown and social distancing rules are strictly forced on the citizens however their chances of getting the virus versus dying of hunger is just as severe. Medical supply…	$25,000 goal	$25,000 goal	https://www.gofundme.com/f/hunger-vs-covid19	Scottsdale	AZ	Scottsdale, AZ
496	CHAR		Conquer COVID-19 together	May 2, 2020	Immie Bhullar is organizing this fundraiser on behalf of Food Banks Canada.¬†¬†Donations are 100% tax deductible.Created May 2, 2020Community & NeighborsWant to join me in making a difference? I'm raising money to benefit Food Banks Canada, and any donation will help make an impact. There are many Canadians who are in need, during this pandemic. Let's get together and help out. Thanks in advance …	$1,000 goal	$1,000 goal	https://www.gofundme.com/f/f8efj-conquer-covid19-together	Brampton	ON	Brampton, ON
497	NULL		Lyme patient unemployed since Covid19	May 1, 2020	Angie Newton is organizing this fundraiser.Created May 1, 2020Medical, Illness & HealingLast August I got sick had to quit my job because I had all these weird symptoms and didn‚Äôt know what was wrong.I went from working out twice a day ¬†having a lot more weight and muscle ¬†and doing things outdoors having a lot of energy working hard to almost completely bed ridden .¬†I then found out I had ¬…	$50,000 goal	$50,000 goal	https://www.gofundme.com/f/lyme-patient-unemployed-since-covid19	Chicago	IL	Chicago, IL
498	NULL		COVID19	April 29, 2020	PATZ MARK JAMES is organizing this fundraiser.Created April 29, 2020Medical, Illness & HealingThe world has never faced a crisis like COVID-19. The pandemic is impacting communities everywhere.¬†It‚Äôs never been more urgent to support the global response, led by the World Health Organization (WHO).Donations support WHO‚Äôs work, including with partners, to track and understand the spread of the …	$8,000 goal	$8,000 goal	https://www.gofundme.com/f/mm2jq-covid19	Spring	TX	Spring, TX
499	ICHAR		Food for covid 19 affected	April 27, 2020	Javed Akhtar is organizing this fundraiser on behalf of World Vision Canada.¬†¬†Donations are 100% tax deductible.Created April 27, 2020Volunteer & ServiceWant to join me in making a difference? I'm raising money to benefit World Vision Canada, and any donation will help make an impact. Thanks in advance for your contribution to this cause that means so much to me.Read more	$5,000 goal	$5,000 goal	https://www.gofundme.com/f/food-for-covid-19-affected	Mississauga	ON	Mississauga, ON
500	ICHAR		Torrential rain destroys home in COVID19 lockdown	April 23, 2020	Laurena Zondo is organizing this fundraiser.Created April 23, 2020Accidents & EmergenciesPrince, my dear friend and colleague, woke to the dreadful sound of water roaring through his home as torrential rains poured down in Kigali, Rwanda on Tues, April 21, 2020. He fled as gushing water tore down bedroom walls and collapsed the roof. Hearing the cries of neighbors, he rushed to rescue others, inc…	2,000¬†$ goal	2,000¬†$ goal	https://www.gofundme.com/f/torrential-rain-destroys-home-in-covid19-lockdown	Downtown Toronto	ON	Downtown Toronto, ON
501	PPE		Help Those Affected by COVID-19	April 22, 2020	Fan Jianwei is organizing this fundraiser on behalf of jianwei fan.Created April 22, 2020Medical, Illness & HealingDonate the Medical Face Mask to the Hospital in Canada.GlobalOn March 11, 2020,¬†the World Health Organization (WHO) assessed COVID-19 as a pandemic.This assessment by the WHO is not unexpected. Describing the situation as a pandemic does not change the WHO's assessment of the threat…	$100,000 goal	$100,000 goal	https://www.gofundme.com/f/3w9rw-help-those-affected-by-covid19	Markham	ON	Markham, ON
502	ICHAR		Helping Loved Ones Through covid-19.	April 22, 2020	Richard Ford is organizing this fundraiser.Created April 22, 2020Accidents & EmergenciesWant to join me in making a difference? I'm raising money to benefit World Vision Canada, and any donation will help make an impact. Thanks in advance for your contribution to this cause that means so much to me.Raising for people who need help with medical care and extra funds for emergency.Read more	$10,000 goal	$10,000 goal	https://www.gofundme.com/f/1zjind72w0	St Catharines	ON	St Catharines, ON
503	CHAR		Christian‚Äôs Campaign for COVID-19	April 21, 2020	Christian Burns is organizing this fundraiser on behalf of CanadaHelps.org.¬†¬†Donations are 100% tax deductible.Created April 21, 2020Medical, Illness & HealingMy goal is to donate to those in need of help through this ever growing pandemic. You can support Canada‚Äôs hospital workers along with helping those who are sick. Help is also needed for the food banks, support for seniors, children in …	$1,000 goal	$1,000 goal	https://www.gofundme.com/f/1zi12ggcuo	Calgary	AB	Calgary, AB
504	CIN		Help us pay spouse visa fees during COVID-19	April 20, 2020	Samantha Hill is organizing this fundraiser.Created April 20, 2020Babies, Kids & FamilyWe are Sammie and Kyu, we are married and living in Canada~ Kyu's visa is expiring soon , and our plan was to apply for the spouse visa, but we don't have work during the covid-19 crisis.. we not only have to apply for the spouse visa, but also an open work permit for Kyu as well which means even more fees..¬† …	$1,500 goal	$1,500 goal	https://www.gofundme.com/f/help-us-pay-spouse-visa-fees-during-covid19	Medicine Hat	AB	Medicine Hat, AB
505	NULL		Together to fight the COVID-19 pandemic	April 20, 2020	One World is organizing this fundraiser.Created April 20, 2020Babies, Kids & FamilyWe are a team of 12 friends (femals&males), from 12 different country, we were all have humanity and that is the only thing we have all in common. We decided to be together hand by hand to fight COVID-19 pandemic and support people in need specially these who have Single moms and their children, soldiers in front l…	kr250,000 goal	kr250,000 goal	https://www.gofundme.com/f/rt84y-together-to-fight-the-covid19-pandemic	S√§ffle	S	S√§ffle, S
506	NULL		Surviving Covid-19 without Govt Help	April 20, 2020	Larry Ulrich is organizing this fundraiser.Created April 20, 2020Creative Arts, Music & FilmArizona's economy is dependent on tourism. Many business cater to this situation. Gift shops, restaurants, bars, hair & nail salons, tour groups, swapmeets, and many many other services. Our winter visitors from Canada spend billions over the winter months with those businesses. My business, Apache Junctio…	$10,000 goal	$10,000 goal	https://www.gofundme.com/f/surviving-covid19-without-govt-help	Apache Junction	AZ	Apache Junction, AZ
507	CHAR		Days Gone Week COVID-19 Support Relief fund	April 19, 2020	Jonas Zonneveld is organizing this fundraiser.Created April 19, 2020Medical, Illness & HealingThis fundraising event is going to be a part of the Days Gone Week event, the anniversary of the release of the game, but considering current situations and circumstances, me along with the entire Days Gone community would like to take this time and raise as much money as possible for Joseph Brant Hospit…	$250 goal	$250 goal	https://www.gofundme.com/f/days-gone-week-covid19-support-relief-fund	Hamilton	ON	Hamilton, ON
508	NULL		Fist fighting the pm of canada for the revolution	April 18, 2020	Sharky Realnigg is organizing this fundraiser.Created April 18, 2020Accidents & EmergenciesBorn and raised Canadian who is sick of this traitor who‚Äôs is running our country. I am asking for donations for a plane ticket to Ottawa, Ontario, Canada to fist fight the loser we call a prime minister. He has ruined the Canadian name and us true Canadians are sick of this ‚Äúmoistly‚Äù speaking loser r…	$2,000 goal	$2,000 goal	https://www.gofundme.com/f/1zervzra00			,
509	ICHAR		Collecte de fonds URGENCE COVID 19 MALI	April 18, 2020	Mamoutou Dembélé is organizing this fundraiser.Created April 18, 2020Accidents & EmergenciesCOLLECTE DE FONDS D'URGENCE - COVID-19 pour le MALI.*** English will follow ***√Ä tous nos ressortissants, amis canadiens ainsi qu'√† la communauté internationale; le Mali a besoin de nous tous MAINTENANT!La pandémie de la Covid-19 continue de s‚Äôaggraver partout dans le monde. L' Organisation Mondiale de…	$40,000 goal	$40,000 goal	https://www.gofundme.com/f/collecte-de-fonds-urgence-covid-19-mali	Montréal	QC	Montréal, QC
510	CIN		COVID-19: Food for Starving People	April 16, 2020	Shamsad Sarkar is organizing this fundraiser.Created April 16, 2020Babies, Kids & FamilyI am a mother of two kids living in Canada. My origin is Bangladesh. I want to help the poor people in my country, the daily labour who have stopped working during this time. They don't have money to buy food. Lots of children are sleeping without having dinner They‚Äôre scared of going outside because of the …	$100,000 goal	$100,000 goal	https://www.gofundme.com/f/covid19-food-for-starving-people	Brampton	ON	Brampton, ON
511	PPE		Covid19-MzabCollect	April 16, 2020	Said Bouhari is organizing this fundraiser.Created April 16, 2020Medical, Illness & HealingOur solidarity is our strength!The World Health Organization declared the outbreak of COVID-19 a global pandemic, reaching more than 118 countries, including our beloved Mzab community, and affecting many of people.Once again, the Canadian Mzab Diaspora decided to take quick actions, reaching out to EVERY m…	$50,000 goal	$50,000 goal	https://www.gofundme.com/f/covid19mzabcollect	Orléans	ON	Orléans, ON
512	BIZ		GroceryHero Canada	April 15, 2020	GroceryHero Canada is organizing this fundraiser.Created April 15, 2020Volunteer & Service Grocery Hero¬† (a registered nonprofit) is a free delivery matching service to help frontline medical professionals (MPs) in Canada who are focused on fighting COVID-19. Through Grocery Hero, volunteers are matched with a medical professional in their neighbourhood and help deliver groceries to them.Grocery…	$1,000 goal	$1,000 goal	https://www.gofundme.com/f/groceryhero-canada	Scarborough	ON	Scarborough, ON
513	NULL		Covid 19 Ventilators & PPE For Africa	April 15, 2020	Mike Omega is organizing this fundraiser.Created April 15, 2020Accidents & EmergenciesWe at DFS Urgently Need Covid-19 Ventilators & PPE to Help the Third World.I pray you're keeping well...We have all witnessed the speed at which the Coronavirus has spread across Asia, Europe, Australia, Canada and the USA, leaving countless thousands infected and dead in its wake, now picture this...The third w…	¬£5,000 goal	¬£5,000 goal	https://www.gofundme.com/f/covid-19-ventilators-amp-ppe-for-africa	Rugby	West Midlands	Rugby, West Midlands
514	TRAV/CIN		COVID-19 Relief Fund for Newcomers in BC	April 15, 2020	Sadaf Abdul is organizing this fundraiser.Created April 15, 2020Community & NeighborsThousands of immigrants have recently come to Canada, and some days before the COVID-19 lockdowns. These newcomers are not able to get the typical jobs that are normally taken on, such as working at a restaurant, retailer, construction site, etc. Many others who came to this country in hopes of finding their care…	$5,000 goal	$5,000 goal	https://www.gofundme.com/f/covid19-relief-fund-for-newcomers-in-bc	Surrey	BC	Surrey, BC
515	CHAR		Find A Cure Walk For Covid 19	April 15, 2020	Zayden Zachary is organizing this fundraiser.Created April 15, 2020Medical, Illness & HealingThis is a campaign to find a cure for Covid-19. Just as Terry Fox did for Cancer, I will be making my way across Canada by foot as far as I can to raise money to help find a cure for Covid-19. This terrible virus has wreaked havoc upon our society and I will not allow this virus to imprison us in fear and…	1,000,000¬†$ goal	1,000,000¬†$ goal	https://www.gofundme.com/f/1z9rxkmn6o	Edmonton	AB	Edmonton , AB
516	CHAR		EMERGENCY COVID19 AID PACKAGES TO THE DISABLED	April 20, 2020	Errington Pellington is organizing this fundraiser.Created April 20, 2020Medical, Illness & Healing My name is Errington Pellington and I was born in Jamaica in August 1976. I came from humble beginnings growing up in the ghettos of Kingston in the heart of violence and gun crime. At the age of around 9 I lost the sight in my right eye and some ten years later In 1995 I suffered a major T6 Spinal…	15,000¬†¬£ goal	15,000¬†¬£ goal	https://www.gofundme.com/f/emergency-covid19-aid-packages-to-the-disabled	Enfield	Greater London	Enfield, Greater London
517	CHAR		COVID-19 Relief in Vancouver	April 19, 2020	Ryan Cheah is organizing this fundraiser.Created April 19, 2020Medical, Illness & HealingIn light of the recent COVID-19 crisis, ‚ÄúThe Glass Project‚Äù has been compelled to help our local community in Vancouver, Canada and we hope to spread the message and inspire others to make a difference in their community as well. For every two dollars you contribute, we will write a card to seniors in nee…	$10,000 goal	$10,000 goal	https://www.gofundme.com/f/covid-19reliefvancouver	Burnaby	BC	Burnaby, BC
518	CIN		SOS covid-19	April 13, 2020	Carlos Fuentes is organizing this fundraiser.Created April 13, 2020Babies, Kids & Familywe all know that it is being very hard and difficult to get through this COVID-19 pandemic. unfortunately the crisis touched me, my name is Carlos ¬†and I have my family ¬†in Canada and today unfortunately we are experiencing financial difficulties, I need your help, both financial or any food donations.whatev…	$1,000 goal	$1,000 goal	https://www.gofundme.com/f/faxxg-sos-covid19	York	ON	York, ON
519	PPE		COVID -19 PPE Plexiglass Boxes	April 12, 2020	Sarwan Chawla is organizing this fundraiser.Created April 12, 2020Medical, Illness & Healing Dr Hsien Young Lai created this design in Taiwan to help protect healthcare workers from risk of infection. The box provides added level of protection to our front line workers.¬†We at Shape Skill Canada Inc have the necessary equipment to mass produce these and donate these to British Columbia hospitals.…	$10,000 goal	$10,000 goal	https://www.gofundme.com/f/covid-19-ppe-plexiglass-boxes	Port Coquitlam	BC	Port Coquitlam, BC
520	CHAR		the fundraising for covid-19 research	April 12, 2020	Josh Hayes is organizing this fundraiser on behalf of Big Brothers Big Sisters of Canada.¬†¬†Donations are 100% tax deductible.Created April 12, 2020Medical, Illness & HealingWant to join me in making a difference? I'm raising money to benefit Big Brothers Big Sisters of Canada, and any donation will help make an impact. Thanks in advance for your contribution to this cause that means so much to …	$500 goal	$500 goal	https://www.gofundme.com/f/the-fundraising-for-covid19-research	Picton	ON	Picton, ON
521	CIN	STUDENTS	STUDENT HARDSHIP DUE TO COVID19	April 11, 2020	Marlane Robertson is organizing this fundraiser.Created April 11, 2020Education & LearningMy granddaughter goes to college in Utah and has been sent back to Canada at school has been cancelled she has housing that is off campus and still has to pay her rent as well as my other granddaughter who was to be starting in September over there is there any benefits develop students studying internationa…	$7,500 goal	$7,500 goal	https://www.gofundme.com/f/student-hardship-due-to-covid19	Lethbridge	AB	Lethbridge, AB
522	CHAR		COVID-19: Emergency Relief for Sex Workers in YYC	April 11, 2020	Ahlam Fakih is organizing this fundraiser.Created April 11, 2020OtherDown with Sex recognizes that many sex workers in Canada are seeing a dramatic decrease in clients and work due to the COVID-19 pandemic, and do not qualify to receive emergency relief funds, such as CREB, from the government.¬†They are not only facing increased risks of contracting the virus, but are also suffering financially …	$75,000 goal	$75,000 goal	https://www.gofundme.com/f/296r7	Calgary	AB	Calgary, AB
523	CHAR		Canadian Covid-19 Emergency Response Fund	April 10, 2020	Kayss Farouk is organizing this fundraiser.Created April 10, 2020Accidents & EmergenciesCanada will soon be victim to a crisis caused by the Covid-19 pandemic slowly making its way through the nation. The pandemic will cause multiple waves of illness and due to our countries overall lack of preparedness and failure to respond, hospitals will be brought over capacity and face large shortages of su…	$10,000 goal	$10,000 goal	https://www.gofundme.com/f/canadian-covid19-emergency-response-fund	Kanata	ON	Kanata, ON
524	BIZ		COVID-19	April 10, 2020	Twaseen Khandaker is organizing this fundraiser.Created April 10, 2020Business & EntrepreneursAs you are all aware recently Canada has ordered the shutdown of all nonessential businesses, which includes photographers and all banquet halls, As a result of this, I will no longer be able to generate any revenue quite probably at least for the next four months. The COVID‚Äì 19 outbreak has impacted o…	$60,000 goal	$60,000 goal	https://www.gofundme.com/f/968j5d-covid19	Markham	ON	Markham, ON
525	TRAV	STUDENTS	Fund Raiser For Bangladeshi Students in Canada (3)	April 9, 2020	Bangladesh People‚Äôs Association Canada is organizing this fundraiser.Created April 9, 2020Community & NeighborsBangladesh has shutdown everything due to COVID-19, and no one is certain when everything is going back to normal. I know a lot of you were ready for this, but some Bangladeshi students in Canada are suffering. Since everything is closed in Bangladesh, their parents were not able to se…	$10,000 goal	$10,000 goal	https://www.gofundme.com/f/fund-raiser-for-bangladeshi-students-in-canada	Scarborough	ON	Scarborough, ON
526	ICHAR		Relief for COVID-19 Crisis	April 9, 2020	Winona Katrina Abriam is organizing this fundraiser.Created April 9, 2020Community & NeighborsMany people in our community back home (Philippines) are experiencing hardships in life. Now, due to Covid-19 crisis, the whole province have locked down and most of them lost their sources of income. Unlike Canada, where we can apply for EI and CERB, in the Philippines, they can't and have minimal to no…	$2,500 goal	$2,500 goal	https://www.gofundme.com/f/b43jy-relief-for-covid19-crisis	Calgary	AB	Calgary, AB
527	TRAV		COVID-19	April 9, 2020	Suneha Sharma is organizing this fundraiser.Created April 9, 2020Funerals & MemorialsI am raising this fund for my friend Shruti sharma. She is a international student in Canada. Her father was having cancer ¬†and passed away last night after a lot of medical expenses. She is the only child in the family. Due to COVID-19, she is unable to went back to punjab. Please help her in this hard situatio…	$5,000 goal	$5,000 goal	https://www.gofundme.com/f/g4ryf-covid19	Winnipeg	MB	Winnipeg, MB
528	NULL		Construction de visi√®res contre le Covid-19	April 9, 2020	Patricia Hauchard is organizing this fundraiser.Created April 9, 2020Volunteer & ServiceLa Mairie de Longueil sollicite la générosité de ses habitants, mais également d'autres partisans pour soutenir un de ses administrés dans la construction de visi√®res anti-gouttelettes.¬†M. Pfieffer est un habitant de la ville de Longueil (76), pr√®s de Dieppe. D√ª au confinement pour lutter contre la propaga…	‚Ç¨1,000 goal	‚Ç¨1,000 goal	https://www.gofundme.com/f/construction-de-visieres-contre-le-covid19			,
529	ICHAR		Helping Less fortunate during COVID-19 Crisis	April 6, 2020	Kunga Chokey is organizing this fundraiser.Created April 6, 2020Accidents & EmergenciesHi, my name is Kunga, born in India and came to Canada decades ago. I feel lucky to live in great country where there is no issues of finding food on our table; roof over our head and relaxed at home in this medical crisis situation. I feel eased to know that ¬†we have an amazing medical staff and facilities, ¬…	$5,000 goal	$5,000 goal	https://www.gofundme.com/f/helping-less-fortunate-during-covid19-crisis	Mississauga	ON	Mississauga, ON
530	PPE		COVID-19: Reusable Face Mask Production Costs	April 6, 2020	Jessica Taylor is organizing this fundraiser.Created April 6, 2020Medical, Illness & HealingThe shortage of medical supplies needed in Canada has greatly impacted the lives of each and every individual putting everyone¬†at risk.¬† With people scrambling to provide their family with face¬†masks and disinfectants, more and more Canadians are becoming infected with the COVID-19 VIRUS¬† resulting in …	$2,800 goal	$2,800 goal	https://www.gofundme.com/f/reusable-face-mask-production-costs	Mississauga	ON	Mississauga, ON
531	ICHAR		Daily Labourers and workers affected by COVID 19 .	April 5, 2020	Pankaj Kumar is organizing this fundraiser.Created April 5, 2020Community & NeighborsBecause of Current COVID-19 ,corona virus breakdown in several countries including Asia and North America Economies hurt really bad . Especially the day laborers and workers who have to work everyday to feed the food to their families .But as there is lock down situation has been imposed in several countries so t…	$75,000 goal	$75,000 goal	https://www.gofundme.com/f/fundraising-for-daily-labourers-and-workers	Edmonton	AB	Edmonton, AB
532	NULL		Charlie‚Äôs Covid-19 Battle	April 4, 2020	Emilie Talermo is organizing this fundraiser.Created April 4, 2020Medical, Illness & Healing Charlie Barney started feeling unwell on the 12th of March with a fever and cough. Didn‚Äôt think too much of it and carried on as normal. We went out for his birthday on the 13th and on the 14th the ambulance took him into the hospital with shortness of breath. They discharged him less than 24 hours late…	$65,000 goal	$65,000 goal	https://www.gofundme.com/f/charlies-covid19-battle	San Diego	CA	San Diego, CA
533	ICHAR		Eastern Education Foundation of Canada	April 4, 2020	Rasalingam Sinnavan is organizing this fundraiser.Created April 4, 2020Accidents & Emergencies Support vulnerable communities in Sri Lanka ¬†during COVID-19.¬† A lot of less fortunate people who are under ¬†the poverty line are feeling the effects of ¬† ¬† ¬† ¬†COVID-19. They are left vulnerable and are ¬† struggling more than others. Children in need,¬†those experiencing homelessness, people¬†wi…	$5,000 goal	$5,000 goal	https://www.gofundme.com/f/eastern-education-foundation-of-canada			,
534	PPE		COVID-19 Homemade Masks	April 3, 2020	Arjan Ahluwalia is organizing this fundraiser.Created April 3, 2020Medical, Illness & HealingCanada is currently running short on N-95 masks which are required for healthcare professionals. Our frontline workers need adequate PPE to help combat COVID-19. This fundraiser is to buy materials that would allow us to prepare homemade face masks and deliver it to senior homes around the city of Toronto…	$500 goal	$500 goal	https://www.gofundme.com/f/covid19-homemade-masks	East York	ON	East York, ON
535	CHAR		Help workers overcome Covid-19 difficulties	April 3, 2020	Michael Thompson is organizing this fundraiser.Created April 3, 2020Accidents & EmergenciesWe are raising money to help all those who are currently going through hard times financially, and those who will continue to be affected by the economic and health consequences of the Covid-19 virus.We're looking for donors to support our efforts to provide financial relief to workers who have seen their h…	$50,000 goal	$50,000 goal	https://www.gofundme.com/f/support-low-income-workers			,
536	BIZ		COVID-19 shuts down business, plz help me survive	April 3, 2020	Amanda Greene is organizing this fundraiser.Created April 3, 2020Business & Entrepreneurs As we all know, COVID-19 has put many businesses at risk of bankruptcy with the closing of all non-essential operations. I am a self-employed painter who runs a successful company here in Ottawa, Canada. I don‚Äôt have any employees and rely 100% on myself to generate an income in order to live. I have no ot…	15,000¬†$ goal	15,000¬†$ goal	https://www.gofundme.com/f/covid19-shuts-down-business-plz-help-me-survive	Ottawa	ON	Ottawa, ON
537	SATIRE		Canada MP COVID Fund	April 2, 2020	David Gillingham is organizing this fundraiser.Created April 2, 2020Other Fellow Canadians, These are rough times. As the COVID-19 pandemic continues to wreak havoc across the world, we have all been forced into hiding from this unseen enemy. We have all been hit hard in one way or other, whether through jobs losses, interruption of family plans, schools being closed or just a general disruption …	$1,267,500 goal	$1,267,500 goal	https://www.gofundme.com/f/canada-mp-covid-fund	Val Therese	ON	Val Therese, ON
538	PPE		Covid 19 Response Business	April 2, 2020	Richard Chan is organizing this fundraiser.Created April 2, 2020Accidents & EmergenciesI'm a business developer, and marketer.¬† I'm tired of all the bad news.¬† I'm ready to bring good news and solutions to the table.¬† We are using my friends corp., and starting a COVID 19 response business with three lines of germ killing.¬† We are going to import chem sprays, and set those up to start trying …	$100,000 goal	$100,000 goal	https://www.gofundme.com/f/covid-19-response-business	Surrey	BC	Surrey, BC
539	CHAR		Raising Money for those affected by Covid-19	April 1, 2020	Golden Phoenix is organizing this fundraiser.Created April 1, 2020Medical, Illness & Healinghttps://gldphoenix.wixsite.com/riseofthephoenix¬†During this tough time with Covid-19 a lot of people have been laid off or got reduced hours. I have been blessed that I get to work from home and my wife has a Job that has been deemed essential so we both have job/financial security during this time, so we…	$5,000 goal	$5,000 goal	https://www.gofundme.com/f/raising-money-for-those-affected-by-covid19	Red Deer	AB	Red Deer, AB
540	PPE	TESTKITS	Let's Crowdfund COVID-19 Test Kits	March 31, 2020	Aaron Lee is organizing this fundraiser.Created March 31, 2020Community & NeighborsCrowdfunding for COVID-19 Test KitsRead more	$800,000 goal	$800,000 goal	https://www.gofundme.com/f/let039s-crowdfund-covid19-test-kits	La Canada Flintridge	CA	La Canada Flintridge, CA
541	FAM		COVID-19 Travel Fees for Canadians in Pakistan	March 31, 2020	Nadir Sheikh is organizing this fundraiser.Created March 31, 2020Community & NeighborsCanadians visiting Pakistan before the pandemic of Covid-19 are facing extreme travel fees to travel back to Canada. ¬†Ticket prices are in excess of 2x. ¬†Please help unite these individuals with their families and loved ones.Read more	$100,000 goal	$100,000 goal	https://www.gofundme.com/f/travel-expenses-for-canadians-in-pakistan	Brampton	ON	Brampton, ON
542	CHAR		FCCCO Covid-19 Fundraiser	March 31, 2020	France Canada Chamber Of Commerce (ON) is organizing this fundraiser on behalf of TRILLIUM HEALTH PARTNERS FOUNDATION.¬†¬†Donations are 100% tax deductible.Created March 31, 2020OtherPlease join us in making a difference. We raising money to benefit the frontline staff At TRILLIUM HEALTH PARTNERS FOUNDATION, and any donation will help make an impact. Thanks in advance for your contribution to thi…	$50,000 goal	$50,000 goal	https://www.gofundme.com/f/fccco-covid19-fundraiser	Etobicoke	ON	Etobicoke, ON
543	CHAR		Veterans with PTSD for front line workers COVID-19	March 30, 2020	Craig Matthew James is organizing this fundraiser on behalf of MARTHA'S TABLE COMMUNITY PROGRAM.¬†¬†Donations are 100% tax deductible.Created March 30, 2020Community & NeighborsSTAND TO CANADA? I'm a¬† Canadian Veteran living with PTSD¬† raising money to benefit MARTHA'S TABLE COMMUNITY PROGRAM, and any donation will help make an IMPACT during the COVID-19 Pandemic. Thank you in advance. Together…	$500 goal	$500 goal	https://www.gofundme.com/f/veterans-with-ptsd-supporting-the-frontlines	Kingston	ON	Kingston, ON
544	NULL		FUNDRAISING FOR COVID-19 PATIENTS	March 31, 2020	Marinella Villanueva is organizing this fundraiser.Created March 31, 2020Medical, Illness & HealingGood day Everyone,I know that we are all in a difficult time as we are facing uncertainty into what situation the current pandemic spreading around will bring us.I am helping one of my relatives in Canada, who has been in ICU for almost 2 weeks now. He is fighting for his life due to COVID-19. There…	$20,000 goal	$20,000 goal	https://www.gofundme.com/f/fundraising-for-covid19-patients	West Covina	CA	West Covina, CA
545	NULL		HELP US TO FEED THE PEOPLE : COVID 19 LOCKDOWN	March 29, 2020	Kuleen Mauther is organizing this fundraiser.Created March 29, 2020Other#HELP US TO FEED THE PEOPLE WHO ARE IN LOCKDOWNThe coronavirus outbreak originated in Wuhan, China, and has since spread across the globe, impacting Italy, Canada and the United States to name a few countries. The first case of COVID-19 in the United States was reported on Jan. 14, according to the Centers for Disease Control…	$50,000 goal	$50,000 goal	https://www.gofundme.com/f/help-us-to-feed-the-people-covid-19-lockdown	Arkabutla	MS	Arkabutla, MS
546	CHAR		Save Kids during COVID-19	24-May-20	May Han is organizing this fundraiser on behalf of ALBERTA CHILDREN'S HOSPITAL FOUNDATION.¬†¬†Donations are 100% tax deductible.Created 7 days agoOtherCOVID-9teen(ager) Volunteer Group is a non-profit organization created by teens as a way to support each other during this pandemic. We offer virtual lessons as well as a weekly talent show to provide entertainment to enrich the lives of families, …	$5,000 goal	$5,000 goal	https://www.gofundme.com/f/help-understand-covid19-and-kids	Calgary	AB	Calgary, AB
547	ICHAR		Taleb Maachou	March 28, 2020	Samira El mamouni is organizing this fundraiser.Created March 28, 2020Accidents & EmergenciesŸÜÿØÿßÿ° ŸÑÿ•ŸÜÿ≥ÿßŸÜŸäÿ™ŸÉŸÖÿå ŸÑÿ¢ÿØŸÖŸäÿ™ŸÉŸÖÿå ŸÑŸÇŸÑŸàÿ®ŸÉŸÖ ÿßŸÑÿ±ÿ≠ŸäŸÖÿ©ÿå ŸÑÿ•ÿÆŸÑÿßÿµŸÉŸÖ ŸÑŸàÿ∑ŸÜŸÉŸÖÿå "ÿßÿ±ÿ≠ŸÖŸàÿß ŸÖŸÜ ŸÅŸä ÿßŸÑÿ£ÿ±ÿ∂ Ÿäÿ±ÿ≠ŸÖŸÉŸÖ ŸÖŸÜ ŸÅŸä ÿßŸÑÿ≥ŸÖÿßÿ°"ÿå ÿ•ÿ±ŸÅÿπŸàÿß ÿßŸÑÿ®ŸÑÿßÿ° ÿ®ÿßŸÑÿµÿØŸÇÿ© ŸàÿßŸÑÿπÿ∑ÿßÿ°ÿå ŸÉŸàŸÜŸàÿß Ÿäÿ≥ÿ±ÿß ŸÑÿ•ÿÆŸàÿßŸÜŸÉŸÖ ÿßŸÑÿ∞ŸäŸÜ ŸäŸÉÿßÿ®ÿØŸ…	$10,000 goal	$10,000 goal	https://www.gofundme.com/f/esf9vc-taleb-maachou	Westmount	QC	Westmount, QC
548	NULL	DUPLICATE	Taleb Maachou	March 28, 2020	Samira El mamouni is organizing this fundraiser.Created March 28, 2020Accidents & EmergenciesŸÜÿØÿßÿ° ŸÑÿ•ŸÜÿ≥ÿßŸÜŸäÿ™ŸÉŸÖÿå ŸÑÿ¢ÿØŸÖŸäÿ™ŸÉŸÖÿå ŸÑŸÇŸÑŸàÿ®ŸÉŸÖ ÿßŸÑÿ±ÿ≠ŸäŸÖÿ©ÿå ŸÑÿ•ÿÆŸÑÿßÿµŸÉŸÖ ŸÑŸàÿ∑ŸÜŸÉŸÖÿå "ÿßÿ±ÿ≠ŸÖŸàÿß ŸÖŸÜ ŸÅŸä ÿßŸÑÿ£ÿ±ÿ∂ Ÿäÿ±ÿ≠ŸÖŸÉŸÖ ŸÖŸÜ ŸÅŸä ÿßŸÑÿ≥ŸÖÿßÿ°"ÿå ÿ•ÿ±ŸÅÿπŸàÿß ÿßŸÑÿ®ŸÑÿßÿ° ÿ®ÿßŸÑÿµÿØŸÇÿ© ŸàÿßŸÑÿπÿ∑ÿßÿ°ÿå ŸÉŸàŸÜŸàÿß Ÿäÿ≥ÿ±ÿß ŸÑÿ•ÿÆŸàÿßŸÜŸÉŸÖ ÿßŸÑÿ∞ŸäŸÜ ŸäŸÉÿßÿ®ÿØŸ…	$10,000 goal	$10,000 goal	https://www.gofundme.com/f/ecy74y-taleb-maachou	Westmount	QC	Westmount, QC
549	NULL	DUPLICATE	Taleb Maachou	March 27, 2020	Cooperation Canada-Maroc is organizing this fundraiser.Created March 27, 2020Accidents & EmergenciesŸÜÿØÿßÿ° ŸÑÿ•ŸÜÿ≥ÿßŸÜŸäÿ™ŸÉŸÖÿå ŸÑÿ¢ÿØŸÖŸäÿ™ŸÉŸÖÿå ŸÑŸÇŸÑŸàÿ®ŸÉŸÖ ÿßŸÑÿ±ÿ≠ŸäŸÖÿ©ÿå ŸÑÿ•ÿÆŸÑÿßÿµŸÉŸÖ ŸÑŸàÿ∑ŸÜŸÉŸÖÿå "ÿßÿ±ÿ≠ŸÖŸàÿß ŸÖŸÜ ŸÅŸä ÿßŸÑÿ£ÿ±ÿ∂ Ÿäÿ±ÿ≠ŸÖŸÉŸÖ ŸÖŸÜ ŸÅŸä ÿßŸÑÿ≥ŸÖÿßÿ°"ÿå ÿ•ÿ±ŸÅÿπŸàÿß ÿßŸÑÿ®ŸÑÿßÿ° ÿ®ÿßŸÑÿµÿØŸÇÿ© ŸàÿßŸÑÿπÿ∑ÿßÿ°ÿå ŸÉŸàŸÜŸàÿß Ÿäÿ≥ÿ±ÿß ŸÑÿ•ÿÆŸàÿßŸÜŸÉŸÖ ÿßŸÑÿ∞ŸäŸÜ ŸäŸÉ…	$10,000 goal	$10,000 goal	https://www.gofundme.com/f/usystq-taleb-maachou	Westmount	QC	Westmount, QC
550	NULL	SATIRE	Gang Rape COVID-19	March 27, 2020	Star Rose is organizing this fundraiser.Created March 27, 2020Education & LearningI hate COVID-19 so much. If we get enough we will gang rape it. If we meet our goal we will also gang rape CanadaRead more	$69,420 goal	$69,420 goal	https://www.gofundme.com/f/9s9m7y	Fountain Hills	AZ	Fountain Hills, AZ
551	NULL		Support Old Chicago Coffee COVID-19 Relief	March 25, 2020	GoFundMe COVID-19 Small Business Relief is organizing this fundraiser on behalf of DOUGLAS FREITAG.Created March 25, 2020Business & Entrepreneurs¬†An Important Message from GoFundMeWith Coronavirus concerns growing daily and impacting communities, GoFundMe is launching our COVID-19 Small Business Relief initiative to help support our friends and neighbors locally during this difficult time of red…	$2,500 goal	$2,500 goal	https://www.gofundme.com/f/old-chicago-coffee-covid-19-relief-fund-smb	Orland Park	IL	Orland Park, IL
552	PPE		Support materials for the COVID-19 pandemic	March 25, 2020	Sadiq Momoh is organizing this fundraiser on behalf of Plan International Canada Inc..¬†¬†Donations are 100% tax deductible.Created March 25, 2020Accidents & EmergenciesWant to join me in making a difference? I'm raising money to benefit Plan International, and any donation will help make an impact. Thanks in advance for your contribution to this cause that means so much to me.and to the people w…	$2,500 goal	$2,500 goal	https://www.gofundme.com/f/support-materials-for-the-covid19-pandemic	Toronto	ON	Toronto, ON
553	NULL		Support XII Sporks COVID-19 Relief in Lake George	March 25, 2020	GoFundMe COVID-19 Small Business Relief is organizing this fundraiser on behalf of XII Sporks.Created March 25, 2020Business & Entrepreneurs¬†An Important Message from GoFundMeWith Coronavirus concerns growing daily and impacting communities, GoFundMe is launching our COVID-19 Small Business Relief initiative to help support our friends and neighbors locally during this difficult time of reduced …	$2,500 goal	$2,500 goal	https://www.gofundme.com/f/xii-sporks-covid-19-relief-fund-smb	Lake George	NY	Lake George, NY
554	NULL		Support Adult Ballet Class With Leigh Purtill	March 24, 2020	GoFundMe COVID-19 Small Business Relief is organizing this fundraiser on behalf of Catherine Leigh Purtill.Created March 24, 2020Business & Entrepreneurs¬†An Important Message from GoFundMeWith Coronavirus concerns growing daily and impacting communities, GoFundMe is launching our COVID-19 Small Business Relief initiative to help support our friends and neighbors locally during this difficult tim…	$2,500 goal	$2,500 goal	https://www.gofundme.com/f/adult-ballet-class-with-leigh-purtill-covid-19-relief-fund-smb	La Canada Flintridge	CA	La Canada Flintridge, CA
555	ICHAR		Help Sardinia defeat Covid-19	March 24, 2020	Laura Gos is organizing this fundraiser.Created March 24, 2020Accidents & EmergenciesI was born and raised in Sardinia; my family lives there.It has been heartbreaking to watch Sardinia being increasingly threatened by the ongoing Covid-19 epidemics.¬†Like many of you, I have been looking for ways to help from far away. In my case, all the way from Canada.The regional newspaper "L'Unione Sarda" h…	‚Ç¨10,000 goal	‚Ç¨10,000 goal	https://www.gofundme.com/f/help-sardinia-defeat-covid19	Toronto	ON	Toronto, ON
556	FAM		Trapped in the Netherlands due to COVID-19	March 23, 2020	Jorrit Neslo is organizing this fundraiser.Created March 23, 2020Accidents & EmergenciesWelcome,As you may all be aware of, currently the world has been in a stressful state due to the COVID-19 virus. Many people are stranded and borders are rapidly closing to prevent the disease from spreading. Besides this, various airlines have been cancelling their flights, including Air Canada.¬†Me (Jorrit) …	‚Ç¨800 goal	‚Ç¨800 goal	https://www.gofundme.com/f/trapped-in-the-netherlands-due-to-covid19	Voordorp	NL	Voordorp, NL
557	CHAR		COVID-19 Relief Fund	March 19, 2020	David Hao is organizing this fundraiser on behalf of The Canadian Red Cross Society.¬†¬†Donations are 100% tax deductible.Created March 19, 2020Accidents & EmergenciesTo do our part in helping our first responders in this difficult time, I'm raising money to benefit The Canadian Red Cross Society. ¬†Any donation will help make an impact. Thanks in advance for your contribution to this cause that …	$1,000 goal	$1,000 goal	https://www.gofundme.com/f/6x6c2-covid19-relief-fund			,
558	NULL		Raising money due to job loss during COVID-19	March 18, 2020	Sarah Mudd is organizing this fundraiser.Created March 18, 2020OtherI don't expect people to give money and I feel terrible asking for it, but COVID-19 has left me in a really bad situation and I figured it wouldn't hurt to ask some of my kind friends on Facebook. I lost both of my jobs due to the virus and no-telling if/when I will have them back. Looking for another job is complicated do to the…	$350 goal	$350 goal	https://www.gofundme.com/f/fund-my-work-experience-trip-to-canada	Geneva	OH	Geneva, OH
559	ICHAR		COVID-19	March 16, 2020	Junior El Fabiano is organizing this fundraiser.Created March 16, 2020Volunteer & ServiceDonate to the Miss Afrique Canada Foundation to directly support the families & individuals affected by the coronavirus (COVID-19) pandemic, as well as the related organizations working to keep people safe, find helps & solutions, or support their communities.Miss Afrique Canada we have helped many kids in Ca…	$15,000 goal	$15,000 goal	https://www.gofundme.com/f/1njynzcctc			,
560	PPE		COVID19 Faceshield for Frontline Workers ONTARIO	April 24, 2020	Team fundraiserAndrew Li and 3 others are organizing this fundraiser.Created April 24, 2020Medical, Illness & HealingFor face-shield requests and more information, please visit our website HERE !All donations will be going towards front-line healthcare workers in London, Ontario who need it the most. If you would like your donation to go towards other groups (specific clinics, etc.) please contac…	$3,626 raised of $8,000 goal	$3,626 of $8,000 goal	https://www.gofundme.com/f/faceshieldmd	London	ON	London, ON
561	NULL		Operation Hope Covid19 Frontliners	March 29, 2020	Team fundraiserKram Eliejd and 3 others are organizing this fundraiser.Created March 29, 2020Community & NeighborsGood AM Brethren, this is Brother Mark from Victory Day Light Lodge #1778. ¬†Our Team of Brothers here in Okinawa Masonic Lodge #118, Teikoku Lodge #19, Okinawa Orion Pond, and Rising Sun Masonic Lodge 151, and Hopefully All the Lodges in the U.S., Canada, and the Philippines are rais…	1,430 $ raised of 10,000¬†$ goal	1,430 $ of 10,000¬†$ goal	https://www.gofundme.com/f/dxwsp4-50000	FPO		FPO,
562	NULL		Stand with Workers Sewing COVID19 Masks	May 4, 2020	Rapid Response Network is organizing this fundraiser.Created May 4, 2020Accidents & Emergencies Everything we consume is linked to a process of exploitation, including the masks we all wear now. Please help us raise $3,000 by May 31st to support workers making masks and standing up against exploitation. In Haiti, garment workers with the Batay Ouvriye (Workers Struggle) movement have been organiz…	$3,755 raised of $3,000 goal	$3,755 of $3,000 goal	https://www.gofundme.com/f/support-workers-sewing-masks	Miami	FL	Miami, FL
563	NULL		AmedBuddhaDiving aide salaire √©quipe locale	March 24, 2020	Team fundraiserBruno Leblanc and Julia Sachers are organizing this fundraiser on behalf of Julia Sachers.Created March 24, 2020Community & NeighborsHello friends of the Amed Buddha Diving community!We hope you are doing well in these difficult and unpredictable times. Here, in the small villages of Bunutan, Amed and Lipah, the impacts of Covit-19 are felt like every where else in the world and we…	‚Ç¨878 raised of ‚Ç¨1,200 goal	‚Ç¨878 of ‚Ç¨1,200 goal	https://www.gofundme.com/f/amedbuddhadiving-aide-local-staff-covid19	Paris	France	Paris, France
564	ICHAR		Bolivia Canada con el Beni	25-May-20	Residentes Bolivianos Canad√° is organizing this fundraiser.Created 6 days agoMedical, Illness & Healing The department of Beni located in the Amazonian territory is going through a very critical situation, even with a relatively small population they have been unable to control the number of those infected and subsequently dead as a result of COVID19, it is the 2nd largest outbreak in the entire…	$840 raised of $10,000 goal	$840 of $10,000 goal	https://www.gofundme.com/f/bolivia-canada-con-el-beni	York	ON	York , ON
565	TRAV	STUDENTS	Student versus Hurricane & Covid19	29-May-20	Clara Delahais is organizing this fundraiser.Created 2 days agoEducation & Learning My dream has always been to come study in America, but in my last year of HighSchool, my Island got hit with a Category 5 Hurricane. My mom lost her income and we lost our family home, with my little sister we lived in a public housing and had to live off my college money. I managed to get a student loan to financ…	‚Ç¨5,000 goal	‚Ç¨5,000 goal	https://www.gofundme.com/f/20rm7tc3eo			,
566	CHAR		Victim of covid19 logistics lay-off	May 23, 2020	Paul Davis is organizing this fundraiser.Created May 23, 2020Babies, Kids & FamilyIn March I was declared an Essential Worker, I was employed by a highway maintenance company and I was responsible for clearing the snow, slush and ice from the rural roads and highways so that crucial food and supplies along with emergency vehicles could attend location.Four weeks ago I¬† was laid-off as a result o…	$10,000 goal	$10,000 goal	https://www.gofundme.com/f/victim-of-covid19-logistics-layoff	North Bay	ON	North Bay, ON
567	TRAV		Maman Bloque Au Canada avec Un Cancer De Sang	May 22, 2020	Malak Oummidi is organizing this fundraiser.Created May 22, 2020Accidents & EmergenciesBonjour, English version will follow tout √† commencé lorsque ma m√®re est venue me rendre visite pour les vacances de fin d'année avec ma petite famille, on a vécu des moments merveilleuses pour les trois mois jusqu'√† mois d'avril ou son retour au maroc c'était prévu, elle a commencé √† sentir une fatigue, un…	$95,650 raised of $200,000 goal	$95,650 of $200,000 goal	https://www.gofundme.com/f/20hxnb8umo			,
568	NULL		PPE for Zimbabwe Doctors&Nurses fighting Covid19	March 27, 2020	Simbiso Ranga is organizing this fundraiser.Created March 27, 2020Medical, Illness & HealingMy name is Simbiso Ranga. I am an Internal Medicine Physician practicing as a hospitalist in hospitals in North Carolina, USA, for more than a decade. In my professional career, I have taken care of patients of all demographics, man, women and children of all circustances and nationalities in various circu…	$3,850 raised of $5,000 goal	$3,850 of $5,000 goal	https://www.gofundme.com/f/ppe-for-zimbabwe-doctorsampnurses-fighting-covid19	Charlotte	NC	Charlotte, NC
569	CIN		Help a frontline Nurse‚Äôs dad recover from Covid19	May 5, 2020	Kathleen Valdez is organizing this fundraiser.Created May 5, 2020Medical, Illness & HealingOn Good Friday, April 10th, my dad was admitted to the ICU in Tokyo and received emergency intubation for a severe case of COVID19. He was intubated for 11 days before he was able to come off life support. His recovery after extubation was slow, requiring some non invasive oxygen and extended time before be…	$13,413 raised of $40,000 goal	$13,413 of $40,000 goal	https://www.gofundme.com/f/help-a-frontline-nurses-dad-recover-from-covid19	Toronto	ON	Toronto, ON
570	ICHAR		Help for Punta Cana During Covid19 Crisis	April 23, 2020	Team fundraiserDaniela Duarte and Sebastian Ambrogetti are organizing this fundraiser.Created April 23, 2020Volunteer & ServiceAlmost 1 Million Canadians visit the Dominican Republic every year, most of them to enjoy the beautiful beaches of Punta Cana. ¬†Although the call of warm tropical beaches is what brings Canadians to the DR shores, the welcoming smiles of the local people and vibrant cult…	$1,425 raised of $3,000 goal	$1,425 of $3,000 goal	https://www.gofundme.com/f/help-punta-cana-during-covid19	Cold Lake	AB	Cold Lake, AB
571	CIN	ARISTS	Portrait vs Covid19	March 24, 2020	Juan Ibanez Teruel is organizing this fundraiser.Created March 24, 2020Creative Arts, Music & FilmFollow all the project on my Instagram¬†Solidarity Portraits is a charitable initiative created by Juan Teruel, illustrator and visual artist, established in Whistler, Canada, in the north of Vancouver, in the lovely and marvelous British Columbia.Many have had to leave their dream of staying at Whis…	$953 raised of $2,000 goal	$953 of $2,000 goal	https://www.gofundme.com/f/portrait-vs-covid19	Whistler	BC	Whistler, BC
572	ICHAR		UBUNTU CONCERT - COVID19 Relief for Rwanda	May 3, 2020	Kizito Bijyinama Musabimana is organizing this fundraiser.Created May 3, 2020Accidents & EmergenciesAs you know, with over 50% of its population being under the age of 20 years old, and a median age of 22.7 years old (as of this year), Rwanda is one of the youngest nations on earth. For many of us in diaspora, Rwandan‚Äôs resiliency has been a light of hope, and as we continue to pray for an end …	$3,305 raised of $20,000 goal	$3,305 of $20,000 goal	https://www.gofundme.com/f/UBUNTU-CONCERT-COVID19-RELIEF			,
573	FAM		COVID19 une Qu√©b√©coise en Espagne √† besoin d‚Äôaide	April 1, 2020	Audrey Pouliot is organizing this fundraiser.Created April 1, 2020Accidents & Emergencies Bonjour √† tous ! tout d‚Äôabord je vais me présenter, je suis une Québécoise de 28 ans qui vit en Espagne depuis octobre 2017. Ce qui m‚Äôa amené en Espagne? Ma m√®re est décédée en mai 2015 et pour faire le ménage mentalement et moralement je suis partie marcher le chemin de Compostelle en Europe. C‚Äôest …	‚Ç¨3,313 raised of ‚Ç¨5,000 goal	‚Ç¨3,313 of ‚Ç¨5,000 goal	https://www.gofundme.com/f/covid19-une-quebecoise-en-espagne-a-besoin-daide	Venta Del Aire	VC	Venta Del Aire, VC
574	BIZ		Hanshi Mady Dojo Funding During Covid19	April 29, 2020	Rick Wiljamaa is organizing this fundraiser on behalf of Albert Mady.Created April 29, 2020Sports, Teams & ClubsHanshi Albert Mady is the highest ranking Isshin Ryu Karate member in Canada and has had a dojo in Canada for 40 years.¬† He has been recognized by numerous Hall of Fames for his skill and efforts.¬† Hanshi Mady is the head of the Isshin Ryu Karate International and has held seminars al…	$5,280 raised of $4,000 goal	$5,280 of $4,000 goal	https://www.gofundme.com/f/hanshi-mady-dojo-funding-during-covid19			,
575	ICHAR		Covid19 Relief Funding Opportunity for Philippines	April 25, 2020	Team fundraiserMatt Caparas and 5 others are organizing this fundraiser on behalf of Ernesto Ong.Created April 25, 2020Accidents & EmergenciesThe Philippine government has extended the quarantine and stay home order ¬†up to May 15, 2020 due to the Corona Virus outbreak. Being a third world country, there are depressed areas ¬†wherein residents are running out of food. The Rotary Club Vancouver Mo…	$4,740 raised of $6,000 goal	$4,740 of $6,000 goal	https://www.gofundme.com/f/covid19-relief-fund-for	Vancouver	BC	Vancouver, BC
576	ICHAR		COVID19 care packages for Nadege's Tunisian family	March 22, 2020	Nadege Doe is organizing this fundraiser.Created March 22, 2020Accidents & EmergenciesRecently I caught up with my family in Tunis and my Aunt mentioned the pandemic has been limiting access to food. One needs to be at the store first thing in the morning to get even basics like pasta and couscous. Needless to say, I'm worried about them and I would like to send them a series of care packages to …	$850 raised of $1,500 goal	$850 of $1,500 goal	https://www.gofundme.com/f/covid19-care-packages-for-nadege039s-tunisian-family	Verdun	QC	Verdun, QC
577	CHAR		Planners Night In COVID19 Relief	May 5, 2020	Laura Co. Events - The Curators Retreat is organizing this fundraiser on behalf of The Canadian Red Cross Society.¬†¬†Donations are 100% tax deductible.Created May 5, 2020Medical, Illness & HealingMore information about The Canadian Red Cross Society: The Canadian Red Cross mission is to improve the lives of vulnerable people by mobilizing the power of humanity in Canada and around the world. You…	$1,365 raised of $500 goal	$1,365 of $500 goal	https://www.gofundme.com/f/planners-night-in-covid19-relief	Toronto	ON	Toronto, ON
578	NULL		‚ù§Ô∏è for One Happy Island -COVID19	March 23, 2020	John W Babiak is organizing this fundraiser.Created March 23, 2020Accidents & Emergencies Anyone who has been to Aruba knows that it‚Äôs not just the natural beauty of the island. It‚Äôs also the warm and friendly hospitality of the people of Aruba.¬†This GoFundMe is to help the individuals, the Arubans, who make it One Happy Island.¬† As snowbirds who have made Aruba our winter home, I‚Äôd like …	$600 raised of $5,000 goal	$600 of $5,000 goal	https://www.gofundme.com/f/aruba-covid19			,
579	NULL		Covid19 Thermometers	April 23, 2020	PacificMail AndParcel is organizing this fundraiser.Created April 23, 2020Medical, Illness & HealingProvincial agents are stationed at our border crossings, trying to keep us save from covid19. However all they have in their toolbox are flyers! Yes.... Flyers!!! I'm trying to give these brave men and women at least one tool that can actually help them keep us safe. Infrared thermometers that they…	$400 raised of $2,000 goal	$400 of $2,000 goal	https://www.gofundme.com/f/covid19-thermometers	Blaine	WA	Blaine, WA
580	PPE		Donations for PPEs and Food Packs for Filipinos	April 3, 2020	Chynnae Orbita is organizing this fundraiser.Created April 3, 2020Community & NeighborsHi, friends and family in Canada and everywhere! We're raising a fund to help create food packs for less fortunate Filipino families and to donate for Personal Protective Equipments (PPE) for Filipino Health Care Workers. $500 will be allotted for food packs and the other $500 will be donated in PPEs.¬† In thes…	$180 raised of $1,000 goal	$180 of $1,000 goal	https://www.gofundme.com/f/food-packs-for-families-affected-by-covid19-in-ph	Edmonton	AB	Edmonton, AB
581	NULL		Patriots in Support 4 Navajo Nation Covid19 Relief	April 25, 2020	Joseph Campagna is organizing this fundraiser on behalf of Navajo Veterans Oranization.¬†¬†Donations are 100% tax deductible.Created April 25, 2020Medical, Illness & HealingWhereas the Navajo Nation is a sovereign nation located within the US states of Utah, Colorado, Arizona, and New Mexico, has been hit extremely hard by the Covid19 Coronavirus;¬†Whereas, the Navajo Nation having undergone extr…	$79 raised of $4,029 goal	$79 of $4,029 goal	https://www.gofundme.com/f/yam78-patriots-in-support-4-navajo-nation-covid19-relief	South Hackensack	NJ	South Hackensack, NJ
582	CHAR		Feed Frontline Essential workers Canada	March 31, 2020	Ruby Reid is organizing this fundraiser.Created March 31, 2020Medical, Illness & HealingWe are eager to help our frontline essential workers cope during these critical times. Coronavirus Covid19 is devastating our Country and we all must do whatever we can to help. While they work overtime to care for the¬† sick in Toronto Canada and all other cities the¬† least we can do is make sure they are ea…	$50 raised of $10,000 goal	$50 of $10,000 goal	https://www.gofundme.com/f/feed-frontline-essential-workers-canada	North York	ON	North York, ON
583	NULL		Fund My Brother who lost his job from COVID19	31-May-20	Kristian CABRERA is organizing this fundraiser.Created 1 day agoVolunteer & ServiceHi everyone my name is Kris, I'm a nurse based in New Zealand.¬†I have started this goFundme to fund my brother who have been greatly affected by COVID19 in the middle east.¬†1. My Brother (Charlie) from Dubai, who works in a telecommunications company. Is one of the many people who lost his job during the COVID19 …	30 $ raised of 500¬†$ goal	30 $ of 500¬†$ goal	https://www.gofundme.com/f/fund-my-brother-and-friends-who-lost-their-job	Marlborough	NZ	Marlborough, NZ
584	NULL		Covid19 Medical Supplies Procuring Initiative	April 5, 2020	Karen Koo is organizing this fundraiser.Created April 5, 2020Medical, Illness & HealingTo help procure MASKS and other medical supplies AS DONATIONS to organizations in for Countries all over the world.Organizations include:- HOSPITALS,-CARE HOME,-ESSENTIAL WORKERS who have to come into contact with people everyday who has no source of masksWhere have and sent masks to:- Africa, Australia, Canada…	$10 raised of $200,000 goal	$10 of $200,000 goal	https://www.gofundme.com/f/corvid19vancouver-hong-kong			,
585	CHAR		Corona Beard Challenge	March 24, 2020	Michelle Smith is organizing this fundraiser on behalf of Médecins Sans Fronti√®res/Doctors Without Borders Canada (MSF).¬†¬†Donations are 100% tax deductible.Created March 24, 2020Accidents & EmergenciesI'm not rich...I can't afford a lot... but I challenge men to not shave until they feel we've started to beat this beast... please donate $1 and get as many friends as you can to donate $1 (to th…	$10 raised of $1,000,000 goal	$10 of $1,000,000 goal	https://www.gofundme.com/f/55f8fs-covid19	Kingston	NS	Kingston, NS
586	ICHAR		Need Help Childrens Faced With Covid19 in Africa.	April 17, 2020	Fall Abdou is organizing this fundraiser.Created April 17, 2020Babies, Kids & FamilyHi my name is Abdou I live in Canada Montréal. There are some children that live on the street in Senegal ouest Africa. My Goal is to help them find clothes ,food and shelter .its very hard for them currently because these children were abandoned by their parents. These children are exposed with the virus because …	$1,000,000 goal	$1,000,000 goal	https://www.gofundme.com/f/1zcgwfno5c	Montréal	QC	Montréal, QC
587	CHAR		Covid19 - To buy food for the homeless	April 15, 2020	Joshua Balasamy is organizing this fundraiser.Created April 15, 2020Accidents & EmergenciesI would like to raise money and donate to Homeless Canada and keep the homeless fed and warm during this time. This Pandamic has put the homeless at at very high risk and with your help, we can make a difference. Your help is much appreciated.¬† I personally already bought alot of food for the homeless and …	$5,000 goal	$5,000 goal	https://www.gofundme.com/f/covid19-to-buy-food-for-the-homeless	Scarborough	ON	Scarborough, ON
588	CHAR		Covid19 essential Transportation	April 9, 2020	Lyes Radjouh is organizing this fundraiser.Created April 9, 2020Business & EntrepreneursI live in Canada, Québec. I will be offering services of essential transportation (groceries,¬† pharmacy, alcohol ) directly to people , they will call us, we get their need and bring them to their homes. Where people will order anything they need ( it has to be essential to their lifes ). There will be a disc…	$10,000 goal	$10,000 goal	https://www.gofundme.com/f/covid19-essential-transportation	Sainte-Rose	QC	Sainte-Rose, QC
589	ICHAR		PM of India Relief fund (Canada,Australia,U.S)	March 30, 2020	Rabbon Kumar is organizing this fundraiser.Created March 30, 2020Volunteer & Service India Needs Help. We are here in Canada, Australia, NewZealand, America away from houses.¬† Here is very little we can do for our nation¬†Show your love for our country India. Help Prime Minister Narendra Modi to help India in this crisis of Covid19. We all have nationalism and sense of belonging to the land of I…	$2,100 goal	$2,100 goal	https://www.gofundme.com/f/prime-minister-of-india-relief-fund	Delta	BC	Delta, BC
590	CHAR		The Mental Health Fund	April 19, 2020	The Mental Health Fund is organizing this fundraiser on behalf of GoFundMe .Org.Created April 19, 2020Community & Neighbors Anxiety. Depression. Isolation. Domestic violence. Substance abuse. Eating disorders. Financial stress. Grief. The mental health impacts of COVID-19 are intense ‚Äî and will last longer than the virus itself.¬†We‚Äôre all afraid for the health of ourselves and our loved ones…	$3,200,410 raised of $5,000,000 goal	$3,200,410 of $5,000,000 goal	https://www.gofundme.com/f/thementalhealthfund	USA	Canada	USA, Canada
591	PPE		N-95 Mask Repair Force	April 5, 2020	Team fundraiserVanessa Ho and 2 others are organizing this fundraiser on behalf of Somebody Cares America Inc..¬†¬†Donations are 100% tax deductible.Created April 5, 2020Medical, Illness & HealingHi! We are raising money to ship 10,000 more N-95 masks to Southern California from Texas. A non-profit disaster relief organization is donating the masks to us as long as we can pay for shipping. The on…	$1,330 raised	$1,330	https://www.gofundme.com/f/1yytl9qe5c	La Canada Flintridge	CA	La Canada Flintridge, CA
592	NULL		Harvard Secondary School Fundraising For Pru	April 20, 2020	Pru Yontrarak is organizing this fundraiser.Created April 20, 2020Education & LearningMy name is Pru Yontrarak and I am currently a junior. I have been accepted into Harvard‚Äôs Secondary School Program, a seven-week pre-college program that offers high school students, such as myself, the opportunity to earn up to 8 college credits from one of the best universities in the country.Having a strong…	$914 raised of $3,000 goal	$914 of $3,000 goal	https://www.gofundme.com/f/z5vvja-harvard-secondary-school	La Canada Flintridge	CA	La Canada Flintridge, CA
593	NULL		Medical Assistance for Senior Citizens	May 3, 2020	Team fundraiserSarah Thein and Jonathan Thein are organizing this fundraiser.Created May 3, 2020Medical, Illness & HealingWant to join us in making a difference? Covid-19¬† has taken the world by storm and impacted many lives, causing thousands of deaths worldwide.¬† This disease is particularly harmful to elderly people with underlying medical conditions such as hypertension, diabetes, and heart…	$3,021 raised of $3,000 goal	$3,021 of $3,000 goal	https://www.gofundme.com/f/medical-assistance-for-senior-citizens	La Canada Flintridge	CA	La Canada Flintridge, CA
594	CIN		Help Megan get her surgery	May 3, 2020	Adam K is organizing this fundraiser.Created May 3, 2020Medical, Illness & HealingIn March of 2019 my wife Megan was diagnosed with a rare disease known as Tarlov Cyst Disease (TCD). A Tarlov cyst, also known as a perineural cyst, occurs when there is a dilation of the outer sheath of a nerve inside the spinal column. The dilated nerve sheath fills with cerebral spinal fluid which expands and put…	$4,240 raised of $20,000 goal	$4,240 of $20,000 goal	https://www.gofundme.com/f/bt6s99-help-megan-get-her-surgery	USA	Canada	USA, Canada
595	NULL		Huertos Para Todos San Marcos La Laguna, Guatemala	May 9, 2020	Carley Montgomery is organizing this fundraiser.Created May 9, 2020Community & NeighborsOrchards for All: a strategy to improve the food security of families in the Municipality of San Marcos La Laguna, Solol√°, Guatemala; in the context of COVID-19.The emergency caused by the COVID-19 pandemic is already directly and indirectly affecting the food and nutritional security of the world population …	$1,775 raised of $13,000 goal	$1,775 of $13,000 goal	https://www.gofundme.com/f/huertosparatodos	La Canada Flintridge	CA	La Canada Flintridge, CA
596	NULL		In Memoriam Jae W. Yun	April 25, 2020	Team fundraiserDavid Choi and Hyewon Choi are organizing this fundraiser on behalf of Ji Hyon Yun.Created April 25, 2020Funerals & MemorialsOur dear friend Taylor lost her beloved father on April 23rd after a long illness and recent complications from Covid-19. ¬†We wanted to start this memorial to show our love and support for her and her family during this incredibly difficult time. This is not…	$7,900 raised of $10,000 goal	$7,900 of $10,000 goal	https://www.gofundme.com/f/74ga4k-in-memoriam	La Canada Flintridge	CA	La Canada Flintridge, CA
597	NULL		Raise money for food for migrant workers	March 29, 2020	Connor Lee is organizing this fundraiser on behalf of Ashley Lee.Created March 29, 2020Volunteer & ServiceWant to join me in making a difference? I'm raising money to benefit National Day Laborer Organizing Network (NDLON), and any donation will help make an impact. Thanks in advance for your contribution to this cause that means so much to me.With the COVID-19 pandemic, a vast majority of our wo…	$200 raised of $1,000 goal	$200 of $1,000 goal	https://www.gofundme.com/f/sp6n5u-raise-money-for-food-for-migrant-workers	La Canada Flintridge	CA	La Canada Flintridge, CA
598	NULL		The Environmental Scouts	April 22, 2020	Daniel Thorman is organizing this fundraiser.Created April 22, 2020EnvironmentLINK: The Environmental Scouts Website¬†Our family has been extensively focused on raising awareness of global environmental issues for the last several years.¬† During this COVID-19 pandemic, it has given us more time and opportunity to think about how we can use all of this as a learning experience.¬† Why don‚Äôt we t…	$10,000 goal	$10,000 goal	https://www.gofundme.com/f/the-environmental-scouts	La Canada Flintridge	CA	La Canada Flintridge, CA
599	NULL		Rose Avenue Album: This Game We Play	April 6, 2020	Langdon Dearborn is organizing this fundraiser.Created April 6, 2020Creative Arts, Music & FilmHi! We're Rose Avenue, a 5-piece rock band from Southern California. We were preparing to mix our full-length album when COVID-19 hit, but now we're unable to play shows and raise money as usual. Normally we'd be out gigging, earning whatever we can! But now, we would really appreciate your support on o…	$2,500 goal	$2,500 goal	https://www.gofundme.com/f/rose-avenue-album	La Canada Flintridge	CA	La Canada Flintridge, CA
600	NULL		N-95 Mask Repair Force	April 5, 2020	Vanessa Ho is organizing this fundraiser.Created April 5, 2020Medical, Illness & Healing Raising money to ship 10,000 more N-95 masks to Southern California from Texas. A non-profit organization is donating the masks to us as long as we can pay for shipping. The only problem is the elastics on these masks have dried out and need to be repaired. A team of over 100 people has already been aassemble…	$1,250 goal	$1,250 goal	https://www.gofundme.com/f/n95-mask-repair-force	La Canada Flintridge	CA	La Canada Flintridge, CA
601	NULL		Helping a Nursing Student	May 13, 2020	Jordan Fu is organizing this fundraiser.Created May 13, 2020Education & LearningHi, I am an aspiring nursing student currently going to West Coast University, in California who hopes one day to help save many lives and make a difference for others. Due to COVID19, I am unable to work using my LVN license and I am put in a difficult situation as my mom is immunocompromised who I care for. I am an …	$30,000 goal	$30,000 goal	https://www.gofundme.com/f/4cmwk-helping-a-nursing-student	La Canada Flintridge	CA	La Canada Flintridge, CA
602	ICHAR		Deep-tube Well for Displaced Northern Bangladesh	May 13, 2020	Nayef Abu Qaddum is organizing this fundraiser on behalf of OBAT Canada.¬†¬†Donations are 100% tax deductible.Created May 13, 2020Medical, Illness & HealingYou have it; they don't. You need; they do too. Spare whatever you can to ensure that the element of life, provides more meaning into the life of a child, mother, father or elderly in northern Bangladesh‚Äîwho are deprived of this basic necess…	$5,515 raised of $5,000 goal	$5,515 of $5,000 goal	https://www.gofundme.com/f/water-well-for-displaced-in-northern-bangladesh	Nepean	ON	Nepean, ON
603	CHAR		Tala and Marah's campaign	March 25, 2020	Tala Mufleh is organizing this fundraiser on behalf of Food Banks Canada.¬†¬†Donations are 100% tax deductible.Created March 25, 2020Volunteer & ServiceDo you want to join me in making a difference? I'm raising money in aid of Food Banks Canada and every donation will help. Thank you in advance for your contribution to this cause that means so much to me.During this hard time of COVID-19, over 50…	$680 raised of $1,000 goal	$680 of $1,000 goal	https://www.gofundme.com/f/tala-and-marah039s-campaign	Burlington	ON	Burlington, ON
604	CHAR		Combating Hunger & Malnutrition in Kerala	May 11, 2020	Team fundraiserShefali Panicker and 2 others are organizing this fundraiser on behalf of Sewa Canada International Aid Inc..¬†¬†Donations are 100% tax deductible.Created May 11, 2020OtherHelp us end hunger and malnutrition through sustainable food programs in Attapady!The COVID-19 pandemic has changed life they way we have known it be. One of the areas this pandemic has highlighted is the hunger …	5,132 $ raised of 7,000¬†$ goal	5,132 $ of 7,000¬†$ goal	https://www.gofundme.com/f/combating-hunger-amp-malnutrition-in-kerala			,
605	ICHAR		Amani street children Conquer Corona	April 20, 2020	Team fundraiserCheryl Grammer and Alison Wiley are organizing this fundraiser on behalf of Friends of Amani Canada.¬†¬†Donations are 100% tax deductible.Created April 20, 2020Education & Learning Covid-19 has affected us all. I am very fortunate. I am about to celebrate my 55th birthday, safe at home with my family, and for that I am so grateful. Many others face a more precarious existence - sep…	$8,170 raised of $10,000 goal	$8,170 of $10,000 goal	https://www.gofundme.com/f/p8bgc-amani-street-children-conquer-corona	York	ON	York, ON
606	NULL		Our Fight Against Alzheimer's Disease	March 27, 2020	Team fundraiserHarjot Bains and 3 others are organizing this fundraiser on behalf of Alzheimer Society of Canada.¬†¬†Donations are 100% tax deductible.Created March 27, 2020Medical, Illness & HealingOur grandfather, Sohan Singh Khangura, recently lost his hard-fought battle with dementia. He was one of the funniest, laidback, and most caring person we ever had the pleasure of calling our grandpa.…	3,000 $ raised of 3,000¬†$ goal	3,000 $ of 3,000¬†$ goal	https://www.gofundme.com/f/our-fight-against-alzheimer039s-disease	Surrey	BC	Surrey, BC
607	NULL		Brandens Campaign for Alzheimer Society	April 29, 2020	Branden Nikolaevsky is organizing this fundraiser on behalf of Alzheimer Society of Canada.¬†¬†Donations are 100% tax deductible.Created April 29, 2020Medical, Illness & HealingWant to join me in making a difference? I'm raising money to benefit Alzheimer Society of Canada, and any donation will help make an impact. This summer on August 15/16 I will be competing in the Toronto Island Triathlon p…	$1,546 raised of $1,750 goal	$1,546 of $1,750 goal	https://www.gofundme.com/f/brandens-campaign-for-alzheimer-society	Toronto	ON	Toronto, ON
608	CHAR		Lunch By George	April 6, 2020	Blake At. John is organizing this fundraiser on behalf of UNITED WAY OF CANADA - CENTRAIDE CANADA.¬†¬†Donations are 100% tax deductible.Created April 6, 2020Missions, Faith & Churchhttp://www.stgeorgescathedral.ca/index.cfm/outreach/lunch-by-george-a-drop-in-program/Lunch by George is a program that feeds people who need feeding in Kingston, Ontario. We are currently feeding around 50 people a da…	$390 raised of $20,000 goal	$390 of $20,000 goal	https://www.gofundme.com/f/lunch-by-george	Kingston	ON	Kingston, ON
609	CHAR		YOGA TO SAVE LIVES	April 5, 2020	Natasha Lenon is organizing this fundraiser on behalf of Médecins Sans Fronti√®res/Doctors Without Borders Canada (MSF).¬†¬†Donations are 100% tax deductible.Created April 5, 2020Medical, Illness & HealingWant to join me in making a difference? I'm raising money to benefit Médecins Sans Fronti√®res/Doctors Without Borders Canada (MSF), and any donation will help make an impact. Thanks in advance …	$340 raised of $1,000 goal	$340 of $1,000 goal	https://www.gofundme.com/f/yoga-to-save-lives	Winnipeg	MB	Winnipeg, MB
610	CHAR		Help Children Through the Pandemic	April 18, 2020	Mary Ortega is organizing this fundraiser on behalf of Save the Children Canada.¬†¬†Donations are 100% tax deductible.Created April 18, 2020Medical, Illness & HealingWant to do your part to help out during this pandemic?JNB Helping Hands is raising money to donate to Save the Children Canada. Every donation will make an impact!As you may know, COVID-19 is affecting every single individual all aro…	$210 raised of $1,000 goal	$210 of $1,000 goal	https://www.gofundme.com/f/help-vulnerable-children-get-through-this-pandemic	Richmond	BC	Richmond, BC
611	CHAR		Virtual Basketball Sessions	April 10, 2020	Michael Provenzano is organizing this fundraiser on behalf of Save the Children Canada.¬†¬†Donations are 100% tax deductible.Created April 10, 2020Medical, Illness & HealingSave The Children is one of the world's leading independent organizations for children.¬† Throughout the COVID-19 crisis, their efforts will be even more crucial.¬† Here is a description of the types of aid Save The Children a…	$280 raised of $1,000 goal	$280 of $1,000 goal	https://www.gofundme.com/f/jfbf4p-virtual-basketball-sessions	London	ON	London, ON
612	CHAR		Cut it for Covid	31-May-20	Marty Neila is organizing this fundraiser on behalf of Food Banks Canada.¬†¬†Donations are 100% tax deductible.Created 21 hours agoMedical, Illness & HealingHello everyone.¬† The Covid 19 pandemic has had a devastating result the world over.¬† Sickness, death, unemployment and economic hardship for millions.¬† I am raising money for charity by shaving my head.¬† Hey, barbers are closed probably u…	$800 raised of $1,000 goal	$800 of $1,000 goal	https://www.gofundme.com/f/cut-it-for-covid	Etobicoke	ON	Etobicoke, ON
613	CHAR		Kids' Virtual Biblical Entertainment Hour	May 19, 2020	Kaitlyn Eyre is organizing this fundraiser on behalf of WYCLIFFE BIBLE TRANSLATORS OF CANADA INC..¬†¬†Donations are 100% tax deductible.Created May 19, 2020Missions, Faith & ChurchHello, my name is Kaitlyn Eyre, and I‚Äôm a grade nine student attending Heritage Christian Academy. As a school assignment, I‚Äôve been asked to start a little business to raise funds for a non-profit for emergency COV…	$325 raised of $150 goal	$325 of $150 goal	https://www.gofundme.com/f/kids039-virtual-biblical-entertainment-hour	Calgary	AB	Calgary, AB
614	CHAR		Care for the needy	April 24, 2020	Issah Iddrisu is organizing this fundraiser on behalf of World Vision Canada.¬†¬†Donations are 100% tax deductible.Created April 24, 2020Community & NeighborsWant to join me in making a difference? I'm raising money to benefit World Vision Canada, and any donation will help make an impact. Thanks in advance for your contribution to this cause that means so much to me.I come from a country where t…	$105 raised of $5,000 goal	$105 of $5,000 goal	https://www.gofundme.com/f/vayvn4-care-for-the-needy			,
615	CHAR		Supplies forTomato Plants for Mexican Children	25-May-20	Joy Ann King is organizing this fundraiser on behalf of FRIENDS OF THE ORPHANS, CANADA.¬†¬†Donations are 100% tax deductible.Created 6 days agoBabies, Kids & FamilyNuestros Peque√±os Hermanos in Miacatlan Mexico grows food for their over 300 chidren and staff who live and work there. Recently, their bumper tomato crops were invested by disease because of poor quality netting to control insects. T…	$200 raised of $2,500 goal	$200 of $2,500 goal	https://www.gofundme.com/f/Greenhouse-Tomato-Emergency-for-mexican-children	Kincardine	ON	Kincardine, ON
616	CHAR	ARTISTS	Pianists Association at York	27-May-20	Alireza Tavakoli is organizing this fundraiser on behalf of Food Banks Canada.¬†¬†Donations are 100% tax deductible.Created 4 days agoMedical, Illness & HealingPianists Association at York (YPA) is a non-profit student club in which has been preparing the very first online piano recital since the beginning of COVID-19 pandemic. The video has been created and published on YouTube at https://www.yo…	$100 raised of $100 goal	$100 of $100 goal	https://www.gofundme.com/f/YPAmusic	North York	ON	North York, ON
617	CHAR		Health Care Workers Food for Life	May 5, 2020	Mathura Lila Tkg is organizing this fundraiser on behalf of INTERNATIONAL SOCIETY FOR KRISHNA CONSCIOUSNESS FOR WESTERN CANADA.¬†¬†Donations are 100% tax deductible.Created May 5, 2020OtherGood day to you all, we appeal to everyone, Please help us, FEED HOSPITAL¬† Health Care providers. We committed to¬† serving 700 meals for lunch to support and give LOVE to all our Front Line workers who are ti…	$108 raised of $4,000 goal	$108 of $4,000 goal	https://www.gofundme.com/f/Health-Care-Workers-Food-for-Life	Burnaby	BC	Burnaby, BC
618	CHAR		Zooted and Slime‚Äôs COVID Relief Initiative	May 2, 2020	Zooted Slime is organizing this fundraiser on behalf of Partners In Health Canada.¬†¬†Donations are 100% tax deductible.Created May 2, 2020Accidents & Emergencies Want to join us in making a difference? We‚Äôre ¬†raising money to benefit Partners In Health Canada, and any donation will help make an impact. Thanks in advance for your contribution to this cause that means so much to us and the rest…	$15 raised of $2,500 goal	$15 of $2,500 goal	https://www.gofundme.com/f/zooted-and-slimes-covid-relief-initiative	Mississauga	ON	Mississauga, ON
619	NULL		End Brain Tumours	May 19, 2020	Adnaan Islam is organizing this fundraiser on behalf of Brain Tumour Foundation of Canada.¬†¬†Donations are 100% tax deductible.Created May 19, 2020Medical, Illness & HealingI‚Äôm part of the movement to end brain tumours and I hope you‚Äôll join me in this Canada-wide effort to put a stop to this disease.By signing up for a Brain Tumour Walk, I‚Äôm making a commitment to end brain tumours and to…	$5 raised of $1,500 goal	$5 of $1,500 goal	https://www.gofundme.com/f/end-brain-tumours	Toronto	ON	Toronto, ON
620	CHAR		Grade 5 students raise money for food banks	May 22, 2020	Aisha Ansari is organizing this fundraiser on behalf of Food Banks Canada.¬†¬†Donations are 100% tax deductible.Created May 22, 2020OtherGrade 5 students in Olive Grove School are raising money for a school project to local food banks due to shortage of Covid -19.Read more	$1,000 goal	$1,000 goal	https://www.gofundme.com/f/grade-5-students-raise-money-for-food-banks	Windsor	ON	Windsor, ON
621	CHAR		M√©decins Sans Fronti√®res	May 10, 2020	Sav Gray is organizing this fundraiser on behalf of Médecins Sans Fronti√®res/Doctors Without Borders Canada (MSF).¬†¬†Donations are 100% tax deductible.Created May 10, 2020Accidents & Emergencieshttps://www.msf.org MSFhi:) my name is sav, I'm 15 years old and I'm fundraising for the "msf" foundation basically this is a foundation that provides worldwide emergency medical care to people who are i…	$500 goal	$500 goal	https://www.gofundme.com/f/204xuf6f6o	Nanaimo	BC	Nanaimo, BC
622	CHAR		Seva Food Bank - Community Fundraiser	May 8, 2020	Team fundraiserFrequency Entertainment and Jagjeet Brar are organizing this fundraiser on behalf of SIKHS SERVING CANADA ASSOCIATION.¬†¬†Donations are 100% tax deductible.Created May 8, 2020Community & NeighborsFrequency Entertainment is an Audio/Visual company comprised of DJs, MCs, Musicians, Technicians, Entertainers and more. During this pandemic we've seen a financial impact to our company b…	$5,000 goal	$5,000 goal	https://www.gofundme.com/f/seva-food-bank-freqdjs-community-fundraising	Mississauga	ON	Mississauga, ON
623	CHAR		Seva Food Bank - Community Fundraiser	May 8, 2020	Team fundraiserFrequency Entertainment and 4 others are organizing this fundraiser on behalf of SIKHS SERVING CANADA ASSOCIATION.¬†¬†Donations are 100% tax deductible.Created May 8, 2020Community & NeighborsFrequency Entertainment is an Audio/Visual company comprised of DJs, MCs, Musicians, Technicians, Entertainers and more. During this pandemic we've seen a financial impact to our company but r…	$5,000 goal	$5,000 goal	https://www.gofundme.com/f/seva-food-bank-freqdjs-community-fundraiser	Mississauga	ON	Mississauga, ON
624	NULL		CREATE CONNECT EARTH DAY MURAL PROJECT	April 17, 2020	CHARLOTTE GREENWOOD is organizing this fundraiser on behalf of EARTH DAY CANADA (1991) INC /JOUR DE LA TERRE CANADA (1991) INC.¬†¬†Donations are 100% tax deductible.Created April 17, 2020EnvironmentCREATE CONNECT EARTH DAY MURAL PROJECT¬†During this time of the COVID-19 pandemic, whilst people are in lockdown, confined to their homes, on hold from work, I want to focus on connection and purpose. …	$10,000 goal	$10,000 goal	https://www.gofundme.com/f/create-connect-earth-day-mural-project	Montréal	QC	Montréal, QC
625	NULL		ShelterBoxs for the Croatian earthquake	March 28, 2020	Ellie Brooklyn is organizing this fundraiser on behalf of ShelterBox Canada.¬†¬†Donations are 100% tax deductible.Created March 28, 2020Accidents & Emergenciessee their website here:https://www.shelterboxcanada.org¬†on March ¬†22nd, 2020 a 5.3 magnitude earthquake hit Croatia. ¬†27 injured, 1 dead and plenty of buildings damaged. this happened amongst the COVID-19 pandemic. so to help, please don…	$1,300 goal	$1,300 goal	https://www.gofundme.com/f/shelterboxs-for-the-croatian-earthquake	Kincardine	ON	Kincardine, ON
626	CHAR		Emergency Food Delivery for Seniors	March 20, 2020	Alexei Golovei is organizing this fundraiser on behalf of B'nai Brith of Canada Foundation.¬†¬†Donations are 100% tax deductible.Created March 20, 2020Accidents & EmergenciesB‚Äônai Brith is currently operating a campaign to provide and deliver food to needy and elderly people who cannot safely feed themselves on their own during the COVID-19 crisis. Helping them raise as much money as possible a…	$100,000 goal	$100,000 goal	https://www.gofundme.com/f/bnai-brith-emergency-fund	Scarborough	ON	Scarborough, ON
627	CHAR		H.E.A.L.T.H NOW	March 4, 2020	Tk Podcast is organizing this fundraiser on behalf of INTERNATIONAL CHINA CONCERN (CANADA).¬†¬†Donations are 100% tax deductible.Created March 4, 2020Medical, Illness & HealingHelp¬†EarthAffordLuxuriousHealth¬†After all the news I've heard of babies dying many other civilians passing because of this virus we must spread our love and compassion for the world to stop the spread of COVID-19 It's 202…	$100 goal	$100 goal	https://www.gofundme.com/f/xsjra-save-wuhan	Burnaby	BC	Burnaby, BC
628	CHAR		A cause I care about needs help	March 6, 2020	MIKE GAUDREAULT is organizing this fundraiser on behalf of Heart and Stroke Foundation of Canada.¬†¬†Donations are 100% tax deductible.Created March 6, 2020Sports, Teams & ClubsValérie et moi avons perdu un ami ch√®re récement √† cause d'une complication apr√®s une opération √† coeur ouvert.¬† ¬† ¬† Au Canada 1 personne au 7 minutes déc√®de par une maladie du coeur. ¬† ¬†En 2020 je veux me lancer…	$1,000 goal	$1,000 goal	https://www.gofundme.com/f/mike039s-campaign-for-cheo-foundation	Cantley	QC	Cantley, QC
629	CHAR		Mental Health	May 21, 2020	Ashley Smith is organizing this fundraiser on behalf of Mental Health Research Canada.¬†¬†Donations are 100% tax deductible.Created May 21, 2020OtherHello. I am Ashley. I think mental health is really important. I cannot speak for everyone but that is what I can say. I decided to pick this topic because there are lots of workers and professors that work at places for Mental Health and they should…	$25,000 goal	$25,000 goal	https://www.gofundme.com/f/cu9g5-mental-health	North York	ON	North York, ON
630	CHAR		Fundraising for coronavirus relief	March 24, 2020	Hungarian Canadian Business Association is organizing this fundraiser.Created March 24, 2020Medical, Illness & HealingAdom√°nygy≈±jtés k√°rp√°t-medencei k√≥rh√°zaknak a koronav√≠rus j√°rv√°nyhelyzetbenA Kanadai Magyar V√°llakoz√≥k Sz√∂vetségének eln√∂ksége adom√°nygy≈±jtésbe kezdett a koronav√≠rus j√°rv√°ny miatt kialakult rendk√≠v√ºli helyzetre val√≥ tekintettel. Nagyon sok k√°rp√°t-medencei k√≥…	$22,860 raised of $25,000 goal	$22,860 of $25,000 goal	https://www.gofundme.com/f/phyfwg-fundraising-for-coronavirus-relief			,
631	CHAR	ARTISTS	Save Job	April 15, 2020	Hugo Vaillancourt is organizing this fundraiser.Created April 15, 2020Creative Arts, Music & FilmCovid-19¬†Nos artistes a besoin de vous!Read more	$1,000,000 goal	$1,000,000 goal	https://www.gofundme.com/f/2732s3-save-job	Montréal	QC	Montréal, QC
632	CHAR		Prisoner Emergency Support Fund	April 2, 2020	Prison Aboilition Organizing Group is organizing this fundraiser on behalf of Emergency Prisoner Support Fund.Created April 2, 2020Accidents & EmergenciesSUPPORT PRISONERS IN ONTARIO DURING COVID-19Incarcerated people are at a disproportionate risk of contracting COVID-19. Unsanitary conditions, close quarters, frequent physical contact, and the underlying chronic health conditions of many detain…	$32,045 raised of $35,000 goal	$32,045 of $35,000 goal	https://www.gofundme.com/f/prisoner-emergency-support-fund	Scarborough	ON	Scarborough, ON
633	NULL		Support for Newlyweds both Fighting Leukemia	May 22, 2020	Team fundraiserBenjamin Belding and Madeline Belding are organizing this fundraiser.Created May 22, 2020Medical, Illness & HealingIn January 2018, Luke, a dedicated PhD student less than 3 months from his 27th birthday, was diagnosed with acute lymphoblastic leukemia (B-Cell ALL). His family and friends were in awe of his determination throughout the grueling treatment process, including a stem c…	$50,025 raised of $50,000 goal	$50,025 of $50,000 goal	https://www.gofundme.com/f/support-for-newlyweds-both-fighting-leukemia			,
634	NULL		Gun Ban Court Challenge, Judicial Review	25-May-20	Stefanos Karatopis is organizing this fundraiser.Created 7 days agoOtherFUNDRAISER ORGANIZED BY THE ONTARIO LANDOWNERS ASSOCIATIONOn May 1, 2020, the Federal Government passed Regulation SOR/2020-96, formally known as Regulations Amending the Regulations Prescribing Certain Firearms and Other Weapons, Components and Parts of Weapons, Accessories, Cartridge Magazines, Ammunition and Projectiles as…	$5,462 raised of $100,000 goal	$5,462 of $100,000 goal	https://www.gofundme.com/f/gun-ban-court-challenge-judicial-review	West Lincoln	ON	West Lincoln, ON
635	PPE		A Million Masks: Coronavirus Support Fund	March 19, 2020	Team fundraiserBen Wei and 8 others are organizing this fundraiser on behalf of A Million Masks Inc.Created March 19, 2020Community & NeighborsA Million Masks is a nonprofit organization whose mission is to secure emergency Personal Protective Equipment (PPE) for frontline hospital workers in New York City.¬†On Tuesday,¬† March 17th, Ben Wei received a text message from his friend, a doctor at a …	$636,899 raised of $750,000 goal	$636,899 of $750,000 goal	https://www.gofundme.com/f/a-million-masks-coronavirus-support-fund	New York	NY	New York, NY
636	NULL		Help Ronald with legal fees and car repair	May 21, 2020	Ronald Saint Preux is organizing this fundraiser.Created May 21, 2020OtherTraffic Stop Error Leads To Man Being Beaten, Tased And Window Broken By State TroopersFreedom Media Canada spoke with the man 34 year old Jean Ronald Saint Preaux from New Hampshire who is seen in the video asking two female New Hampshire state troopers repeatedly what he did wrong as they break the window to his 2014 Dodg…	$5,415 raised of $5,000 goal	$5,415 of $5,000 goal	https://www.gofundme.com/f/help-ronald-with-legal-fees-and-car-repair	Conway	NH	Conway, NH
637	BIZ		The People's Co-op Bookstore: 75 for 75!	April 26, 2020	Sandy Carlyle is organizing this fundraiser on behalf of Laurel McBride.Created April 26, 2020Community & Neighbors I. INTRODUCTIONAs many of you know, we have been closed for a few weeks now, and as has happened to the bookstore in the past, precarity looms again in terms of our future. The store was struggling to survive even before the COVID-19 crisis hit. Sales had been improving‚Äîan encoura…	$17,088 raised of $75,000 goal	$17,088 of $75,000 goal	https://www.gofundme.com/f/PCB75	Vancouver	BC	Vancouver, BC
638	CHAR		Prairie Province Prisoner Support Fund	May 1, 2020	Free Lands Free Peoples is organizing this fundraiser.Created May 1, 2020OtherSUPPORT PRISONERS ACROSS THE PRAIRIES DURING COVID-19 Incarcerated people are at a disproportionate risk of contracting COVID-19. Unsanitary conditions, close quarters, frequent physical contact, and the underlying chronic health conditions of many detained people, contributes to the spread of the virus and threatens th…	$12,861 raised of $15,000 goal	$12,861 of $15,000 goal	https://www.gofundme.com/f/prairie-province-prisoner-support-fund	Edmonton	AB	Edmonton, AB
639	NULL		Funeral costs for Flordeliza Belza	27-May-20	Stephen Aguilar is organizing this fundraiser.Created 4 days agoFunerals & MemorialsAs you may know, my grandma has always been a fighter. She's been in and out of the hospital these past few years and there was a time when she was in the ICU in England for about 2 months. She was in the hospital for COVID-19 and was actually getting better. My family and I were getting the house ready for when s…	$7,060 raised of $10,000 goal	$7,060 of $10,000 goal	https://www.gofundme.com/f/funeral-costs-for-flordeliza-belza	Jersey City	NJ	Jersey City, NJ
640	CIN		Help for Beverly & Elizabeth Glenn-Copeland	31-May-20	Faith Wraith is organizing this fundraiser.Created 1 day agoAccidents & EmergenciesMy name is Faith. Myself and my partner Quinn are writing on behalf of my parents, Beverly and Elizabeth Glenn-Copeland who are in need of financial support to get them through this next year.Like many artists, my parents have been hit especially hard by the COVID-19 crisis. My father, Beverly is a musician, compos…	$3,895 raised of $40,000 goal	$3,895 of $40,000 goal	https://www.gofundme.com/f/keep-beverly-amp-elizabeth-glenn-copeland-housed	Toronto	ON	Toronto, ON
641	CHAR		Support Yamnuska Wolfdog Sanctuary	April 2, 2020	Team fundraiserJessica Hynes and Yamnuska Wolfdog Sanctuary are organizing this fundraiser on behalf of Yamnuska Wolfdog Sanctuary.¬†¬†Donations are 100% tax deductible.Created April 2, 2020Animals & PetsAbout Yamnuska Wolfdog SanctuaryYamnuska Wolfdog Sanctuary is a non-profit organization located in the heart of Canada‚Äôs Rocky Mountains just east of Cochrane, Alberta. The sanctuary‚Äôs missio…	$55,839 raised of $75,000 goal	$55,839 of $75,000 goal	https://www.gofundme.com/f/support-needed-for-displaced-wolfdogs	Cochrane	AB	Cochrane, AB
642	PPE		Intubation Boxes to Protect Healthcare Workers	April 22, 2020	Team fundraiserKat Kennedy and 2 others are organizing this fundraiser.Created April 22, 2020Medical, Illness & HealingThe high demand and shortage of personal protective equipment - like N95 masks, face shields, and gowns - means that we have had to get resourceful. Hospitals need solutions for protecting doctors, nurses, and patients. Alternatives must be deployed fast but, with lives at stake,…	$8,160 raised	$8,160	https://www.gofundme.com/f/covidbox27-california	Los Angeles	CA	Los Angeles, CA
643	CIN		Eric, Jenna and Theodora	May 15, 2020	Sara Durette is organizing this fundraiser.Created May 15, 2020Medical, Illness & Healing Meet Eric, Jenna and Theodora. A young family who has been struck with a health and financial crisis; during a world crisis.Cancer, Autism, COVID-19. Losing the ability to work. ¬†Falling through the cracks of long term disability benefits fine print, and losing financial support. Financial hardship.This per…	$34,557 raised of $25,000 goal	$34,557 of $25,000 goal	https://www.gofundme.com/f/eric-jenna-and-theodora	Barrie	ON	Barrie, ON
644	NULL		Feed the Hourly Workers of Deobhog, Bangladesh	April 17, 2020	Team fundraiserAsha Begum and 5 others are organizing this fundraiser.Created April 17, 2020Accidents & Emergencies Donate a portion of your next quarantine snack stock to help a family in need in one of the poorest countries on this planet. Bangladeshi‚Äôs do not get a stimulus check. You can help a family get the essentials to survive with as little as $12. Please help them by donating whatever…	$1,650 raised	$1,650	https://www.gofundme.com/f/feed-the-hourly-workers-of-deobhog-bangladesh	Las Vegas	NV	Las Vegas, NV
645	PPE		Help us donate PPE to frontline workers	March 21, 2020	Team fundraiserJoanna Griffiths and 3 others are organizing this fundraiser.Created March 21, 2020Accidents & EmergenciesWe know that hospitals and frontline workers are running low on key PPE items (masks, gowns and gloves) that are crucial to ensure their safety and ability to continue working and help us fight COVID-19. Last week my brother Chris, who is a doctor at a major Canadian hospital, …	$213,019 raised of $220,000 goal	$213,019 of $220,000 goal	https://www.gofundme.com/f/ppe-masks-gowns-amp-gloves-for-frontline-workers	Toronto	ON	Toronto, ON
646	NULL		Help the Marginalized Survive COVID in Bangladesh	May 18, 2020	Team fundraiserDebopriyo Biswas and 8 others are organizing this fundraiser on behalf of UDION FOUNDATION, INC.¬†¬†Donations are 100% tax deductible.Created May 18, 2020Volunteer & ServiceSupport the indigenous people (Chakma, Garo, Tripura, Santal), the transgender and intersex community (known as Hijra), and sex workers, who are among the marginalized communities of Bangladesh that have been th…	$5,315 raised of $10,220 goal	$5,315 of $10,220 goal	https://www.gofundme.com/f/covid-relief-project-bd	College Park	MD	College Park, MD
647	NULL		Hope for Lincoln	April 19, 2020	Andrew Herbert is organizing this fundraiser.Created April 19, 2020Medical, Illness & HealingHello friends and Family!! Today I have some very sad news to share. Our beautiful baby boy Lincoln has¬† been diagnosed with an extremely rare Metabolic Brain disorder called Krabbe Disease.¬† This disease makes his brain attack the nerves in his body as his brain slowly deteriorates. He does not possess…	$22,621 raised of $30,000 goal	$22,621 of $30,000 goal	https://www.gofundme.com/f/hope-for-lincoln	Georgetown	ON	Georgetown, ON
648	FAM		rapatriement de Francine	May 14, 2020	Fany Pack is organizing this fundraiser.Created May 14, 2020Accidents & Emergenciesenglish message will follow!Bonjour √† tous et √† toutes,¬†Ma m√®re Francine Fortin est une femme exceptionnelle qui a beaucoup d'amour √† donner, mais elle est aussi une femme tr√®s sensible. Le Covid-19 semble avoir changer fondamentalement la personne qu'elle était et l'a plongé dans une dépression majeure profo…	$9,795 raised of $20,000 goal	$9,795 of $20,000 goal	https://www.gofundme.com/f/rapatriement-de-francine	Montréal	QC	Montréal, QC
649	BIZ	ARTISTS	URGNT: online music venue/COVID artist relief	March 16, 2020	Team fundraiserMark Marczyk and 3 others are organizing this fundraiser.Created March 16, 2020Creative Arts, Music & FilmThe onset of Covid-19 has had extreme consequences for all of us. The arts industry as a whole has taken a serious hit, which requires an immediate response because it is often the arts that help us get through crises with our humanity intact. ¬†Urgent circumstances call for ur…	$21,080 raised of $40,000 goal	$21,080 of $40,000 goal	https://www.gofundme.com/f/urgnt-livestreamed-concerts-from-empty-venues	Toronto	ON	Toronto, ON
650	NULL		Tribute to Nemia Egbalic	May 20, 2020	Donna Denina is organizing this fundraiser.Created May 20, 2020Funerals & MemorialsDearest friends and family,I am writing to you today to let you know about the sudden loss of my dear Auntie Nemia Ruiz Egbalic, age 80 years old, after a 3 week battle with COVID-19.¬† We thank the doctors and nurses at the University of WA Medical Center who worked around the clock by her side to help fight off t…	$3,090 raised of $3,000 goal	$3,090 of $3,000 goal	https://www.gofundme.com/f/tribute-to-nemia-egbalic	Oak Harbor	WA	Oak Harbor, WA
651	CHAR		Operation Ramzieh : Crisis Relief Team	March 17, 2020	Team fundraiserIlon Tyan and 8 others are organizing this fundraiser on behalf of Dream Mind.Created March 17, 2020Accidents & EmergenciesMarch 17th, 2020 ¬†¬†¬†¬†¬†¬†¬†¬†¬†¬†¬†¬†¬†¬†¬†¬†¬†¬†¬†¬†¬†¬†¬†¬†¬†¬†¬†¬†¬†¬†¬†¬†¬†¬†¬†¬†¬†¬†¬†¬†¬†¬†¬†¬†¬†¬†¬†¬†¬†¬†¬†¬†¬†¬†¬†¬†¬†¬†¬†¬†¬†¬†¬†¬†¬†¬†¬†¬†¬†¬†¬†¬†¬†¬†¬†¬† Ottawa, Ontario, Canada¬†¬†¬†¬†¬†¬†¬†¬†¬†¬†¬† In light of the current COVID-19 crisis, Drea…	$107,408 raised of $200,000 goal	$107,408 of $200,000 goal	https://www.gofundme.com/f/operationramzieh	Ottawa	ON	Ottawa, ON
652	NULL		Kara (10 yrs) ~ Last shot at beating Cancer!	26-May-20	Heather Tayler is organizing this fundraiser.Created 5 days agoMedical, Illness & Healing Karalyn's journey with Cancer started in January 2018. She was diagnosed with a grade 3 brain tumour, Supratentorial Anaplastic Ependymoma. January 5, 2018 Kara had her first brain surgery to remove the tumour. She took her first trip to Seattle, WA to start radiation therapy that was quickly put to a halt a…	$4,970 raised of $10,000 goal	$4,970 of $10,000 goal	https://www.gofundme.com/f/kara-10-yrs-last-shot-at-beating-cancer	Vancouver	BC	Vancouver, BC
653	PPE		Cambridge Mask Makers Urgently Need Your Help	March 24, 2020	Team fundraiserMichelle Jacques and 4 others are organizing this fundraiser.Created March 24, 2020Medical, Illness & Healing 1.¬†¬†¬†¬†¬†¬† WHO WE ARE: We are the Cambridge Mask Makers from Cambridge, ON Canada. Our group of volunteers consists of over 500 sewers, more than 50 drivers, and approx. 20 mask kit assemblers and cutters. Our organizing committee consists of the following 5 local women…	$18,840 raised of $30,000 goal	$18,840 of $30,000 goal	https://www.gofundme.com/f/cambridge-mask-makers-need-your-help	Cambridge	ON	Cambridge, ON
654	NULL		Support for Corrie Ellison‚Äôs Family	April 20, 2020	Katie Green is organizing this fundraiser.Created April 20, 2020Funerals & MemorialsOn April 18th, 2020, Clinton and his family experienced the horrific loss of a brother and son, Corrie Ellison. This tragedy was the result of the senseless and horrific acts of the Portapique, NS gunman. Corrie responded to the suspected fire and nearby gunshot in attempt to help the neighbours, then followed by …	$18,125 raised of $10,000 goal	$18,125 of $10,000 goal	https://www.gofundme.com/f/support-for-clinton	Halifax	NS	Halifax, NS
655	CIN		The Rodriques Family	May 10, 2020	Carmen Wong is organizing this fundraiser on behalf of Terena Rodriques.Created May 10, 2020Funerals & MemorialsWe are a group of friends who are reaching out to people to ask for assistance for our friend, Terena Rodriques, who lost her father Leonard Rodriques to COVID-19 on May 6, 2020. Leonard Rodriques was the fifth Ontario Personal Support Worker (PSW) to die as a result of contracting COVI…	$12,314 raised of $30,000 goal	$12,314 of $30,000 goal	https://www.gofundme.com/f/73zgf-the-rodriguez-family	Toronto	ON	Toronto, ON
656	CHAR	ARTISTS	Save Toronto's home for dance!	May 15, 2020	Prestige Studios is organizing this fundraiser.Created May 15, 2020Business & EntrepreneursTo our beautiful community,My name is Riman Rafi and I am the owner of Prestige Studios in Toronto, Canada along with my friend and partner, Juliette Chan. We opened our studio a year ago with the intention of creating a safe, fun, and positive environment for our growing dance community. We have received a…	$19,349 raised of $25,000 goal	$19,349 of $25,000 goal	https://www.gofundme.com/f/save-toronto039s-home-for-dance	Scarborough	ON	Scarborough, ON
657	BIZ		Help Save Kidz PlayLand - Indoor Playground	26-May-20	Ayub Tabibi is organizing this fundraiser.Created 5 days agoBusiness & EntrepreneursWhen we first opened Kidz PlayLand, our intention was to create a fun and inclusive environment where kids could be kidz! For us, Kidz PlayLand represents family, community, and home!The Coronavirus Disease (COVID-19) Pandemic has tested the strength of our families and communities here, and abroad. We are all goi…	$580 raised of $50,000 goal	$580 of $50,000 goal	https://www.gofundme.com/f/kidz-playland-indoor-playground	Peterborough	ON	Peterborough, ON
658	NULL		LIVE! Cycling Everest Indoors for Mental Health!	May 13, 2020	Team fundraiserJim Zentveld and Zach Louw are organizing this fundraiser.Created May 13, 2020Sports, Teams & ClubsTWITCH LIVESTREAM from 5:00am IST! YOUTUBE LIVESTREAM¬† from 09:30 am IST!¬† Anxiety. Depression. Isolation. Domestic violence. Substance abuse. Eating disorders. Financial stress. Grief. The mental health impacts of COVID-19 are intense ‚Äî and will last longer than the virus itself.…	‚Ç¨6,475 raised of ‚Ç¨10,000 goal	‚Ç¨6,475 of ‚Ç¨10,000 goal	https://www.gofundme.com/f/hdhaqp-cycling-everest-indoors-for-mental-health			,
659	NULL		Krisma Bastien-Lopez	April 14, 2020	Carlos Figueira is organizing this fundraiser on behalf of David Lopez.Created April 14, 2020OtherI have a friend that I would like to tell you about.¬† His name is Dave Lopez.¬† Dave grew up in the greater Los Angeles area.¬† Dave enlisted into the United States Air Force (USAF) after high school and severed his country honorably.¬† After the USAF, Dave continued his passion of wanting to help o…	$51,905 raised of $25,000 goal	$51,905 of $25,000 goal	https://www.gofundme.com/f/krisma-bastienlopez	Santa Clarita	CA	Santa Clarita, CA
660	CHAR		Manitoba Transport: Niagara Dog Rescue	May 15, 2020	Niagara Dog Rescue is organizing this fundraiser.Created May 15, 2020Animals & PetsNiagara Dog Rescue is an all-volunteer organization that rescues dogs from high-kill shelters and strays primarily in the Southern United States.¬†While we do have some dogs in Canada, the majority are still in the USA. We are working very hard to finding a way to bring them to their new families in accordance with…	$865 raised of $10,000 goal	$865 of $10,000 goal	https://www.gofundme.com/f/ndrmanitobatransport	Hamilton	ON	Hamilton, ON
661	NULL		#PPROMaware Every baby life counts	September 24, 2015	Team fundraiserCiara Curran and Imogen Zybert are organizing this fundraiser.Created September 24, 2015Medical, Illness & HealingLittle Heartbeats is an award winning non profit volunteer support organisation¬†¬†We support pregnant mums and their families through PPROM and beyond and we raise awareness of this condition in pregnancy, we send out free information care packs, and provide support vi…	¬£8,909 raised of ¬£15,000 goal	¬£8,909 of ¬£15,000 goal	https://www.gofundme.com/f/ppromawareness	Chinley	East Midlands	Chinley, East Midlands
662	NULL		Sending Body home to India	April 8, 2020	Lovepreet Kaur is organizing this fundraiser.Created April 8, 2020Funerals & MemorialsThis family has recently suffered a tragic loss. Ramanjeet Singh, 23 years old, son of Tehal Singh, was a student residing in Surrey, B.C .¬† ¬†He was currently trying to renew his visa which had expired meaning he had no medical coverage when this all occurred. As you can imagine, this was a very stressful time…	$50,206 raised of $50,000 goal	$50,206 of $50,000 goal	https://www.gofundme.com/f/sending-body-home-to-india	Delta	BC	Delta, BC
663	CIN		Addison - surgery fund	January 9, 2020	Addison Burrows is organizing this fundraiser.Created January 9, 2020Medical, Illness & Healing Hey everyone!¬†Name is Addison,I‚Äôm a transgender ski instructor living and working in Canada .I came out as transgender just over 2 years ago. In that time I have accomplished a lot of things. I have received my permanent residency in Canada.I have started HRT here in Canada.I have helped start an LG…	1,841 $ raised of 15,000¬†$ goal	1,841 $ of 15,000¬†$ goal	https://www.gofundme.com/f/addison-surgery-fund			,
664	CHAR		Help Q. Design Help Our Health Heroes!!!	April 5, 2020	Lindsay Woods is organizing this fundraiser.Created April 5, 2020Accidents & EmergenciesHi there!Normally we make perfect custom drapery but we are currently closed due to COVID-19 and so we are pouring our love, energy and hard work into making fabric masks and caps for health workers across Canada!WE CAN DO HARD THINGS - TOGETHER - even though we have to be apart for right now!You can see our n…	$30,200 raised of $30,000 goal	$30,200 of $30,000 goal	https://www.gofundme.com/f/help-Q-help-our-health-heroes	Mississauga	ON	Mississauga, ON
665	NULL		In Loving Memory of Kareem Wade	May 18, 2020	Bunmi Omiyale is organizing this fundraiser on behalf of Natalie Nimako.Created May 18, 2020OtherIn Loving Memory of Kareem Wade¬†"Blessed be the God and Father of our Lord Jesus Christ, the Father of mercies and God of all comfort, who comforts us in all our affliction" 2 Corinthians 1:3¬†My name is Bunmi and I am a close family friend of Valerie Powell, mother of Kareem Wade. It is with great p…	$11,023 raised of $25,000 goal	$11,023 of $25,000 goal	https://www.gofundme.com/f/in-loving-memory-of-kareem-wade	Brampton	ON	Brampton, ON
666	PPE		Masks 4 All - Masques pour Tous	May 21, 2020	Team fundraiserMasks 4 All Masques pour Tous and 4 others are organizing this fundraiser.Created May 21, 2020Medical, Illness & HealingPlus que jamais, pendant la crise de la COVID-19 les personnes sans-abri ont besoin de la solidarité québécoise . Nous avons besoin de VOTRE AIDE pour répondre aux¬†enjeux sanitaires auxquels font face les personnes les plus vulnérables de notre communauté. Pour c…	$1,318 raised of $2,250 goal	$1,318 of $2,250 goal	https://www.gofundme.com/f/5yh3vk-masques-pour-tous	Brossard	QC	Brossard, QC
667	CHAR		Gift for Good emergency relief fund for Bangladesh	May 12, 2020	Team fundraiserArif Apu and 3 others are organizing this fundraiser.Created May 12, 2020Accidents & EmergenciesWe are humbly asking for financial help to raise funds for a special cause. As you may know, Bangladesh, which is one of the poorest and densely populated countries in the world, has been hit hard economically during this time of crisis. Due to the recent impact of COVID-19 crisis and th…	$7,240 raised of $50,000 goal	$7,240 of $50,000 goal	https://www.gofundme.com/f/gift-for-good-emergency-relief-fund-for-bangladesh	North York	ON	North York, ON
668	CIN		Friends of the Tapiru Family	April 15, 2020	Team fundraiserRafael Caday and 8 others are organizing this fundraiser on behalf of Onesimo Alday.Created April 15, 2020OtherOur dear friends of the Tapiru family (Luis ‚ÄúLoy‚Äù, Josephine ‚ÄúJo‚Äù, Justin, and Luis Jr. ‚ÄúLouie‚Äù) who moved from Gatineau, Quebec to Chicago, Illinois have suffered deeply from COVID-19. On April 4, 2020, Jo was rushed to Saint Francis hospital and has been in a…	$51,837 raised of $20,000 goal	$51,837 of $20,000 goal	https://www.gofundme.com/f/friends-of-the-tapiru-family	Ottawa	ON	Ottawa, ON
669	NULL		Bunners Battle	May 13, 2020	Lynn Bunn is organizing this fundraiser.Created May 13, 2020Medical, Illness & HealingDetermination at its Best~"We cultivate love when we allow our most vulnerable and powerful selves to be deeply seen and known, and when we honor the spiritual connection that grows from that offering with trust, respect, kindness, and affection."~Brene Brown~Whether you know Michael Bunn as a teammate, a friend…	$18,776 raised of $25,000 goal	$18,776 of $25,000 goal	https://www.gofundme.com/f/Bunners-battle	Raleigh	NC	Raleigh, NC
670	NULL		GREATER TAMARINDO FOOD BANK & HELP FUNDRAISER	March 25, 2020	Benoit Desjardins is organizing this fundraiser on behalf of Ashton Brown.Created March 25, 2020Community & Neighbors== FIVE DOLLAR FRIDAY CHALLENGE 05/01 ==== STORY UPDATE 2020-04-22 ==In order to be able to withdraw the funds raised in this campaign, we needed to provide a US Social Security Number, which me, Ben Desjardins, don't have because I'm Canadian.Ashton Brown, a good friend of mine an…	$25,183 raised of $30,000 goal	$25,183 of $30,000 goal	https://www.gofundme.com/f/greater-tamarindo-food-bank-amp-help-fundraiser	Des Moines	IA	Des Moines, IA
671	CIN		Perroquet Pirate demande votre aide	March 21, 2020	Martine Laplante is organizing this fundraiser.Created March 21, 2020Animals & Pets Durant cette crise du Covid-19, Perroquet Pirate une entreprise québécoise en zoothérapie et év√®nementielle depuis 2012 avec plus de 50% d‚Äôanimaux rescapés n‚Äôest malheureusement pas admissible √† aucun programme d‚Äôaide gouvernementale. Nous tombons dans leur zone grise.Le programme PACTE du gouvernement pro…	$3,547 raised of $25,000 goal	$3,547 of $25,000 goal	https://www.gofundme.com/f/perroquet-pirate-demande-votre-aide	Charlesbourg	QC	Charlesbourg, QC
672	PPE		PERSONAL PROTECTIVE EQUIPMENT FOR ALBERTA	March 23, 2020	Breanne Everett is organizing this fundraiser.Created March 23, 2020Accidents & EmergenciesWith the race to contain and limit the spread of the COVID-19 pandemic, this is an urgent call to all industries and individuals across Alberta to collect funds to purchase Personal Protective Equipment, including N95 and surgical masks, gloves, gowns, face shields, and disinfectants.¬† This equipment is es…	$87,229 raised	$87,229	https://www.gofundme.com/f/masks-for-calgary-healthcare-workers	Calgary	AB	Calgary, AB
[truncated: 243 more rows]
