# Supplementary material for: Spatial and temporal patterns in Canadian COVID-19 crowdfunding campaigns
Source: PLoS One. 2021 Aug 23;16(8):e0256204. doi: 10.1371/journal.pone.0256204 (PMC8382203; doi:10.1371/journal.pone.0256204)
Supplement: S1 Data — (TAR) [file pone.0256204.s001.tar › Data/Sources.txt]

Campaigns.csv: Gathered from www.gofundme.com on June 16th, 2020.

COVID-19 Daily Case Counts: Gathered from https://covid.ourworldindata.org/data/owid-covid-data.csv on June 26th, 2020.
